# Supplementary material for: Structure of the five-coordinate CoII complex (1H-imidazole){tris­[(1-benzyl­triazol-4-yl-κN 3)meth­yl]amine-κN}cobalt(II) bis­(tetra­fluoro­borate)
Source: Acta Crystallogr E Crystallogr Commun. 2024 Apr 18;80(Pt 5):486–8. doi: 10.1107/S205698902400330X (PMC11074585; doi:10.1107/S205698902400330X)
Supplement: Supplementary file 1 [file e-80-00486-sup1.cif]

##############################################################################
#                                                                            #
# This CIF contains the data in a paper accepted for publication in          #
# Acta Crystallographica Section E. It conforms to the requirements of       #
# Notes for Authors for Acta Crystallographica Section E, and has been       #
# peer reviewed under the auspices of the IUCr Commission on Journals.       #
#                                                                            #
# Full details of the Crystallographic Information File format               #
# are given in the paper "The Crystallographic Information File (CIF):       #
# a New Standard Archive File for Crystallography" by S. R. Hall, F. H.      #
# Allen and I. D. Brown [Acta Cryst. (1991), A47, 655-685].                  #
#                                                                            #
# The current version of the core CIF dictionary is obtainable from          #
# ftp://ftp.iucr.org/pub/cif_core.dic.                                       #
#                                                                            #
# Software is freely available for graphical display of the structure(s)     #
# in this CIF. For information consult the CIF software page                 #
# http://www.iucr.org/resources/cif/software.                                #
#                                                                            #
# This file may be used for bona fide research purposes within the           #
# scientific community so long as proper attribution is given to the journal # 
# article from which it was obtained.                                        #
#                                                                            #
##############################################################################
data_I
_audit_creation_method     'SHELXL-2019/3'
_chemical_name_systematic
;\
(1<i>H</i>-Imidazole){tris[(1-benzyltriazol-4-yl-\k<i>N</i>^3^)\
methyl]amine-\k<i>N</i>}cobalt(II) bis(tetrafluoroborate)
;
_chemical_name_common     ?
_chemical_formula_moiety     'C33 H34 Co N12 2+, 2(B F4 -)'
_chemical_formula_sum     'C33 H34 B2 Co F8 N12'
_chemical_formula_iupac     '[Co (C3 H4 N2) (C30 H30 N10)] (B F4)2'
_chemical_formula_weight     831.27
_chemical_melting_point     ?
_space_group_crystal_system     triclinic
_space_group_name_H-M_alt     'P -1'
_space_group_name_Hall     '-P 1'
loop_
    _space_group_symop_operation_xyz
    'x, y, z'
    '-x, -y, -z'
_cell_length_a     10.6861(4)
_cell_length_b     13.0639(5)
_cell_length_c     15.7006(6)
_cell_angle_alpha     96.304(2)
_cell_angle_beta     107.142(2)
_cell_angle_gamma     110.766(2)
_cell_volume     1901.24(13)
_cell_formula_units_Z     2
_cell_measurement_reflns_used     9079
_cell_measurement_theta_min     2.80
_cell_measurement_theta_max     29.52
_cell_measurement_temperature     297(2)
_exptl_crystal_description     'block'
_exptl_crystal_colour     'brown'
_exptl_crystal_size_max     0.228
_exptl_crystal_size_mid     0.156
_exptl_crystal_size_min     0.130
_exptl_crystal_density_diffrn     1.452
_exptl_crystal_density_meas     ?
_exptl_crystal_density_method     'not measured'
_exptl_crystal_F_000     850
_exptl_absorpt_coefficient_mu     0.533
_exptl_absorpt_correction_type     multi-scan
_exptl_absorpt_process_details
;
(SADABS; Bruker, 2016; Krause <i>et al.</i>,  2015)
;
_exptl_absorpt_correction_T_min     0.6808
_exptl_absorpt_correction_T_max     0.7460
_diffrn_ambient_temperature     297(2)
_diffrn_source     ?
_diffrn_radiation_type     MoK\a
_diffrn_radiation_wavelength     0.71073
_diffrn_measurement_device_type     'Bruker APEXII CCD'
_diffrn_measurement_method     '\f and \w scans'
_diffrn_detector_area_resol_mean     8.33
_diffrn_reflns_number     212950
_diffrn_reflns_av_R_equivalents     0.0529
_diffrn_reflns_av_unetI/netI     0.0221
_diffrn_reflns_theta_min     2.129
_diffrn_reflns_theta_max     30.049
_diffrn_reflns_theta_full     25.242
_diffrn_measured_fraction_theta_max     0.996
_diffrn_measured_fraction_theta_full     0.996
_diffrn_reflns_limit_h_min     -15
_diffrn_reflns_limit_h_max     15
_diffrn_reflns_limit_k_min     -18
_diffrn_reflns_limit_k_max     18
_diffrn_reflns_limit_l_min     -22
_diffrn_reflns_limit_l_max     22
_refine_special_details     ?
_reflns_number_total     11085
_reflns_number_gt     8422
_reflns_threshold_expression     'I > 2\s(I)'
_refine_ls_structure_factor_coef     Fsqd
_refine_ls_matrix_type     full
_refine_ls_R_factor_all     0.0707
_refine_ls_R_factor_gt     0.0491
_refine_ls_wR_factor_gt     0.1084
_refine_ls_wR_factor_ref     0.1178
_refine_ls_goodness_of_fit_ref     1.037
_refine_ls_restrained_S_all     1.040
_refine_ls_number_reflns     11085
_refine_ls_number_parameters     622
_refine_ls_number_restraints     19
_refine_ls_hydrogen_treatment     constr
_refine_ls_weighting_scheme     calc
_refine_ls_weighting_details
              'w=1/[\s^2^(Fo^2^)+(0.0411P)^2^+0.8855P] where P=(Fo^2^+2Fc^2^)/3'
_atom_sites_solution_hydrogens     geom
_atom_sites_solution_primary     dual
_atom_sites_solution_secondary     difmap
_refine_ls_shift/su_max     0.001
_refine_ls_shift/su_mean     0.000
_refine_diff_density_max     0.302
_refine_diff_density_min     -0.311
_refine_ls_extinction_method     none
_refine_ls_extinction_coef     .
loop_
    _atom_type_symbol
    _atom_type_description
    _atom_type_scat_dispersion_real
    _atom_type_scat_dispersion_imag
    _atom_type_scat_source
    'C' 'C' 0.0033 0.0016
                         'International Tables Vol C Tables 4.2.6.8 and 6.1.1.4'
    'H' 'H' 0.0000 0.0000
                         'International Tables Vol C Tables 4.2.6.8 and 6.1.1.4'
    'B' 'B' 0.0013 0.0007
                         'International Tables Vol C Tables 4.2.6.8 and 6.1.1.4'
    'Co' 'Co' 0.3494 0.9721
                         'International Tables Vol C Tables 4.2.6.8 and 6.1.1.4'
    'F' 'F' 0.0171 0.0103
                         'International Tables Vol C Tables 4.2.6.8 and 6.1.1.4'
    'N' 'N' 0.0061 0.0033
                         'International Tables Vol C Tables 4.2.6.8 and 6.1.1.4'
_computing_data_collection
;
APEX3 (Bruker, 2016)
;
_computing_cell_refinement
;
SAINT (Bruker, 2016)
;
_computing_data_reduction
;
SAINT (Bruker, 2016)
;
_computing_structure_solution
;
SHELXT2018 (Sheldrick, 2015<i>a</i>)
;
_computing_structure_refinement
;
SHELXL2019 (Sheldrick, 2015<i>b</i>)
;
_computing_molecular_graphics     ?
_computing_publication_material
;
publCIF (Westrip, 2010) and Mercury (Macrae <i>et al.</i>,
2020)
;
loop_
    _atom_site_type_symbol
    _atom_site_label
    _atom_site_fract_x
    _atom_site_fract_y
    _atom_site_fract_z
    _atom_site_U_iso_or_equiv
    _atom_site_adp_type
    _atom_site_calc_flag
    _atom_site_occupancy
    _atom_site_disorder_assembly
    _atom_site_disorder_group
    Co Co1 0.36020(3) 0.34470(2) 0.60765(2) 0.04356(8) Uani d 1 . .
    F F1A 0.2525(11) 0.8281(18) 0.5171(11) 0.099(5) Uani d 0.5 A 2
    F F1 0.2441(11) 0.8323(18) 0.5417(11) 0.082(3) Uani d 0.5 A 1
    F F2 0.0306(12) 0.8431(8) 0.5049(6) 0.078(2) Uani d 0.5 A 1
    F F2A 0.0540(13) 0.8592(8) 0.5050(8) 0.100(3) Uani d 0.5 A 2
    F F3 0.1035(14) 0.8054(8) 0.3951(5) 0.114(3) Uani d 0.5 A 1
    F F3A 0.0676(14) 0.7550(8) 0.3854(6) 0.122(4) Uani d 0.5 A 2
    F F4 0.0432(12) 0.6776(7) 0.4778(10) 0.122(4) Uani d 0.5 A 1
    F F4A 0.0559(9) 0.6868(6) 0.5085(10) 0.104(3) Uani d 0.5 A 2
    F F5 0.7255(15) 0.1135(11) 0.8639(8) 0.196(6) Uani d 0.5 B 1
    F F5A 0.7325(14) 0.1367(9) 0.8346(6) 0.164(5) Uani d 0.5 B 2
    F F6 0.7922(10) 0.0967(5) 0.7480(5) 0.149(2) Uani d 0.5 B 1
    F F6A 0.7169(16) -0.0137(12) 0.8717(10) 0.280(6) Uani d 0.5 B 2
    F F7 0.6539(5) -0.0566(4) 0.7751(6) 0.1246(19) Uani d 0.5 B 1
    F F7A 0.8787(5) 0.0559(6) 0.8182(5) 0.148(4) Uani d 0.5 B 2
    F F8 0.8653(9) 0.0314(8) 0.8542(8) 0.199(5) Uani d 0.5 B 1
    F F8A 0.6436(7) -0.0088(7) 0.7250(5) 0.152(3) Uani d 0.5 B 2
    N N1 0.3017(2) 0.63686(16) 0.57980(15) 0.0699(5) Uani d 1 . .
    H H1 0.246508 0.671656 0.565345 0.084 Uiso calc 1 . .
    N N2 0.36964(17) 0.50047(12) 0.60048(11) 0.0460(3) Uani d 1 . .
    N N3 0.35140(17) 0.16428(12) 0.61403(11) 0.0475(3) Uani d 1 . .
    N N4 0.25689(17) 0.29742(13) 0.69646(11) 0.0488(4) Uani d 1 . .
    N N5 0.22898(18) 0.35746(14) 0.75569(12) 0.0534(4) Uani d 1 . .
    N N6 0.16517(18) 0.28550(15) 0.79868(11) 0.0545(4) Uani d 1 . .
    N N7 0.25982(17) 0.25491(12) 0.47541(11) 0.0467(3) Uani d 1 . .
    N N8 0.19169(18) 0.28138(13) 0.40209(11) 0.0503(4) Uani d 1 . .
    N N9 0.14603(19) 0.19319(14) 0.33275(11) 0.0540(4) Uani d 1 . .
    N N10 0.57001(18) 0.36719(13) 0.65806(13) 0.0540(4) Uani d 1 . .
    N N11 0.68556(19) 0.45018(15) 0.65897(13) 0.0591(4) Uani d 1 . .
    N N12 0.79108(19) 0.41538(15) 0.68478(14) 0.0611(4) Uani d 1 . .
    C C1 0.2593(3) 0.52657(18) 0.57280(17) 0.0638(6) Uani d 1 . .
    H H1A 0.164029 0.474950 0.551155 0.077 Uiso calc 1 . .
    C C2 0.4445(3) 0.68414(19) 0.6131(2) 0.0781(7) Uani d 1 . .
    H H2 0.503178 0.760336 0.625526 0.094 Uiso calc 1 . .
    C C3 0.4865(3) 0.59987(18) 0.6251(2) 0.0724(7) Uani d 1 . .
    H H3 0.581285 0.608100 0.646940 0.087 Uiso calc 1 . .
    C C4 0.2231(2) 0.10509(15) 0.63579(14) 0.0519(4) Uani d 1 . .
    H H4A 0.232463 0.043631 0.662777 0.062 Uiso calc 1 . .
    H H4B 0.138308 0.074121 0.580297 0.062 Uiso calc 1 . .
    C C5 0.2102(2) 0.18828(15) 0.70182(13) 0.0471(4) Uani d 1 . .
    C C6 0.1520(2) 0.18019(17) 0.76808(14) 0.0546(5) Uani d 1 . .
    H H6 0.111784 0.116138 0.788033 0.066 Uiso calc 1 . .
    C C7 0.1203(3) 0.3250(2) 0.87159(16) 0.0655(6) Uani d 1 . .
    H H7A 0.025695 0.270839 0.864156 0.079 Uiso calc 1 . .
    H H7B 0.114029 0.396273 0.865501 0.079 Uiso calc 1 . .
    C C8 0.2227(2) 0.3399(2) 0.96547(15) 0.0622(5) Uani d 1 . .
    C C9 0.3088(13) 0.4565(8) 1.0052(8) 0.079(2) Uani d 0.5 C 1
    H H9 0.294336 0.510554 0.974382 0.095 Uiso calc 0.5 C 1
    C C9A 0.3382(13) 0.4315(10) 1.0210(8) 0.110(5) Uani d 0.5 C 2
    H H9A 0.363220 0.498509 1.002057 0.132 Uiso calc 0.5 C 2
    C C10A 0.4208(15) 0.4275(15) 1.1064(9) 0.142(8) Uani d 0.5 C 2
    H H10A 0.496406 0.492544 1.146208 0.170 Uiso calc 0.5 C 2
    C C10 0.4156(12) 0.4881(7) 1.0919(7) 0.095(3) Uani d 0.5 C 1
    H H10 0.474392 0.563721 1.119591 0.114 Uiso calc 0.5 C 1
    C C11 0.4331(15) 0.4037(13) 1.1366(7) 0.092(3) Uani d 0.5 C 1
    H H11 0.506230 0.422843 1.193140 0.111 Uiso calc 0.5 C 1
    C C11A 0.389(2) 0.3236(19) 1.1320(9) 0.169(12) Uani d 0.5 C 2
    H H11A 0.446306 0.319685 1.187934 0.203 Uiso calc 0.5 C 2
    C C12 0.3450(17) 0.2972(12) 1.0976(8) 0.096(3) Uani d 0.5 C 1
    H H12 0.352928 0.243195 1.130306 0.115 Uiso calc 0.5 C 1
    C C12A 0.2786(15) 0.2324(12) 1.0776(7) 0.127(4) Uani d 0.5 C 2
    H H12A 0.259872 0.163460 1.093508 0.152 Uiso calc 0.5 C 2
    C C13A 0.1901(13) 0.2404(10) 0.9958(8) 0.083(3) Uani d 0.5 C 2
    H H13A 0.106780 0.177653 0.960329 0.099 Uiso calc 0.5 C 2
    C C13 0.2427(11) 0.2624(11) 1.0117(9) 0.079(3) Uani d 0.5 C 1
    H H13 0.187312 0.185938 0.985220 0.095 Uiso calc 0.5 C 1
    C C14 0.3398(2) 0.10908(16) 0.52329(15) 0.0553(5) Uani d 1 . .
    H H14A 0.291509 0.027895 0.512534 0.066 Uiso calc 1 . .
    H H14B 0.434590 0.127033 0.520738 0.066 Uiso calc 1 . .
    C C15 0.2564(2) 0.15038(15) 0.45181(14) 0.0486(4) Uani d 1 . .
    C C16 0.1827(2) 0.11045(17) 0.36068(15) 0.0564(5) Uani d 1 . .
    H H16 0.161605 0.040725 0.324798 0.068 Uiso calc 1 . .
    C C17 0.0726(3) 0.1974(2) 0.23878(15) 0.0658(6) Uani d 1 . .
    H H17A 0.112458 0.169520 0.198112 0.079 Uiso calc 1 . .
    H H17B 0.091285 0.275276 0.237201 0.079 Uiso calc 1 . .
    C C18 -0.0860(3) 0.12992(19) 0.20364(15) 0.0610(5) Uani d 1 . .
    C C19 -0.1537(3) 0.0617(2) 0.11573(18) 0.0823(8) Uani d 1 . .
    H H19 -0.100147 0.055110 0.079913 0.099 Uiso calc 1 . .
    C C20 -0.3023(4) 0.0027(3) 0.0807(3) 0.1080(12) Uani d 1 . .
    H H20 -0.347858 -0.044001 0.021787 0.130 Uiso calc 1 . .
    C C21 -0.3810(4) 0.0134(3) 0.1332(3) 0.1083(12) Uani d 1 . .
    H H21 -0.480250 -0.025614 0.109682 0.130 Uiso calc 1 . .
    C C22 -0.3143(3) 0.0814(3) 0.2200(3) 0.0934(9) Uani d 1 . .
    H H22 -0.368230 0.088724 0.255385 0.112 Uiso calc 1 . .
    C C23 -0.1678(3) 0.1390(2) 0.25514(18) 0.0739(7) Uani d 1 . .
    H H23 -0.123164 0.184765 0.314428 0.089 Uiso calc 1 . .
    C C24 0.4849(2) 0.17805(17) 0.68650(16) 0.0571(5) Uani d 1 . .
    H H24A 0.505512 0.112223 0.675713 0.069 Uiso calc 1 . .
    H H24B 0.475498 0.187227 0.746142 0.069 Uiso calc 1 . .
    C C25 0.6027(2) 0.28067(17) 0.68347(15) 0.0541(5) Uani d 1 . .
    C C26 0.7445(2) 0.31154(19) 0.70004(17) 0.0621(5) Uani d 1 . .
    H H26 0.798057 0.269821 0.718105 0.075 Uiso calc 1 . .
    C C27 0.9359(2) 0.4905(2) 0.69431(18) 0.0702(6) Uani d 1 . .
    H H27A 0.929410 0.542044 0.654856 0.084 Uiso calc 1 . .
    H H27B 0.981539 0.445886 0.673334 0.084 Uiso calc 1 . .
    C C28 1.0287(2) 0.55804(17) 0.79105(16) 0.0575(5) Uani d 1 . .
    C C29 1.1738(3) 0.6157(2) 0.8106(2) 0.0705(6) Uani d 1 . .
    H H29 1.211690 0.608547 0.765086 0.085 Uiso calc 1 . .
    C C30 1.2629(3) 0.6833(2) 0.8963(2) 0.0869(8) Uani d 1 . .
    H H30 1.360261 0.722037 0.908040 0.104 Uiso calc 1 . .
    C C31 1.2105(4) 0.6941(3) 0.9638(2) 0.0971(9) Uani d 1 . .
    H H31 1.271301 0.740199 1.021701 0.117 Uiso calc 1 . .
    C C32 1.0672(4) 0.6367(3) 0.9461(2) 0.0993(10) Uani d 1 . .
    H H32 1.030809 0.643570 0.992346 0.119 Uiso calc 1 . .
    C C33 0.9763(3) 0.5687(2) 0.86031(19) 0.0775(7) Uani d 1 . .
    H H33 0.879207 0.529931 0.849173 0.093 Uiso calc 1 . .
    B B1 0.1061(3) 0.7874(2) 0.4793(2) 0.0643(6) Uani d 1 . .
    B B2 0.7495(4) 0.0447(3) 0.8123(3) 0.0810(9) Uani d 1 . .
loop_
    _atom_site_aniso_label
    _atom_site_aniso_U_11
    _atom_site_aniso_U_22
    _atom_site_aniso_U_33
    _atom_site_aniso_U_12
    _atom_site_aniso_U_13
    _atom_site_aniso_U_23
    Co1 0.04847(14) 0.03160(12) 0.04817(14) 0.01636(10) 0.01373(11) 0.01019(9)
    F1A 0.059(3) 0.065(6) 0.151(11) 0.017(3) 0.011(4) 0.044(7)
    F1 0.060(3) 0.061(4) 0.101(5) 0.026(3) -0.001(3) 0.012(4)
    F2 0.085(4) 0.097(5) 0.081(4) 0.061(4) 0.038(3) 0.029(4)
    F2A 0.092(5) 0.049(2) 0.141(6) 0.033(2) 0.025(3) -0.013(3)
    F3 0.129(7) 0.169(9) 0.074(4) 0.085(7) 0.047(4) 0.034(4)
    F3A 0.111(6) 0.165(8) 0.086(3) 0.083(6) 0.014(3) -0.019(4)
    F4 0.098(4) 0.040(2) 0.165(8) 0.004(2) 0.002(4) -0.008(3)
    F4A 0.069(4) 0.065(4) 0.192(10) 0.031(3) 0.056(5) 0.046(5)
    F5 0.222(9) 0.207(11) 0.182(9) 0.094(7) 0.126(8) -0.043(7)
    F5A 0.208(9) 0.133(5) 0.144(6) 0.126(6) -0.001(6) -0.003(5)
    F6 0.249(7) 0.102(3) 0.185(5) 0.102(4) 0.145(6) 0.079(4)
    F6A 0.325(14) 0.303(13) 0.350(15) 0.155(11) 0.216(13) 0.249(13)
    F7 0.076(3) 0.080(3) 0.167(6) -0.008(2) 0.034(3) -0.003(3)
    F7A 0.061(3) 0.149(5) 0.163(6) -0.013(3) 0.054(3) -0.087(5)
    F8 0.158(7) 0.203(7) 0.249(9) 0.132(6) 0.010(6) 0.081(7)
    F8A 0.116(4) 0.178(7) 0.137(5) 0.098(5) -0.007(4) -0.041(4)
    N1 0.0898(15) 0.0575(11) 0.0846(14) 0.0477(11) 0.0356(12) 0.0292(10)
    N2 0.0526(9) 0.0340(7) 0.0504(9) 0.0174(6) 0.0168(7) 0.0112(6)
    N3 0.0518(9) 0.0383(7) 0.0528(9) 0.0203(7) 0.0157(7) 0.0141(7)
    N4 0.0554(9) 0.0383(7) 0.0506(9) 0.0182(7) 0.0170(7) 0.0116(7)
    N5 0.0573(10) 0.0478(9) 0.0534(9) 0.0210(8) 0.0186(8) 0.0108(7)
    N6 0.0552(10) 0.0594(10) 0.0467(9) 0.0227(8) 0.0160(8) 0.0135(8)
    N7 0.0531(9) 0.0377(7) 0.0492(9) 0.0187(7) 0.0179(7) 0.0103(6)
    N8 0.0557(9) 0.0435(8) 0.0494(9) 0.0175(7) 0.0178(7) 0.0141(7)
    N9 0.0587(10) 0.0511(9) 0.0467(9) 0.0167(8) 0.0188(8) 0.0110(7)
    N10 0.0490(9) 0.0419(8) 0.0692(11) 0.0188(7) 0.0175(8) 0.0158(8)
    N11 0.0545(10) 0.0491(9) 0.0743(12) 0.0203(8) 0.0240(9) 0.0176(8)
    N12 0.0521(10) 0.0551(10) 0.0743(12) 0.0198(8) 0.0240(9) 0.0115(9)
    C1 0.0576(12) 0.0485(11) 0.0812(16) 0.0243(10) 0.0164(11) 0.0145(10)
    C2 0.0851(18) 0.0403(11) 0.115(2) 0.0228(11) 0.0432(16) 0.0299(13)
    C3 0.0552(13) 0.0461(11) 0.113(2) 0.0168(10) 0.0270(13) 0.0283(12)
    C4 0.0559(11) 0.0369(9) 0.0573(11) 0.0162(8) 0.0149(9) 0.0147(8)
    C5 0.0469(10) 0.0397(9) 0.0479(10) 0.0143(8) 0.0109(8) 0.0127(8)
    C6 0.0548(11) 0.0504(11) 0.0525(11) 0.0174(9) 0.0142(9) 0.0169(9)
    C7 0.0643(13) 0.0801(15) 0.0593(13) 0.0352(12) 0.0256(11) 0.0146(11)
    C8 0.0553(12) 0.0833(16) 0.0509(12) 0.0270(11) 0.0256(10) 0.0130(11)
    C9 0.077(5) 0.079(4) 0.062(5) 0.027(4) 0.007(3) 0.008(3)
    C9A 0.074(6) 0.142(10) 0.066(5) 0.000(6) 0.016(4) 0.016(6)
    C10A 0.081(6) 0.192(19) 0.076(9) 0.002(11) -0.007(6) 0.023(10)
    C10 0.095(5) 0.080(5) 0.070(5) 0.012(4) 0.011(4) 0.002(4)
    C11 0.081(6) 0.132(8) 0.055(6) 0.044(5) 0.009(5) 0.031(5)
    C11A 0.15(2) 0.34(4) 0.072(10) 0.14(2) 0.064(12) 0.088(17)
    C12 0.109(9) 0.113(7) 0.062(7) 0.046(6) 0.022(6) 0.030(6)
    C12A 0.189(13) 0.204(13) 0.081(6) 0.146(11) 0.082(8) 0.073(8)
    C13A 0.100(9) 0.124(8) 0.065(5) 0.073(6) 0.044(5) 0.044(5)
    C13 0.072(6) 0.095(5) 0.070(5) 0.039(4) 0.018(4) 0.026(4)
    C14 0.0653(12) 0.0400(9) 0.0653(13) 0.0267(9) 0.0236(10) 0.0117(9)
    C15 0.0540(11) 0.0382(9) 0.0546(11) 0.0178(8) 0.0226(9) 0.0090(8)
    C16 0.0630(12) 0.0462(10) 0.0570(12) 0.0187(9) 0.0242(10) 0.0049(9)
    C17 0.0747(15) 0.0703(14) 0.0475(11) 0.0226(12) 0.0216(11) 0.0199(10)
    C18 0.0710(14) 0.0577(12) 0.0524(12) 0.0266(11) 0.0154(10) 0.0228(10)
    C19 0.0873(19) 0.0848(18) 0.0636(15) 0.0403(15) 0.0070(14) 0.0125(13)
    C20 0.102(3) 0.093(2) 0.085(2) 0.035(2) -0.0170(19) 0.0059(17)
    C21 0.0706(19) 0.108(3) 0.127(3) 0.0287(18) 0.007(2) 0.058(2)
    C22 0.0790(19) 0.110(2) 0.110(3) 0.0450(18) 0.0376(18) 0.066(2)
    C23 0.0803(17) 0.0781(16) 0.0683(15) 0.0314(14) 0.0283(13) 0.0353(13)
    C24 0.0553(11) 0.0446(10) 0.0691(13) 0.0233(9) 0.0127(10) 0.0208(9)
    C25 0.0518(11) 0.0464(10) 0.0634(12) 0.0228(9) 0.0154(9) 0.0157(9)
    C26 0.0563(12) 0.0568(12) 0.0753(15) 0.0293(10) 0.0190(11) 0.0150(11)
    C27 0.0567(13) 0.0732(15) 0.0786(16) 0.0189(11) 0.0335(12) 0.0108(12)
    C28 0.0567(12) 0.0491(10) 0.0747(14) 0.0266(9) 0.0286(11) 0.0149(10)
    C29 0.0623(14) 0.0601(13) 0.0910(18) 0.0215(11) 0.0356(13) 0.0151(12)
    C30 0.0662(16) 0.0694(16) 0.104(2) 0.0163(13) 0.0202(16) 0.0065(15)
    C31 0.096(2) 0.089(2) 0.086(2) 0.0380(18) 0.0155(18) -0.0062(16)
    C32 0.104(2) 0.126(3) 0.0771(19) 0.057(2) 0.0404(18) 0.0040(18)
    C33 0.0671(15) 0.0917(19) 0.0836(18) 0.0370(14) 0.0372(14) 0.0144(15)
    B1 0.0582(15) 0.0537(14) 0.0739(17) 0.0254(12) 0.0138(13) 0.0067(12)
    B2 0.084(2) 0.079(2) 0.093(2) 0.0376(18) 0.047(2) 0.0152(18)
_geom_special_details
;
All e.s.d.'s (except the e.s.d. in the dihedral angle between two l.s. planes)
are estimated using the full covariance matrix. The cell e.s.d.'s are taken
into account individually in the estimation of e.s.d.'s in distances, angles
and torsion angles; correlations between e.s.d.'s in cell parameters are only
used when they are defined by crystal symmetry. An approximate (isotropic)
treatment of cell e.s.d.'s is used for estimating e.s.d.'s involving l.s.
planes.
;
loop_
    _geom_bond_atom_site_label_1
    _geom_bond_atom_site_label_2
    _geom_bond_site_symmetry_2
    _geom_bond_distance
    _geom_bond_publ_flag
    Co1 N2 . 2.0188(14) ?
    Co1 N7 . 2.0242(16) ?
    Co1 N4 . 2.0390(16) ?
    Co1 N10 . 2.0433(17) ?
    Co1 N3 . 2.3398(15) ?
    F1A B1 . 1.369(11) ?
    F1 B1 . 1.374(10) ?
    F2 B1 . 1.374(8) ?
    F2A B1 . 1.332(8) ?
    F3 B1 . 1.362(8) ?
    F3A B1 . 1.380(9) ?
    F4 B1 . 1.344(9) ?
    F4A B1 . 1.414(9) ?
    F5 B2 . 1.286(7) ?
    F5A B2 . 1.303(8) ?
    F6 B2 . 1.374(5) ?
    F6A B2 . 1.317(7) ?
    F7 B2 . 1.288(5) ?
    F7A B2 . 1.309(6) ?
    F8 B2 . 1.301(7) ?
    F8A B2 . 1.401(6) ?
    N1 C1 . 1.329(3) ?
    N1 C2 . 1.332(3) ?
    N1 H1 . 0.8600 ?
    N2 C1 . 1.308(3) ?
    N2 C3 . 1.360(3) ?
    N3 C14 . 1.474(3) ?
    N3 C4 . 1.475(3) ?
    N3 C24 . 1.476(3) ?
    N4 N5 . 1.318(2) ?
    N4 C5 . 1.355(2) ?
    N5 N6 . 1.327(2) ?
    N6 C6 . 1.349(3) ?
    N6 C7 . 1.475(3) ?
    N7 N8 . 1.322(2) ?
    N7 C15 . 1.360(2) ?
    N8 N9 . 1.328(2) ?
    N9 C16 . 1.348(3) ?
    N9 C17 . 1.470(3) ?
    N10 N11 . 1.318(2) ?
    N10 C25 . 1.362(2) ?
    N11 N12 . 1.333(3) ?
    N12 C26 . 1.345(3) ?
    N12 C27 . 1.461(3) ?
    C1 H1A . 0.9300 ?
    C2 C3 . 1.340(3) ?
    C2 H2 . 0.9300 ?
    C3 H3 . 0.9300 ?
    C4 C5 . 1.489(3) ?
    C4 H4A . 0.9700 ?
    C4 H4B . 0.9700 ?
    C5 C6 . 1.356(3) ?
    C6 H6 . 0.9300 ?
    C7 C8 . 1.498(3) ?
    C7 H7A . 0.9700 ?
    C7 H7B . 0.9700 ?
    C8 C9A . 1.343(10) ?
    C8 C13 . 1.349(10) ?
    C8 C13A . 1.396(10) ?
    C8 C9 . 1.420(10) ?
    C9 C10 . 1.397(12) ?
    C9 H9 . 0.9300 ?
    C9A C10A . 1.389(12) ?
    C9A H9A . 0.9300 ?
    C10A C11A . 1.41(2) ?
    C10A H10A . 0.9300 ?
    C10 C11 . 1.408(16) ?
    C10 H10 . 0.9300 ?
    C11 C12 . 1.32(2) ?
    C11 H11 . 0.9300 ?
    C11A C12A . 1.31(2) ?
    C11A H11A . 0.9300 ?
    C12 C13 . 1.366(12) ?
    C12 H12 . 0.9300 ?
    C12A C13A . 1.392(12) ?
    C12A H12A . 0.9300 ?
    C13A H13A . 0.9300 ?
    C13 H13 . 0.9300 ?
    C14 C15 . 1.493(3) ?
    C14 H14A . 0.9700 ?
    C14 H14B . 0.9700 ?
    C15 C16 . 1.349(3) ?
    C16 H16 . 0.9300 ?
    C17 C18 . 1.495(3) ?
    C17 H17A . 0.9700 ?
    C17 H17B . 0.9700 ?
    C18 C23 . 1.379(4) ?
    C18 C19 . 1.381(3) ?
    C19 C20 . 1.393(5) ?
    C19 H19 . 0.9300 ?
    C20 C21 . 1.369(5) ?
    C20 H20 . 0.9300 ?
    C21 C22 . 1.367(5) ?
    C21 H21 . 0.9300 ?
    C22 C23 . 1.374(4) ?
    C22 H22 . 0.9300 ?
    C23 H23 . 0.9300 ?
    C24 C25 . 1.495(3) ?
    C24 H24A . 0.9700 ?
    C24 H24B . 0.9700 ?
    C25 C26 . 1.355(3) ?
    C26 H26 . 0.9300 ?
    C27 C28 . 1.505(3) ?
    C27 H27A . 0.9700 ?
    C27 H27B . 0.9700 ?
    C28 C33 . 1.377(3) ?
    C28 C29 . 1.381(3) ?
    C29 C30 . 1.373(4) ?
    C29 H29 . 0.9300 ?
    C30 C31 . 1.353(4) ?
    C30 H30 . 0.9300 ?
    C31 C32 . 1.369(5) ?
    C31 H31 . 0.9300 ?
    C32 C33 . 1.378(4) ?
    C32 H32 . 0.9300 ?
    C33 H33 . 0.9300 ?
loop_
    _geom_angle_atom_site_label_1
    _geom_angle_atom_site_label_2
    _geom_angle_atom_site_label_3
    _geom_angle_site_symmetry_1
    _geom_angle_site_symmetry_3
    _geom_angle
    _geom_angle_publ_flag
    N2 Co1 N7 . . 103.73(6) y
    N2 Co1 N4 . . 105.56(6) y
    N7 Co1 N4 . . 117.04(6) y
    N2 Co1 N10 . . 104.25(6) y
    N7 Co1 N10 . . 112.12(7) y
    N4 Co1 N10 . . 112.62(7) y
    N2 Co1 N3 . . 178.95(6) y
    N7 Co1 N3 . . 75.67(6) y
    N4 Co1 N3 . . 75.50(6) y
    N10 Co1 N3 . . 75.26(6) y
    C1 N1 C2 . . 108.14(19) ?
    C1 N1 H1 . . 125.9 ?
    C2 N1 H1 . . 125.9 ?
    C1 N2 C3 . . 105.12(17) ?
    C1 N2 Co1 . . 125.60(14) ?
    C3 N2 Co1 . . 129.24(14) ?
    C14 N3 C4 . . 111.60(16) ?
    C14 N3 C24 . . 111.48(16) ?
    C4 N3 C24 . . 112.17(16) ?
    C14 N3 Co1 . . 107.63(11) ?
    C4 N3 Co1 . . 106.16(11) ?
    C24 N3 Co1 . . 107.45(11) ?
    N5 N4 C5 . . 110.35(16) ?
    N5 N4 Co1 . . 130.65(12) ?
    C5 N4 Co1 . . 118.96(13) ?
    N4 N5 N6 . . 105.52(15) ?
    N5 N6 C6 . . 111.96(17) ?
    N5 N6 C7 . . 120.22(18) ?
    C6 N6 C7 . . 127.82(19) ?
    N8 N7 C15 . . 110.09(16) ?
    N8 N7 Co1 . . 129.88(12) ?
    C15 N7 Co1 . . 120.03(13) ?
    N7 N8 N9 . . 105.51(15) ?
    N8 N9 C16 . . 111.80(17) ?
    N8 N9 C17 . . 119.83(18) ?
    C16 N9 C17 . . 128.28(19) ?
    N11 N10 C25 . . 110.20(17) ?
    N11 N10 Co1 . . 129.57(13) ?
    C25 N10 Co1 . . 119.47(13) ?
    N10 N11 N12 . . 105.55(16) ?
    N11 N12 C26 . . 111.82(18) ?
    N11 N12 C27 . . 119.04(19) ?
    C26 N12 C27 . . 129.1(2) ?
    N2 C1 N1 . . 110.8(2) ?
    N2 C1 H1A . . 124.6 ?
    N1 C1 H1A . . 124.6 ?
    N1 C2 C3 . . 106.2(2) ?
    N1 C2 H2 . . 126.9 ?
    C3 C2 H2 . . 126.9 ?
    C2 C3 N2 . . 109.7(2) ?
    C2 C3 H3 . . 125.1 ?
    N2 C3 H3 . . 125.1 ?
    N3 C4 C5 . . 107.84(15) ?
    N3 C4 H4A . . 110.1 ?
    C5 C4 H4A . . 110.1 ?
    N3 C4 H4B . . 110.1 ?
    C5 C4 H4B . . 110.1 ?
    H4A C4 H4B . . 108.5 ?
    N4 C5 C6 . . 107.33(17) ?
    N4 C5 C4 . . 118.52(17) ?
    C6 C5 C4 . . 134.04(17) ?
    N6 C6 C5 . . 104.85(17) ?
    N6 C6 H6 . . 127.6 ?
    C5 C6 H6 . . 127.6 ?
    N6 C7 C8 . . 111.97(18) ?
    N6 C7 H7A . . 109.2 ?
    C8 C7 H7A . . 109.2 ?
    N6 C7 H7B . . 109.2 ?
    C8 C7 H7B . . 109.2 ?
    H7A C7 H7B . . 107.9 ?
    C9A C8 C13A . . 117.8(7) ?
    C13 C8 C9 . . 120.3(7) ?
    C9A C8 C7 . . 129.9(5) ?
    C13 C8 C7 . . 130.2(5) ?
    C13A C8 C7 . . 112.3(5) ?
    C9 C8 C7 . . 109.4(4) ?
    C10 C9 C8 . . 118.3(8) ?
    C10 C9 H9 . . 120.8 ?
    C8 C9 H9 . . 120.8 ?
    C8 C9A C10A . . 120.9(11) ?
    C8 C9A H9A . . 119.5 ?
    C10A C9A H9A . . 119.5 ?
    C9A C10A C11A . . 119.3(13) ?
    C9A C10A H10A . . 120.3 ?
    C11A C10A H10A . . 120.3 ?
    C9 C10 C11 . . 119.0(9) ?
    C9 C10 H10 . . 120.5 ?
    C11 C10 H10 . . 120.5 ?
    C12 C11 C10 . . 119.5(9) ?
    C12 C11 H11 . . 120.3 ?
    C10 C11 H11 . . 120.3 ?
    C12A C11A C10A . . 120.6(12) ?
    C12A C11A H11A . . 119.7 ?
    C10A C11A H11A . . 119.7 ?
    C11 C12 C13 . . 123.3(11) ?
    C11 C12 H12 . . 118.4 ?
    C13 C12 H12 . . 118.4 ?
    C11A C12A C13A . . 119.1(14) ?
    C11A C12A H12A . . 120.5 ?
    C13A C12A H12A . . 120.5 ?
    C12A C13A C8 . . 121.9(11) ?
    C12A C13A H13A . . 119.0 ?
    C8 C13A H13A . . 119.0 ?
    C8 C13 C12 . . 119.4(11) ?
    C8 C13 H13 . . 120.3 ?
    C12 C13 H13 . . 120.3 ?
    N3 C14 C15 . . 108.47(15) ?
    N3 C14 H14A . . 110.0 ?
    C15 C14 H14A . . 110.0 ?
    N3 C14 H14B . . 110.0 ?
    C15 C14 H14B . . 110.0 ?
    H14A C14 H14B . . 108.4 ?
    C16 C15 N7 . . 107.32(18) ?
    C16 C15 C14 . . 133.89(18) ?
    N7 C15 C14 . . 118.49(17) ?
    N9 C16 C15 . . 105.28(18) ?
    N9 C16 H16 . . 127.4 ?
    C15 C16 H16 . . 127.4 ?
    N9 C17 C18 . . 113.59(18) ?
    N9 C17 H17A . . 108.8 ?
    C18 C17 H17A . . 108.8 ?
    N9 C17 H17B . . 108.8 ?
    C18 C17 H17B . . 108.8 ?
    H17A C17 H17B . . 107.7 ?
    C23 C18 C19 . . 119.0(3) ?
    C23 C18 C17 . . 121.5(2) ?
    C19 C18 C17 . . 119.5(2) ?
    C18 C19 C20 . . 120.0(3) ?
    C18 C19 H19 . . 120.0 ?
    C20 C19 H19 . . 120.0 ?
    C21 C20 C19 . . 119.9(3) ?
    C21 C20 H20 . . 120.0 ?
    C19 C20 H20 . . 120.0 ?
    C22 C21 C20 . . 120.2(3) ?
    C22 C21 H21 . . 119.9 ?
    C20 C21 H21 . . 119.9 ?
    C21 C22 C23 . . 120.1(3) ?
    C21 C22 H22 . . 119.9 ?
    C23 C22 H22 . . 119.9 ?
    C22 C23 C18 . . 120.9(3) ?
    C22 C23 H23 . . 119.6 ?
    C18 C23 H23 . . 119.6 ?
    N3 C24 C25 . . 107.29(16) ?
    N3 C24 H24A . . 110.3 ?
    C25 C24 H24A . . 110.3 ?
    N3 C24 H24B . . 110.3 ?
    C25 C24 H24B . . 110.3 ?
    H24A C24 H24B . . 108.5 ?
    C26 C25 N10 . . 107.14(18) ?
    C26 C25 C24 . . 134.62(19) ?
    N10 C25 C24 . . 118.23(18) ?
    N12 C26 C25 . . 105.27(19) ?
    N12 C26 H26 . . 127.4 ?
    C25 C26 H26 . . 127.4 ?
    N12 C27 C28 . . 113.7(2) ?
    N12 C27 H27A . . 108.8 ?
    C28 C27 H27A . . 108.8 ?
    N12 C27 H27B . . 108.8 ?
    C28 C27 H27B . . 108.8 ?
    H27A C27 H27B . . 107.7 ?
    C33 C28 C29 . . 118.2(2) ?
    C33 C28 C27 . . 123.7(2) ?
    C29 C28 C27 . . 118.1(2) ?
    C30 C29 C28 . . 120.9(3) ?
    C30 C29 H29 . . 119.6 ?
    C28 C29 H29 . . 119.6 ?
    C31 C30 C29 . . 120.6(3) ?
    C31 C30 H30 . . 119.7 ?
    C29 C30 H30 . . 119.7 ?
    C30 C31 C32 . . 119.4(3) ?
    C30 C31 H31 . . 120.3 ?
    C32 C31 H31 . . 120.3 ?
    C31 C32 C33 . . 120.7(3) ?
    C31 C32 H32 . . 119.7 ?
    C33 C32 H32 . . 119.7 ?
    C28 C33 C32 . . 120.3(3) ?
    C28 C33 H33 . . 119.9 ?
    C32 C33 H33 . . 119.9 ?
    F4 B1 F3 . . 113.0(8) ?
    F2A B1 F1A . . 113.3(10) ?
    F4 B1 F1 . . 109.2(11) ?
    F3 B1 F1 . . 111.1(10) ?
    F4 B1 F2 . . 109.3(7) ?
    F3 B1 F2 . . 104.8(7) ?
    F1 B1 F2 . . 109.4(9) ?
    F2A B1 F3A . . 113.4(8) ?
    F1A B1 F3A . . 107.4(10) ?
    F2A B1 F4A . . 111.2(7) ?
    F1A B1 F4A . . 104.8(11) ?
    F3A B1 F4A . . 106.1(7) ?
    F5 B2 F7 . . 119.7(8) ?
    F5 B2 F8 . . 112.7(8) ?
    F7 B2 F8 . . 104.0(6) ?
    F5A B2 F7A . . 117.1(7) ?
    F5A B2 F6A . . 104.7(8) ?
    F7A B2 F6A . . 106.6(7) ?
    F5 B2 F6 . . 108.3(7) ?
    F7 B2 F6 . . 111.3(5) ?
    F8 B2 F6 . . 98.9(6) ?
    F5A B2 F8A . . 103.5(6) ?
    F7A B2 F8A . . 114.9(4) ?
    F6A B2 F8A . . 109.5(8) ?
loop_
    _geom_torsion_atom_site_label_1
    _geom_torsion_atom_site_label_2
    _geom_torsion_atom_site_label_3
    _geom_torsion_atom_site_label_4
    _geom_torsion_site_symmetry_1
    _geom_torsion_site_symmetry_2
    _geom_torsion_site_symmetry_3
    _geom_torsion_site_symmetry_4
    _geom_torsion
    _geom_torsion_publ_flag
    C5 N4 N5 N6 . . . . 0.3(2) ?
    Co1 N4 N5 N6 . . . . -177.23(13) ?
    N4 N5 N6 C6 . . . . 0.1(2) ?
    N4 N5 N6 C7 . . . . 179.15(17) ?
    C15 N7 N8 N9 . . . . -0.1(2) ?
    Co1 N7 N8 N9 . . . . 179.89(13) ?
    N7 N8 N9 C16 . . . . 0.6(2) ?
    N7 N8 N9 C17 . . . . -176.26(17) ?
    C25 N10 N11 N12 . . . . 0.2(2) ?
    Co1 N10 N11 N12 . . . . -169.60(15) ?
    N10 N11 N12 C26 . . . . 0.2(3) ?
    N10 N11 N12 C27 . . . . -178.79(19) ?
    C3 N2 C1 N1 . . . . -0.6(3) ?
    Co1 N2 C1 N1 . . . . 177.42(15) ?
    C2 N1 C1 N2 . . . . 0.0(3) ?
    C1 N1 C2 C3 . . . . 0.5(3) ?
    N1 C2 C3 N2 . . . . -0.9(3) ?
    C1 N2 C3 C2 . . . . 0.9(3) ?
    Co1 N2 C3 C2 . . . . -176.99(18) ?
    C14 N3 C4 C5 . . . . -154.37(15) ?
    C24 N3 C4 C5 . . . . 79.71(19) ?
    Co1 N3 C4 C5 . . . . -37.37(17) ?
    N5 N4 C5 C6 . . . . -0.7(2) ?
    Co1 N4 C5 C6 . . . . 177.21(13) ?
    N5 N4 C5 C4 . . . . 175.96(17) ?
    Co1 N4 C5 C4 . . . . -6.2(2) ?
    N3 C4 C5 N4 . . . . 31.7(2) ?
    N3 C4 C5 C6 . . . . -152.8(2) ?
    N5 N6 C6 C5 . . . . -0.5(2) ?
    C7 N6 C6 C5 . . . . -179.46(19) ?
    N4 C5 C6 N6 . . . . 0.7(2) ?
    C4 C5 C6 N6 . . . . -175.2(2) ?
    N5 N6 C7 C8 . . . . -101.6(2) ?
    C6 N6 C7 C8 . . . . 77.3(3) ?
    N6 C7 C8 C9A . . . . 91.3(10) ?
    N6 C7 C8 C13 . . . . -74.8(9) ?
    N6 C7 C8 C13A . . . . -87.2(7) ?
    N6 C7 C8 C9 . . . . 103.9(7) ?
    C13 C8 C9 C10 . . . . 1.4(18) ?
    C7 C8 C9 C10 . . . . -177.5(11) ?
    C13A C8 C9A C10A . . . . -1(2) ?
    C7 C8 C9A C10A . . . . -179.5(12) ?
    C8 C9A C10A C11A . . . . 5(3) ?
    C8 C9 C10 C11 . . . . -1(2) ?
    C9 C10 C11 C12 . . . . -3(2) ?
    C9A C10A C11A C12A . . . . -3(3) ?
    C10 C11 C12 C13 . . . . 5(3) ?
    C10A C11A C12A C13A . . . . -3(3) ?
    C11A C12A C13A C8 . . . . 6(2) ?
    C9A C8 C13A C12A . . . . -4.6(17) ?
    C7 C8 C13A C12A . . . . 174.2(10) ?
    C9 C8 C13 C12 . . . . 1(2) ?
    C7 C8 C13 C12 . . . . 179.6(11) ?
    C11 C12 C13 C8 . . . . -4(3) ?
    C4 N3 C14 C15 . . . . 83.60(19) ?
    C24 N3 C14 C15 . . . . -150.10(16) ?
    Co1 N3 C14 C15 . . . . -32.50(18) ?
    N8 N7 C15 C16 . . . . -0.4(2) ?
    Co1 N7 C15 C16 . . . . 179.60(13) ?
    N8 N7 C15 C14 . . . . 174.10(17) ?
    Co1 N7 C15 C14 . . . . -5.9(2) ?
    N3 C14 C15 C16 . . . . -159.6(2) ?
    N3 C14 C15 N7 . . . . 27.7(2) ?
    N8 N9 C16 C15 . . . . -0.8(2) ?
    C17 N9 C16 C15 . . . . 175.7(2) ?
    N7 C15 C16 N9 . . . . 0.7(2) ?
    C14 C15 C16 N9 . . . . -172.6(2) ?
    N8 N9 C17 C18 . . . . -104.8(2) ?
    C16 N9 C17 C18 . . . . 78.9(3) ?
    N9 C17 C18 C23 . . . . 48.4(3) ?
    N9 C17 C18 C19 . . . . -135.3(2) ?
    C23 C18 C19 C20 . . . . -0.5(4) ?
    C17 C18 C19 C20 . . . . -176.9(3) ?
    C18 C19 C20 C21 . . . . 0.7(5) ?
    C19 C20 C21 C22 . . . . -0.4(5) ?
    C20 C21 C22 C23 . . . . -0.2(5) ?
    C21 C22 C23 C18 . . . . 0.4(4) ?
    C19 C18 C23 C22 . . . . 0.0(4) ?
    C17 C18 C23 C22 . . . . 176.3(2) ?
    C14 N3 C24 C25 . . . . 81.2(2) ?
    C4 N3 C24 C25 . . . . -152.77(17) ?
    Co1 N3 C24 C25 . . . . -36.46(19) ?
    N11 N10 C25 C26 . . . . -0.5(3) ?
    Co1 N10 C25 C26 . . . . 170.49(15) ?
    N11 N10 C25 C24 . . . . -179.90(19) ?
    Co1 N10 C25 C24 . . . . -8.9(3) ?
    N3 C24 C25 C26 . . . . -146.9(3) ?
    N3 C24 C25 N10 . . . . 32.3(3) ?
    N11 N12 C26 C25 . . . . -0.5(3) ?
    C27 N12 C26 C25 . . . . 178.4(2) ?
    N10 C25 C26 N12 . . . . 0.6(3) ?
    C24 C25 C26 N12 . . . . 179.8(2) ?
    N11 N12 C27 C28 . . . . 95.8(3) ?
    C26 N12 C27 C28 . . . . -83.0(3) ?
    N12 C27 C28 C33 . . . . -14.0(3) ?
    N12 C27 C28 C29 . . . . 168.4(2) ?
    C33 C28 C29 C30 . . . . -1.1(4) ?
    C27 C28 C29 C30 . . . . 176.7(2) ?
    C28 C29 C30 C31 . . . . 0.6(4) ?
    C29 C30 C31 C32 . . . . 0.1(5) ?
    C30 C31 C32 C33 . . . . -0.3(5) ?
    C29 C28 C33 C32 . . . . 0.9(4) ?
    C27 C28 C33 C32 . . . . -176.7(3) ?
    C31 C32 C33 C28 . . . . -0.2(5) ?
_shelx_space_group_comment
;
The symmetry employed for this shelxl refinement is uniquely defined
by the following loop, which should always be used as a source of
symmetry information in preference to the above space-group names.
They are only intended as comments.
;
_shelx_estimated_absorpt_T_min     ?
_shelx_estimated_absorpt_T_max     ?
_shelx_hkl_file
;
  -1   0   0  294.27    7.90
  -3   0   0  555.24   16.50
  -3   0   0  520.95   15.80
  -3   0   0  534.55   15.80
  -3   0   0  535.15   15.10
  -3   0   0  552.44   15.60
  -3   0   0  544.25   16.80
  -3   0   0  571.74   16.80
  -3   0   0  561.44   18.30
  -3   0   0  557.74   16.40
  -3   0   0  529.25   18.20
  -3   0   0  561.04   16.00
  -3   0   0  563.44   15.10
  -3   0   0  578.14   17.10
   3   0   0  558.64   16.70
   3   0   0  554.84   16.90
   3   0   0  520.65   15.80
   3   0   0  555.34   14.70
   3   0   0  538.65   15.00
   3   0   0  564.44   18.00
   3   0   0  540.35   16.30
   3   0   0  557.84   16.10
   3   0   0  578.84   16.20
   3   0   0  524.15   15.50
   3   0   0  524.25   17.80
  -4   0   0   87.79    7.80
  -4   0   0   74.69    6.10
  -4   0   0   81.69    6.10
  -4   0   0   78.69    6.50
  -4   0   0   76.09    5.40
  -4   0   0   76.19    6.40
  -4   0   0   70.79    5.60
  -4   0   0   76.09    5.00
  -4   0   0   81.99    6.30
  -4   0   0   80.49    7.70
  -4   0   0   67.29    5.50
  -4   0   0   78.69    6.60
  -4   0   0   84.19    6.60
   4   0   0   86.29    6.20
   4   0   0   80.39    6.50
   4   0   0   89.49    7.00
   4   0   0   90.59    5.30
   4   0   0   78.59    5.80
   4   0   0   76.29    7.30
   4   0   0   78.49    6.00
   4   0   0   82.09    6.30
   4   0   0   95.79    7.60
   4   0   0   82.09    6.60
  -5   0   0  128.29    8.30
  -5   0   0  130.79    9.10
  -5   0   0  127.59    8.10
  -5   0   0  135.29    8.60
  -5   0   0  137.79    9.10
  -5   0   0  126.19    9.50
  -5   0   0  156.68    9.60
  -5   0   0  130.59    9.10
  -5   0   0  119.29    8.10
  -5   0   0  140.79    7.50
  -5   0   0  124.19    8.90
  -5   0   0  149.99   11.00
   5   0   0  140.89   10.40
   5   0   0  139.19    9.60
   5   0   0  133.09    9.10
   5   0   0  127.89   10.30
   5   0   0  138.59    7.10
   5   0   0  128.99    8.80
   5   0   0  141.99    8.80
   5   0   0  125.29   10.90
   5   0   0  139.09    9.10
   5   0   0  134.69    8.60
   5   0   0  137.39    9.50
   5   0   0  143.39    7.70
   5   0   0  139.19    8.40
  -6   0   0   72.49    8.50
  -6   0   0  105.79    8.60
  -6   0   0   94.69    8.00
  -6   0   0   79.59    6.50
  -6   0   0   91.99    8.30
  -6   0   0   92.79    7.20
  -6   0   0   96.99    9.10
  -6   0   0  103.39    9.20
  -6   0   0   83.19    9.80
  -6   0   0   83.19    7.90
  -6   0   0   64.99    7.30
  -6   0   0   70.99    6.10
   6   0   0  101.79    8.60
   6   0   0   63.19    7.50
   6   0   0   99.19    6.50
   6   0   0   92.79    8.20
   6   0   0   70.59    7.10
   6   0   0   90.79    9.50
   6   0   0   90.89    9.50
   6   0   0   88.99   10.60
   6   0   0  102.59    9.20
   6   0   0  103.09    7.10
   6   0   0   82.99    8.50
   6   0   0   93.79   10.20
   6   0   0   99.59    8.70
  -7   0   0  737.93   26.80
  -7   0   0  701.63   26.80
  -7   0   0  738.73   24.30
  -7   0   0  708.33   26.70
  -7   0   0  738.93   24.90
  -7   0   0  651.43   22.20
  -7   0   0  703.53   21.90
  -7   0   0  694.73   22.70
  -7   0   0  679.63   29.40
  -7   0   0  700.83   25.30
   7   0   0  729.33   26.60
   7   0   0  687.93   24.40
   7   0   0  678.03   25.90
   7   0   0  719.13   23.00
   7   0   0  683.13   24.00
   7   0   0  710.93   28.70
   7   0   0  637.84   27.40
   7   0   0  767.92   26.20
   7   0   0  737.73   29.30
   7   0   0  759.92   25.40
   7   0   0  696.53   28.00
   7   0   0  745.03   22.20
   7   0   0  758.22   29.60
  -8   0   0  186.98   13.00
  -8   0   0  181.68   13.80
  -8   0   0  187.98   14.50
  -8   0   0  173.98   16.20
  -8   0   0  191.88   13.30
  -8   0   0  175.58   10.60
  -8   0   0  188.48   13.60
  -8   0   0  167.68   10.90
  -8   0   0  195.28   13.20
  -8   0   0  168.58   11.70
  -8   0   0  177.28   10.50
  -8   0   0  165.68   13.50
   8   0   0  184.08   11.30
   8   0   0  198.88   16.30
   8   0   0  146.69   11.60
   8   0   0  174.38   14.60
   8   0   0  179.68   13.00
   8   0   0  171.48   13.00
   8   0   0  185.08   14.30
   8   0   0  201.78   15.40
   8   0   0  175.28   14.70
   8   0   0  175.78   14.50
   8   0   0  193.48   13.10
   8   0   0  196.68   14.10
   8   0   0  191.28   12.60
   8   0   0  196.98   12.60
   8   0   0  209.58   16.80
   8   0   0  187.68   10.60
  -9   0   0   11.30    9.40
  -9   0   0   10.60    8.70
  -9   0   0    4.20    9.50
  -9   0   0    4.10    6.70
  -9   0   0   -5.60    7.30
  -9   0   0    6.60    8.20
  -9   0   0    1.70    6.00
  -9   0   0    3.50    9.10
  -9   0   0    1.40    8.70
  -9   0   0   14.10    8.60
  -9   0   0    1.30    6.50
  -9   0   0    7.00    6.10
   9   0   0    3.60    6.90
   9   0   0   14.60   10.90
   9   0   0    2.80   10.40
   9   0   0   12.80    9.40
   9   0   0   14.70    9.50
   9   0   0    5.60    9.10
   9   0   0   17.80    9.00
   9   0   0   19.30    8.70
   9   0   0   13.90    7.50
   9   0   0    9.20    8.00
   9   0   0    6.80    7.30
   9   0   0    2.10    8.40
   9   0   0   -0.40    6.00
   9   0   0    6.80    8.20
   9   0   0   -3.10    8.50
   9   0   0    6.70    7.70
 -10   0   0  109.89   13.40
 -10   0   0  107.69   14.60
 -10   0   0  117.39   16.60
 -10   0   0  124.99   12.30
 -10   0   0  161.88   16.50
 -10   0   0  148.09   14.20
 -10   0   0  111.49   11.10
 -10   0   0  142.49   13.70
 -10   0   0  103.09   13.10
  10   0   0  113.79   15.40
  10   0   0  110.09   26.10
  10   0   0  129.59   16.80
  10   0   0  133.69   14.60
  10   0   0  113.39   11.20
  10   0   0  125.29   12.20
  10   0   0  133.79   13.80
  10   0   0  138.49   14.80
  10   0   0   99.69    9.80
  10   0   0  108.09   14.70
  10   0   0  126.39   14.90
  10   0   0  111.39   12.50
  10   0   0  119.29   13.80
 -11   0   0   20.50   12.30
 -11   0   0   13.10   11.00
 -11   0   0   12.20    9.70
 -11   0   0    6.10    7.40
 -11   0   0    8.30    8.90
 -11   0   0   18.40   11.30
  11   0   0   23.40   14.50
  11   0   0   -1.90    8.60
  11   0   0   12.10   10.90
  11   0   0   24.90   10.40
  11   0   0    9.90   10.70
  11   0   0   20.90    8.70
  11   0   0   27.90   11.30
 -12   0   0    2.40    9.00
 -12   0   0   -2.70   11.10
 -12   0   0   15.00    8.60
 -12   0   0   -0.30   10.40
 -12   0   0    0.50    9.20
  12   0   0    2.60    9.90
  12   0   0    2.90   10.40
  12   0   0   17.70   14.40
  12   0   0   -1.20    9.10
  12   0   0    1.20   11.60
  12   0   0    3.10   12.20
 -13   0   0  -25.20   10.00
 -13   0   0   -4.10   10.60
 -13   0   0   -2.70   12.30
 -13   0   0  -11.90    8.80
 -13   0   0  -11.40    9.80
  13   0   0   16.40   13.80
  13   0   0    5.30   14.40
  13   0   0   -6.00   11.10
  13   0   0    2.50   10.80
  13   0   0    6.10   11.90
  13   0   0   -1.40   13.10
  13  -1   0   16.20   13.20
  13  -1   0   10.60   13.80
  13  -1   0   29.90   12.90
  13  -1   0    0.10   10.40
  13  -1   0   18.20   13.60
 -13   1   0   -0.70   11.30
 -13   1   0    0.40    8.20
 -13   1   0   -9.10   14.70
 -13   1   0   13.30   11.90
 -13   1   0   18.30   14.20
  12  -1   0   21.70   12.90
  12  -1   0   21.10   11.90
  12  -1   0   21.00    9.40
  12  -1   0   33.30   10.90
  12  -1   0   22.20   11.30
  12  -1   0   24.80   12.20
 -12   1   0   22.30   12.20
 -12   1   0   47.10   11.70
 -12   1   0   18.50   10.70
 -12   1   0    5.70    9.80
 -12   1   0   22.50   11.10
  11  -1   0   22.30   10.30
  11  -1   0   18.60    9.20
  11  -1   0   17.90   11.30
  11  -1   0   15.30    8.60
  11  -1   0   10.10   12.30
  11  -1   0   39.30   13.90
  11  -1   0   33.30   11.10
  11  -1   0   25.60   11.90
  11  -1   0   25.50   10.80
  11  -1   0   22.70    9.10
  11  -1   0   -2.30    8.80
  11  -1   0   19.50    8.60
 -11   1   0   13.10    9.60
 -11   1   0   21.70   13.10
 -11   1   0   15.50    8.60
 -11   1   0   27.30   11.00
 -11   1   0   16.30    9.60
 -11   1   0   18.20   10.20
 -11   1   0   32.70   11.90
 -11   1   0   22.60   10.90
  10  -1   0    9.00   14.30
  10  -1   0    4.20    9.00
  10  -1   0   -9.30    7.70
  10  -1   0   13.60    7.80
  10  -1   0    7.60    8.20
  10  -1   0    0.20   10.80
  10  -1   0   12.30   12.00
  10  -1   0   -4.90    8.80
  10  -1   0   -7.30    7.50
  10  -1   0   10.40    9.00
  10  -1   0    9.80    8.60
  10  -1   0   11.80   10.70
  10  -1   0   21.90    8.90
  10  -1   0    5.90   10.00
 -10   1   0    7.80    8.20
 -10   1   0   -2.60    6.60
 -10   1   0    5.00    7.80
 -10   1   0    6.90    6.70
 -10   1   0    8.00    7.90
 -10   1   0    8.90    8.80
 -10   1   0    8.10    9.60
 -10   1   0   18.20    8.20
 -10   1   0    5.80    9.50
 -10   1   0    5.80    6.90
 -10   1   0   -3.60    9.00
 -10   1   0    3.20    9.20
   9  -1   0  207.18   15.30
   9  -1   0  184.68   14.30
   9  -1   0  201.88   17.50
   9  -1   0  242.88   15.70
   9  -1   0  215.18   14.50
   9  -1   0  211.28   16.50
   9  -1   0  179.18   12.60
   9  -1   0  185.98   12.50
   9  -1   0  207.08   12.60
   9  -1   0  247.58   17.20
   9  -1   0  207.68   17.70
   9  -1   0  163.48   15.50
   9  -1   0  178.88   15.90
   9  -1   0  219.88   14.80
   9  -1   0  210.98   16.90
   9  -1   0  178.48   13.40
  -9   1   0  182.08   20.60
  -9   1   0  181.28   17.20
  -9   1   0  187.88   11.30
  -9   1   0  198.58   15.30
  -9   1   0  203.18   16.50
  -9   1   0  215.48   14.20
  -9   1   0  186.38   15.30
  -9   1   0  215.78   14.40
  -9   1   0  192.38   13.70
  -9   1   0  198.98   11.50
  -9   1   0  197.38   15.10
   8  -1   0  112.79   12.20
   8  -1   0  127.69    9.80
   8  -1   0  127.19   11.10
   8  -1   0  134.79   11.50
   8  -1   0  137.59   12.80
   8  -1   0  116.99    9.90
   8  -1   0  140.59   11.70
   8  -1   0  130.69   12.30
   8  -1   0  140.99   15.00
   8  -1   0  164.68   14.50
   8  -1   0  143.79   11.10
   8  -1   0  143.19   13.00
   8  -1   0  134.09   13.00
   8  -1   0  136.69    9.70
   8  -1   0  129.39   12.10
   8  -1   0  121.79   13.70
  -8   1   0  134.79   11.40
  -8   1   0  138.19   10.70
  -8   1   0  121.99   11.10
  -8   1   0  156.78   12.80
  -8   1   0  139.49   10.10
  -8   1   0  138.29   12.80
  -8   1   0  145.99   11.40
  -8   1   0  139.09    9.90
  -8   1   0  138.69   14.00
  -8   1   0  135.29   12.30
  -8   1   0  139.09   11.50
  -8   1   0  142.39    9.60
   7  -1   0   57.19    7.10
   7  -1   0   53.49    6.60
   7  -1   0   65.19   10.10
   7  -1   0   60.99   12.50
   7  -1   0   46.20    8.40
   7  -1   0   35.80    8.00
   7  -1   0   49.40    8.30
   7  -1   0   55.09    8.30
   7  -1   0   56.29    8.90
   7  -1   0   56.59    9.10
   7  -1   0   52.29    8.80
   7  -1   0   54.49    6.50
   7  -1   0   57.69    7.60
   7  -1   0   49.10    8.40
   7  -1   0   55.79    8.70
  -7   1   0   55.29    8.30
  -7   1   0   55.29   12.00
  -7   1   0   77.39    9.10
  -7   1   0   61.79    7.60
  -7   1   0   39.80    6.70
  -7   1   0   52.09    9.80
  -7   1   0   49.60    7.50
  -7   1   0   44.00    7.80
  -7   1   0   55.29    6.50
  -7   1   0   46.40    6.90
  -7   1   0   63.49   10.10
  -7   1   0   47.70    7.20
  -7   1   0   66.29    8.90
   6  -1   0  512.15   17.20
   6  -1   0  479.55   18.70
   6  -1   0  547.35   19.90
   6  -1   0  495.05   20.80
   6  -1   0  491.05   19.90
   6  -1   0  495.55   20.90
   6  -1   0  525.15   19.00
   6  -1   0  505.35   21.20
   6  -1   0  507.25   17.00
   6  -1   0  514.05   18.90
   6  -1   0  492.05   21.20
   6  -1   0  508.45   18.50
   6  -1   0  495.55   18.00
  -6   1   0  505.25   19.00
  -6   1   0  542.85   22.40
  -6   1   0  526.75   18.90
  -6   1   0  516.85   17.90
  -6   1   0  522.15   17.60
  -6   1   0  529.75   20.00
  -6   1   0  532.65   20.40
  -6   1   0  478.55   19.20
  -6   1   0  559.44   18.50
  -6   1   0  526.95   15.10
  -6   1   0  490.65   19.60
  -6   1   0  507.25   17.50
  -6   1   0  535.65   22.70
  -6   1   0  547.05   18.70
   5  -1   0 5813.42  138.59
   5  -1   0 5963.60  137.59
   5  -1   0 6000.90  134.09
   5  -1   0 5859.31  139.19
   5  -1   0 5883.61  136.09
   5  -1   0 5974.80  136.49
   5  -1   0 5957.90  135.99
   5  -1   0 5919.91  136.09
   5  -1   0 6026.40  139.59
   5  -1   0 5865.21  138.79
   5  -1   0 5853.71  134.69
   5  -1   0 6014.50  134.19
   5  -1   0 5875.61  132.09
   5  -1   0 5869.41  135.49
   5  -1   0 5949.90  136.99
  -5   1   0 6054.69  137.29
  -5   1   0 6050.90  134.89
  -5   1   0 5933.41  140.59
  -5   1   0 5847.82  134.29
  -5   1   0 6076.19  137.99
  -5   1   0 5941.81  136.19
  -5   1   0 6079.49  137.19
  -5   1   0 6102.69  135.79
  -5   1   0 5889.11  134.89
  -5   1   0 5950.90  135.89
  -5   1   0 6096.19  132.19
  -5   1   0 5960.50  134.89
  -5   1   0 5967.80  139.99
  -5   1   0 5883.41  136.89
   4  -1   0 1459.75   34.50
   4  -1   0 1514.25   35.70
   4  -1   0 1492.65   39.60
   4  -1   0 1387.16   36.90
   4  -1   0 1395.96   38.80
   4  -1   0 1403.66   38.80
   4  -1   0 1470.85   34.50
   4  -1   0 1430.06   36.80
   4  -1   0 1470.35   38.30
   4  -1   0 1452.65   35.60
   4  -1   0 1458.35   37.40
   4  -1   0 1428.36   37.30
   4  -1   0 1443.16   36.30
   4  -1   0 1435.26   37.60
   4  -1   0 1417.26   37.20
   4  -1   0 1428.66   39.30
  -4   1   0 1481.95   37.90
  -4   1   0 1494.25   40.40
  -4   1   0 1463.25   36.00
  -4   1   0 1540.75   36.70
  -4   1   0 1475.65   39.80
  -4   1   0 1446.66   38.20
  -4   1   0 1450.45   34.40
  -4   1   0 1444.46   37.80
  -4   1   0 1516.85   38.00
  -4   1   0 1414.06   36.10
  -4   1   0 1447.46   36.50
  -4   1   0 1454.05   34.50
  -4   1   0 1448.85   37.30
  -4   1   0 1476.35   36.40
   3  -1   0 2926.51   69.89
   3  -1   0 3050.19   69.19
   3  -1   0 3110.99   68.49
   3  -1   0 2948.51   71.49
   3  -1   0 3097.29   68.49
   3  -1   0 3022.90   70.69
   3  -1   0 3028.90   71.09
   3  -1   0 2982.70   71.89
   3  -1   0 3162.88   72.09
   3  -1   0 3023.20   69.69
   3  -1   0 2988.90   70.19
   3  -1   0 2998.30   70.19
   3  -1   0 3046.20   70.39
   3  -1   0 2981.50   70.39
   3  -1   0 2987.80   71.59
   3  -1   0 3062.79   68.59
  -3   1   0 3097.09   69.39
  -3   1   0 3001.50   70.69
  -3   1   0 3130.79   70.89
  -3   1   0 3047.09   69.89
  -3   1   0 3116.89   69.69
  -3   1   0 2997.60   72.29
  -3   1   0 2982.70   69.89
  -3   1   0 3044.00   71.09
  -3   1   0 3014.50   70.39
  -3   1   0 3078.49   70.49
  -3   1   0 3067.39   70.39
  -3   1   0 3126.09   72.49
  -3   1   0 3110.39   69.39
  -3   1   0 3219.68   68.79
  -3   1   0 3125.89   68.89
  -1  -1   0  455.75   12.00
  -1  -1   0  481.95   14.00
  -1  -1   0  438.36   11.00
  -1  -1   0  405.46   11.00
  -1  -1   0  441.06   11.60
  -1  -1   0  432.86   10.50
  -1  -1   0  428.66   12.90
  -1  -1   0  438.06   11.80
  -1  -1   0  435.96   12.70
  -1  -1   0  446.66   12.50
  -1  -1   0  422.96   10.90
  -1  -1   0  417.56   11.20
  -1  -1   0  432.36   12.30
  -1  -1   0  424.36   12.10
  -1  -1   0  427.36   11.00
  -1  -1   0  435.46   11.30
   1   1   0  429.96   12.40
   1   1   0  424.46   10.90
   1   1   0  424.66   10.90
   1   1   0  438.06   12.60
   1   1   0  423.36   12.10
   1   1   0  434.66   11.20
   1   1   0  446.26   10.20
   1   1   0  429.66   11.30
   1   1   0  434.76   11.30
   1   1   0  430.76   11.00
   1   1   0  427.06   12.40
   1   1   0  425.86   11.60
   1   1   0  415.66   11.00
   1   1   0  402.36   11.70
  -2  -1   0   85.79    4.70
  -2  -1   0   83.59    4.50
  -2  -1   0   91.99    5.70
  -2  -1   0   91.69    5.50
  -2  -1   0   77.79    4.20
  -2  -1   0   81.59    3.50
  -2  -1   0   81.39    4.70
  -2  -1   0   81.29    4.50
  -2  -1   0   88.39    3.90
  -2  -1   0   90.59    6.10
  -2  -1   0   89.39    5.10
  -2  -1   0   82.19    4.10
  -2  -1   0   94.79    5.20
  -2  -1   0   83.19    4.80
   2   1   0   80.79    4.90
   2   1   0   83.49    4.70
   2   1   0   87.29    5.30
   2   1   0   76.99    5.20
   2   1   0   96.59    6.00
   2   1   0   81.19    3.90
   2   1   0   83.39    5.90
   2   1   0   81.09    3.40
   2   1   0   85.49    4.40
   2   1   0   85.59    4.60
   2   1   0   84.79    4.40
   2   1   0   76.09    3.50
   2   1   0   84.29    4.60
   2   1   0   87.79    5.90
  -3  -1   0  149.19    7.40
  -3  -1   0  159.08    7.90
  -3  -1   0  153.58    5.90
  -3  -1   0  152.18    6.30
  -3  -1   0  172.88    8.20
  -3  -1   0  152.88    7.10
  -3  -1   0  160.78    9.40
  -3  -1   0  154.98    7.10
  -3  -1   0  149.09    5.90
  -3  -1   0  153.68    8.20
  -3  -1   0  154.98    6.90
  -3  -1   0  165.78    7.70
  -3  -1   0  156.48    6.40
  -3  -1   0  156.08    8.50
   3   1   0  141.09    5.30
   3   1   0  160.78    7.10
   3   1   0  163.68    7.30
   3   1   0  165.28    8.20
   3   1   0  154.78    6.90
   3   1   0  142.19    7.30
   3   1   0  165.68    7.30
   3   1   0  155.48    5.60
   3   1   0  150.58    5.80
   3   1   0  152.08    8.90
   3   1   0  157.18    9.20
   3   1   0  156.58    8.90
   3   1   0  156.08    9.10
   3   1   0  157.38    8.10
   3   1   0  160.48    8.00
  -4  -1   0   73.69    6.90
  -4  -1   0   74.89    7.10
  -4  -1   0   71.29    4.80
  -4  -1   0   68.39    6.30
  -4  -1   0   71.69    6.60
  -4  -1   0   62.79    5.60
  -4  -1   0   64.49    5.70
  -4  -1   0   67.29    5.20
  -4  -1   0   65.69    6.00
  -4  -1   0   70.99    6.70
  -4  -1   0   69.49    6.00
  -4  -1   0   63.49    7.40
   4   1   0   69.69    6.20
   4   1   0   69.59    7.50
   4   1   0   75.49    5.70
   4   1   0   70.29    7.70
   4   1   0   70.29    7.00
   4   1   0   61.59    6.30
   4   1   0   72.09    7.70
   4   1   0   64.59    6.30
   4   1   0   68.29    6.10
   4   1   0   69.19    6.40
   4   1   0   73.99    4.40
   4   1   0   63.39    4.50
   4   1   0   71.49    5.80
   4   1   0   70.59    6.60
  -5  -1   0  709.23   22.40
  -5  -1   0  732.43   25.00
  -5  -1   0  703.33   20.30
  -5  -1   0  713.73   23.40
  -5  -1   0  722.73   24.90
  -5  -1   0  707.83   23.20
  -5  -1   0  743.33   24.50
  -5  -1   0  709.83   21.20
  -5  -1   0  705.73   22.10
  -5  -1   0  741.13   27.40
  -5  -1   0  709.33   23.80
  -5  -1   0  729.83   20.60
   5   1   0  716.13   20.50
   5   1   0  711.23   23.60
   5   1   0  706.53   25.90
   5   1   0  741.63   23.40
   5   1   0  728.73   26.30
   5   1   0  717.23   24.10
   5   1   0  721.83   23.80
   5   1   0  707.53   26.30
   5   1   0  716.43   26.10
   5   1   0  720.33   22.00
   5   1   0  694.23   21.90
   5   1   0  697.63   22.40
   5   1   0  747.73   22.70
   5   1   0  744.23   20.00
  -6  -1   0  168.78   12.80
  -6  -1   0  227.78   13.00
  -6  -1   0  209.58   12.00
  -6  -1   0  215.38    9.80
  -6  -1   0  215.48    9.80
  -6  -1   0  217.38   13.50
  -6  -1   0  227.08   15.30
  -6  -1   0  202.18   11.10
  -6  -1   0  196.48   12.70
  -6  -1   0  224.78   11.80
  -6  -1   0  210.88   12.00
  -6  -1   0  213.38   10.50
   6   1   0  208.18    9.20
   6   1   0  208.78   14.50
   6   1   0  212.98   11.60
   6   1   0  219.08   12.30
   6   1   0  199.48   12.30
   6   1   0  220.78   12.10
   6   1   0  212.98   14.40
   6   1   0  191.88    9.40
   6   1   0  209.08   12.10
   6   1   0  228.28   12.90
   6   1   0  204.88   11.10
   6   1   0  198.98   11.40
   6   1   0  210.48   14.10
   6   1   0  207.98   14.60
  -7  -1   0   48.40    8.10
  -7  -1   0   49.20   10.30
  -7  -1   0   55.89    6.30
  -7  -1   0   47.20    6.50
  -7  -1   0   37.30    8.60
  -7  -1   0   41.30    7.10
  -7  -1   0   43.90    8.90
  -7  -1   0   41.00    8.10
  -7  -1   0   46.30    8.60
  -7  -1   0   42.70    9.30
  -7  -1   0   36.80    6.40
  -7  -1   0   59.89    7.70
   7   1   0   50.19    7.50
   7   1   0   50.19   10.60
   7   1   0   56.69    9.40
   7   1   0   34.80    6.00
   7   1   0   47.20    5.60
   7   1   0   39.50    7.90
   7   1   0   43.70    7.90
   7   1   0   59.29    9.30
   7   1   0   43.60    9.10
   7   1   0   49.90    7.30
   7   1   0   38.40    8.00
   7   1   0   40.60    8.10
   7   1   0   80.39   10.90
   7   1   0   43.70    7.10
  -8  -1   0  165.18   14.30
  -8  -1   0  145.19   12.00
  -8  -1   0  160.48   10.20
  -8  -1   0  168.28   13.80
  -8  -1   0  146.39   11.90
  -8  -1   0  145.69   13.40
  -8  -1   0  161.48   10.30
  -8  -1   0  153.38   14.40
  -8  -1   0  152.38   15.70
  -8  -1   0  134.99   11.20
   8   1   0  170.48   15.90
   8   1   0  183.28   12.20
   8   1   0  142.79   12.40
   8   1   0  155.08   10.00
   8   1   0  154.78   14.30
   8   1   0  160.08   13.10
   8   1   0  170.68   12.40
   8   1   0  171.48   16.30
   8   1   0  151.88   12.20
   8   1   0  151.48   14.20
   8   1   0  148.39   12.70
   8   1   0  151.18   13.60
   8   1   0  151.58   14.50
   8   1   0  143.49    9.50
  -9  -1   0  121.19   13.40
  -9  -1   0  107.19   11.60
  -9  -1   0  141.79   14.50
  -9  -1   0  115.89   13.80
  -9  -1   0   96.59   12.60
  -9  -1   0   96.99   16.90
  -9  -1   0  136.19   15.10
  -9  -1   0  130.89   12.90
  -9  -1   0  117.19   11.90
  -9  -1   0  103.19    8.90
   9   1   0  132.39   15.80
   9   1   0  122.29    9.50
   9   1   0  124.39   14.40
   9   1   0   92.69   13.20
   9   1   0  150.88   15.50
   9   1   0  127.99   13.10
   9   1   0  115.09   11.80
   9   1   0  153.58   19.20
   9   1   0  150.18   10.50
   9   1   0   95.39   17.40
   9   1   0   82.29   12.70
   9   1   0   99.89   13.50
   9   1   0  128.79   24.40
   9   1   0  129.29   13.60
   9   1   0  119.39   12.70
   9   1   0  145.29   14.10
 -10  -1   0   29.70   10.60
 -10  -1   0   26.90   12.40
 -10  -1   0   25.70   10.20
 -10  -1   0   26.20    9.70
 -10  -1   0   13.90    8.20
 -10  -1   0   34.20   12.20
 -10  -1   0   17.50   10.60
 -10  -1   0   38.10    8.80
  10   1   0   21.70   10.20
  10   1   0   37.20   12.90
  10   1   0   40.80    9.00
  10   1   0   16.90   10.80
  10   1   0   19.70    7.60
  10   1   0   22.50    7.60
  10   1   0   26.10   10.10
  10   1   0   11.70   10.00
  10   1   0   24.60   11.10
  10   1   0   28.90   10.00
  10   1   0   22.30   10.60
  10   1   0   23.60   11.10
 -11  -1   0   -1.30    7.20
 -11  -1   0   -1.10    9.20
 -11  -1   0    9.40    8.90
 -11  -1   0    8.90    7.10
 -11  -1   0    6.90   14.40
 -11  -1   0    0.70   10.00
  11   1   0   -4.30   10.70
  11   1   0   -5.80    9.70
  11   1   0   10.10   10.00
  11   1   0   -3.10    9.50
  11   1   0   -8.70    7.30
 -12  -1   0    1.40    9.00
 -12  -1   0    4.20   11.30
 -12  -1   0    3.20   10.10
 -12  -1   0  -11.70   10.30
  12   1   0   15.00   11.90
  12   1   0   -2.30   12.10
  12   1   0   -1.30    9.30
  12   1   0   -1.40   12.40
  12   1   0   10.90   17.40
  12   1   0  -11.60   10.80
  13  -2   0   12.20   10.50
  13  -2   0   30.70   14.40
  13  -2   0  -21.30   13.20
  13  -2   0   -2.80   12.80
  13  -2   0   16.70   13.60
  13  -2   0  -11.00   18.30
 -13   2   0   -6.00   10.80
 -13   2   0   -1.40   12.00
 -13   2   0    5.00    9.40
 -13   2   0   16.50   13.10
 -13   2   0    0.80   10.60
  12  -2   0   70.49   17.20
  12  -2   0   18.30    9.90
  12  -2   0   23.50   11.20
  12  -2   0   39.00   11.10
  12  -2   0   36.20   13.80
  12  -2   0   54.19   11.30
  12  -2   0   53.19   12.30
 -12   2   0   52.19   10.90
 -12   2   0   28.00   11.50
 -12   2   0   15.60   12.20
 -12   2   0   -2.70    8.90
 -12   2   0   36.00   13.50
  11  -2   0    3.50    9.90
  11  -2   0   15.20    9.20
  11  -2   0    2.30    8.60
  11  -2   0   23.30   17.10
  11  -2   0   13.70    9.80
  11  -2   0   17.70    9.30
  11  -2   0   16.50    9.10
  11  -2   0   25.20   10.20
  11  -2   0   22.80    9.10
  11  -2   0   -2.90    8.20
  11  -2   0    5.90    7.80
  11  -2   0   -6.60    7.30
 -11   2   0    8.80    9.70
 -11   2   0   18.50    9.60
 -11   2   0    7.40    9.30
 -11   2   0   -6.40    7.60
 -11   2   0    3.20    6.60
 -11   2   0   16.60   10.20
 -11   2   0    6.30    7.50
 -11   2   0   11.30    8.70
 -11   2   0    4.10    8.10
  10  -2   0   53.29   11.30
  10  -2   0   51.09    9.70
  10  -2   0   33.30   11.10
  10  -2   0   39.90    9.40
  10  -2   0   58.99   11.70
  10  -2   0   44.70   11.60
  10  -2   0   34.50   11.50
  10  -2   0   63.89   10.10
  10  -2   0   41.50   15.10
  10  -2   0   47.30   11.20
 -10   2   0   44.80   10.10
 -10   2   0   44.90   12.40
 -10   2   0   42.60   12.10
 -10   2   0   40.80   12.20
 -10   2   0   59.39   12.20
 -10   2   0   52.29   10.00
 -10   2   0   58.49    9.90
 -10   2   0   26.00    9.00
 -10   2   0   46.00   10.50
 -10   2   0   43.90   13.90
 -10   2   0   38.20    8.20
   9  -2   0   82.19   11.80
   9  -2   0   75.29   11.00
   9  -2   0   79.39   10.40
   9  -2   0   74.99   11.30
   9  -2   0   75.09   10.40
   9  -2   0   71.99   13.10
   9  -2   0   56.19    9.80
   9  -2   0   84.19   11.80
   9  -2   0   89.49   11.80
   9  -2   0   72.79    9.00
   9  -2   0   79.59   10.50
   9  -2   0   66.09   10.80
   9  -2   0   72.29    8.80
   9  -2   0   69.09   11.10
  -9   2   0   61.19   10.00
  -9   2   0   57.89    9.90
  -9   2   0   77.99   12.50
  -9   2   0   76.49    9.00
  -9   2   0   94.19   11.60
  -9   2   0   77.69    8.40
  -9   2   0   88.89    8.90
  -9   2   0   71.49   10.40
  -9   2   0   78.19   10.00
  -9   2   0   80.79   10.40
  -9   2   0   76.59    8.80
  -9   2   0   85.79   11.10
  -9   2   0  102.99   13.70
   8  -2   0   -2.30    6.40
   8  -2   0   -3.00    5.70
   8  -2   0   -4.70    5.60
   8  -2   0   -5.00    4.30
   8  -2   0    5.60    6.00
   8  -2   0   -3.90    4.80
   8  -2   0   -1.00    5.60
   8  -2   0   -0.70    5.90
   8  -2   0    3.20    5.60
   8  -2   0   -1.50    5.40
   8  -2   0   -5.50    5.20
   8  -2   0    5.80    5.90
   8  -2   0   -5.60    5.90
  -8   2   0   -7.20    4.90
  -8   2   0    3.30    4.60
  -8   2   0    3.10    6.30
  -8   2   0    2.00    4.90
  -8   2   0    1.20    7.00
  -8   2   0    1.00    6.30
  -8   2   0    2.40    5.60
  -8   2   0   -4.70    5.70
  -8   2   0    1.70    5.70
  -8   2   0    2.40    6.50
  -8   2   0    2.40    6.10
  -8   2   0   -4.60    4.40
  -8   2   0    2.00    6.00
   7  -2   0  746.43   26.30
   7  -2   0  713.03   25.50
   7  -2   0  719.73   28.10
   7  -2   0  723.13   21.10
   7  -2   0  722.63   21.10
   7  -2   0  728.43   26.50
   7  -2   0  716.93   27.20
   7  -2   0  762.32   23.30
   7  -2   0  750.22   24.10
   7  -2   0  724.43   21.40
   7  -2   0  710.73   26.90
   7  -2   0  697.93   24.70
   7  -2   0  742.53   25.40
   7  -2   0  670.13   24.50
   7  -2   0  723.63   25.20
  -7   2   0  720.53   29.10
  -7   2   0  781.12   23.80
  -7   2   0  689.03   24.80
  -7   2   0  776.02   29.30
  -7   2   0  709.73   20.80
  -7   2   0  754.52   30.30
  -7   2   0  700.93   25.80
  -7   2   0  761.32   23.90
  -7   2   0  726.73   27.70
  -7   2   0  726.83   22.60
  -7   2   0  719.73   25.70
  -7   2   0  712.03   25.40
  -7   2   0  699.03   23.90
   6  -2   0   39.50    6.70
   6  -2   0   31.10    4.50
   6  -2   0   34.60    6.80
   6  -2   0   30.00    6.60
   6  -2   0   30.40    6.60
   6  -2   0   29.60    6.60
   6  -2   0   30.90    6.60
   6  -2   0   41.30    8.20
   6  -2   0   28.60    5.80
   6  -2   0   30.50    7.20
   6  -2   0   31.50    6.70
   6  -2   0   26.60    5.00
   6  -2   0   31.20    7.60
   6  -2   0   30.60    4.30
   6  -2   0   40.50    7.60
  -6   2   0   32.40    6.40
  -6   2   0   28.10    5.00
  -6   2   0   29.30    4.30
  -6   2   0   26.40    5.70
  -6   2   0   38.30    8.20
  -6   2   0   28.90    5.00
  -6   2   0   31.80    6.70
  -6   2   0   29.70    5.80
  -6   2   0   30.30    7.40
  -6   2   0   36.70    6.30
  -6   2   0   28.80    6.50
  -6   2   0   26.30    4.20
  -6   2   0   28.20    5.00
  -6   2   0   25.90    6.00
   5  -2   0  241.98   12.40
   5  -2   0  248.88   12.70
   5  -2   0  225.28   12.00
   5  -2   0  244.48   10.10
   5  -2   0  214.58   10.90
   5  -2   0  212.88   11.60
   5  -2   0  211.28   11.40
   5  -2   0  236.08    9.40
   5  -2   0  247.58   12.70
   5  -2   0  226.78   11.20
   5  -2   0  227.98   10.60
   5  -2   0  239.98    9.30
   5  -2   0  259.07   12.50
   5  -2   0  263.07   12.40
   5  -2   0  267.47   11.40
  -5   2   0  245.98   10.00
  -5   2   0  240.38   11.60
  -5   2   0  234.38   11.60
  -5   2   0  245.58   13.70
  -5   2   0  248.38   12.10
  -5   2   0  238.48   15.40
  -5   2   0  233.58   10.40
  -5   2   0  237.28   11.30
  -5   2   0  245.48   10.90
  -5   2   0  243.38   10.80
  -5   2   0  243.38    9.30
  -5   2   0  239.68   10.50
  -5   2   0  237.58    9.20
   4  -2   0 1246.98   33.20
   4  -2   0 1202.58   32.60
   4  -2   0 1193.48   32.60
   4  -2   0 1285.37   34.00
   4  -2   0 1265.87   31.00
   4  -2   0 1225.78   31.40
   4  -2   0 1234.68   32.90
   4  -2   0 1261.27   34.30
   4  -2   0 1236.78   32.10
   4  -2   0 1268.47   33.10
   4  -2   0 1265.17   32.30
   4  -2   0 1262.57   33.50
   4  -2   0 1195.18   33.60
   4  -2   0 1265.17   34.20
   4  -2   0 1270.47   31.00
  -4   2   0 1291.47   31.00
  -4   2   0 1262.07   34.70
  -4   2   0 1268.17   30.80
  -4   2   0 1237.98   33.10
  -4   2   0 1077.59   32.00
  -4   2   0 1255.97   35.00
  -4   2   0 1237.28   32.40
  -4   2   0 1247.98   32.30
  -4   2   0 1218.48   33.40
  -4   2   0 1270.37   32.90
  -4   2   0 1275.67   32.20
  -4   2   0 1239.98   33.00
  -4   2   0 1222.58   31.70
   3  -2   0 1204.18   31.00
   3  -2   0 1201.68   30.50
   3  -2   0 1156.68   30.90
   3  -2   0 1199.98   31.20
   3  -2   0 1243.18   32.00
   3  -2   0 1224.58   29.90
   3  -2   0 1198.08   30.90
   3  -2   0 1215.78   31.50
   3  -2   0 1208.28   31.30
   3  -2   0 1217.78   31.90
   3  -2   0 1188.38   31.00
   3  -2   0 1222.08   28.60
   3  -2   0 1202.88   31.40
   3  -2   0 1212.48   29.90
   3  -2   0 1220.88   30.20
   3  -2   0 1217.18   30.00
  -3   2   0 1223.48   31.40
  -3   2   0 1255.17   29.30
  -3   2   0 1231.68   32.20
  -3   2   0 1203.88   30.70
  -3   2   0 1227.58   31.10
  -3   2   0 1203.08   31.80
  -3   2   0 1216.78   32.20
  -3   2   0 1200.18   30.40
  -3   2   0 1164.28   31.50
  -3   2   0 1259.37   30.90
  -3   2   0 1291.17   28.50
  -3   2   0 1199.58   31.80
  -3   2   0 1252.37   30.50
  -3   2   0 1230.78   29.70
  -3   2   0 1232.78   30.00
  -3   2   0 1276.47   30.00
   2  -2   0  980.20   24.80
   2  -2   0  843.02   22.90
   2  -2   0  904.51   21.10
   2  -2   0  867.01   22.80
   2  -2   0  822.12   21.10
   2  -2   0  868.51   22.50
   2  -2   0  873.91   22.40
   2  -2   0  896.01   22.40
   2  -2   0  901.11   23.20
   2  -2   0  904.71   21.90
   2  -2   0  888.31   22.50
   2  -2   0  895.41   22.50
   2  -2   0  881.71   23.10
   2  -2   0  897.71   22.40
   2  -2   0  876.41   22.40
   2  -2   0  885.01   23.30
   2  -2   0  909.51   22.00
  -2   2   0  886.81   23.00
  -2   2   0  880.31   23.20
  -2   2   0  911.71   22.20
  -2   2   0  890.11   22.70
  -2   2   0  891.71   22.80
  -2   2   0  909.01   23.40
  -2   2   0  904.81   22.00
  -2   2   0  888.01   23.00
  -2   2   0  884.51   23.20
  -2   2   0  892.91   22.80
  -2   2   0  878.51   22.50
  -2   2   0  914.21   21.70
  -2   2   0  894.21   22.50
  -2   2   0  892.01   20.80
  -2   2   0  913.91   21.60
  -2   2   0  933.01   22.40
  -2   2   0  903.71   22.30
  -2   2   0  890.31   21.20
  -2   2   0  903.71   22.50
   1  -2   0 2442.86   52.99
   1  -2   0 2313.97   53.69
   1  -2   0 2395.56   53.79
   1  -2   0 2612.34   55.79
   1  -2   0 2402.66   53.89
   1  -2   0 2373.46   53.19
   1  -2   0 2389.06   53.79
   1  -2   0 2232.68   51.99
   1  -2   0 2238.48   53.89
   1  -2   0 2291.17   53.39
   1  -2   0 2380.86   52.59
   1  -2   0 2407.46   53.29
   1  -2   0 2410.06   52.69
   1  -2   0 2199.18   52.99
   1  -2   0 2337.37   54.19
   1  -2   0 2315.47   54.09
   1  -2   0 2369.56   54.09
   1  -2   0 2316.87   53.99
   1  -2   0 2358.96   53.19
   1  -2   0 2375.76   53.29
  -1   2   0 2337.37   52.79
  -1   2   0 2244.18   53.69
  -1   2   0 2302.77   53.89
  -1   2   0 2436.46   53.29
  -1   2   0 2366.56   54.29
  -1   2   0 2416.36   54.19
  -1   2   0 2721.73   55.49
  -1   2   0 2296.37   52.89
  -1   2   0 2466.35   53.19
  -1   2   0 2297.37   52.99
  -1   2   0 2378.76   53.99
  -1   2   0 2332.97   52.59
  -1   2   0 2367.36   54.09
  -1   2   0 2314.67   53.29
  -1   2   0 2331.27   52.09
  -1   2   0 2436.06   53.29
  -1   2   0 2340.37   54.09
  -1   2   0 2386.56   53.79
   0  -2   0 3488.85   77.79
   0  -2   0 3356.36   76.69
   0  -2   0 3433.96   74.79
   0  -2   0 3238.98   74.89
   0  -2   0 3429.96   76.69
   0  -2   0 3423.06   78.19
   0  -2   0 3408.46   79.39
   0  -2   0 3619.94   79.39
   0  -2   0 3440.76   76.49
   0   2   0 3365.36   74.89
   0   2   0 3435.36   76.59
   0   2   0 3759.12   77.59
   0   2   0 3211.58   76.39
   0   2   0 3332.57   74.79
  -1  -2   0  374.26   10.70
  -1  -2   0  388.66   13.30
  -1  -2   0  380.86   12.30
  -1  -2   0  381.96   10.70
  -1  -2   0  389.16   12.40
  -1  -2   0  378.46   10.50
  -1  -2   0  381.46   11.70
  -1  -2   0  359.76   11.00
  -1  -2   0  380.36   10.70
  -1  -2   0  378.16   11.90
  -1  -2   0  374.86   12.30
  -1  -2   0  378.96   10.90
  -1  -2   0  381.86   11.30
  -1  -2   0  393.46   10.60
  -1  -2   0  392.96   11.80
   1   2   0  373.46   10.70
   1   2   0  381.96   10.40
   1   2   0  382.66   12.20
   1   2   0  378.76   10.80
   1   2   0  374.76   11.60
   1   2   0  370.96   12.80
   1   2   0  388.76   10.50
   1   2   0  378.46   10.30
   1   2   0  388.86   10.30
   1   2   0  377.96   12.10
   1   2   0  377.16   12.10
   1   2   0  382.76   11.30
   1   2   0  380.56   11.10
   1   2   0  369.76   12.80
  -2  -2   0  175.18    6.90
  -2  -2   0  192.98    8.80
  -2  -2   0  168.88    8.80
  -2  -2   0  171.28    6.80
  -2  -2   0  178.28    9.20
  -2  -2   0  170.38    6.80
  -2  -2   0  182.28    7.30
  -2  -2   0  168.48    7.20
  -2  -2   0  177.18    8.90
  -2  -2   0  181.08    8.10
  -2  -2   0  163.28    7.50
  -2  -2   0  166.18    6.50
  -2  -2   0  165.98    6.90
  -2  -2   0  185.98    8.20
   2   2   0  177.48    6.80
   2   2   0  163.88    6.70
   2   2   0  177.98    9.20
   2   2   0  174.08    7.10
   2   2   0  166.58    8.60
   2   2   0  164.48    6.70
   2   2   0  161.98    8.50
   2   2   0  167.08    8.70
   2   2   0  183.48    7.20
   2   2   0  180.88    7.30
   2   2   0  170.08    4.90
   2   2   0  163.58    8.10
   2   2   0  174.78    7.20
  -3  -2   0 2105.19   51.39
  -3  -2   0 2073.89   50.89
  -3  -2   0 2162.18   51.19
  -3  -2   0 2086.29   50.79
  -3  -2   0 2187.08   56.29
  -3  -2   0 2106.99   53.79
  -3  -2   0 2137.99   50.29
  -3  -2   0 2213.88   52.89
  -3  -2   0 2106.49   50.49
  -3  -2   0 2118.09   51.79
  -3  -2   0 2131.69   49.90
  -3  -2   0 2155.28   53.09
  -3  -2   0 2149.48   54.99
   3   2   0 2181.38   51.89
   3   2   0 2163.58   51.09
   3   2   0 2169.48   53.59
   3   2   0 2170.18   50.49
   3   2   0 2112.09   48.10
   3   2   0 2131.39   54.09
   3   2   0 2092.89   54.39
   3   2   0 2076.29   51.19
   3   2   0 2126.29   50.59
   3   2   0 2218.58   54.79
   3   2   0 2024.30   49.30
   3   2   0 2152.98   50.69
   3   2   0 2150.28   51.09
   3   2   0 2145.89   55.49
  -4  -2   0   26.90    5.30
  -4  -2   0   37.90    5.20
  -4  -2   0   33.40    5.70
  -4  -2   0   32.40    6.90
  -4  -2   0   25.10    5.50
  -4  -2   0   24.60    6.40
  -4  -2   0   37.60    5.20
  -4  -2   0   30.40    5.60
  -4  -2   0   27.10    3.40
  -4  -2   0   27.30    4.50
  -4  -2   0   27.80    6.70
  -4  -2   0   26.50    4.80
  -4  -2   0   30.20    4.00
  -4  -2   0   32.00    4.80
   4   2   0   45.50    6.70
   4   2   0   24.00    5.30
   4   2   0   37.10    7.00
   4   2   0   38.30    5.40
   4   2   0   40.40    8.20
   4   2   0   42.70    6.10
   4   2   0   34.10    5.40
   4   2   0   41.30    3.40
   4   2   0   43.40    5.20
   4   2   0   35.90    5.00
   4   2   0   36.90    7.40
   4   2   0   27.00    6.50
   4   2   0   29.20    6.00
   4   2   0   29.20    4.10
  -5  -2   0  701.73   21.40
  -5  -2   0  701.43   22.30
  -5  -2   0  706.23   20.50
  -5  -2   0  703.43   23.10
  -5  -2   0  709.23   25.60
  -5  -2   0  746.43   24.60
  -5  -2   0  747.33   25.30
  -5  -2   0  730.53   26.60
  -5  -2   0  710.73   20.00
  -5  -2   0  755.52   24.40
  -5  -2   0  653.33   21.30
  -5  -2   0  707.03   22.70
  -5  -2   0  717.93   28.10
   5   2   0  728.03   24.00
   5   2   0  720.13   24.80
   5   2   0  738.83   26.90
   5   2   0  698.73   22.50
   5   2   0  687.93   21.90
   5   2   0  707.73   19.70
   5   2   0  727.53   27.50
   5   2   0  741.43   26.90
   5   2   0  705.13   22.70
   5   2   0  692.83   26.70
   5   2   0  720.23   23.10
   5   2   0  682.23   24.60
   5   2   0  750.12   26.80
  -6  -2   0  380.26   18.40
  -6  -2   0  392.36   16.70
  -6  -2   0  376.46   16.20
  -6  -2   0  411.16   18.80
  -6  -2   0  370.46   17.30
  -6  -2   0  375.66   19.00
  -6  -2   0  385.06   13.50
  -6  -2   0  368.76   15.50
  -6  -2   0  432.96   21.90
  -6  -2   0  374.56   19.10
  -6  -2   0  392.26   14.60
  -6  -2   0  352.76   13.50
   6   2   0  378.26   19.50
   6   2   0  382.06   15.90
   6   2   0  387.06   19.90
   6   2   0  388.46   20.20
   6   2   0  387.16   17.90
   6   2   0  365.96   13.20
   6   2   0  366.16   17.30
   6   2   0  397.86   16.30
   6   2   0  380.36   16.70
   6   2   0  372.26   16.10
   6   2   0  381.06   19.80
   6   2   0  388.36   12.90
   6   2   0  378.86   15.60
   6   2   0  379.36   17.30
  -7  -2   0   60.49    8.70
  -7  -2   0   46.00    6.20
  -7  -2   0   41.70    9.20
  -7  -2   0   54.29   12.50
  -7  -2   0   62.59    8.60
  -7  -2   0   49.90    7.90
  -7  -2   0   45.60   10.30
  -7  -2   0   69.09    8.60
  -7  -2   0   56.49    6.80
  -7  -2   0   54.39    8.40
  -7  -2   0   55.09    9.70
   7   2   0   33.90    8.70
   7   2   0   42.50    7.90
   7   2   0   50.39    8.00
   7   2   0   50.79    6.20
   7   2   0   62.89    9.50
   7   2   0   65.59   10.80
   7   2   0   34.20    7.20
   7   2   0   61.19   11.10
   7   2   0   57.19   10.60
   7   2   0   46.80    7.40
   7   2   0   52.99    5.70
   7   2   0   46.40    7.50
   7   2   0   51.09    7.90
   7   2   0   51.09    9.50
  -8  -2   0  118.89   10.80
  -8  -2   0  145.69   14.70
  -8  -2   0  121.99   12.50
  -8  -2   0  145.39   12.00
  -8  -2   0  120.69   12.70
  -8  -2   0  115.29   15.10
  -8  -2   0  131.89   13.60
  -8  -2   0  137.19   12.00
  -8  -2   0  125.59   13.70
   8   2   0  118.19   14.40
   8   2   0  111.19   14.90
   8   2   0  126.49   12.70
   8   2   0  130.39   11.00
   8   2   0  128.89   11.10
   8   2   0  106.29   11.50
   8   2   0  129.29   12.20
   8   2   0  123.29    8.10
   8   2   0   92.39    9.60
   8   2   0  122.39   13.70
   8   2   0  106.99   11.00
   8   2   0  121.49   11.70
   8   2   0  127.79   14.30
   8   2   0  143.59   13.00
  -9  -2   0   86.49   12.60
  -9  -2   0   80.59   12.80
  -9  -2   0   59.99   10.90
  -9  -2   0   55.59   13.00
  -9  -2   0   89.39   13.30
  -9  -2   0   77.19   12.20
  -9  -2   0   82.09   13.00
  -9  -2   0   72.99    9.70
  -9  -2   0   87.39   11.20
   9   2   0   68.49   10.50
   9   2   0   53.29   20.40
   9   2   0   80.19    8.50
   9   2   0   90.29   11.70
   9   2   0   61.99   13.70
   9   2   0   89.19   11.40
   9   2   0   91.49   12.60
   9   2   0   80.59   14.30
   9   2   0   79.89   10.60
   9   2   0   82.59    8.00
 -10  -2   0    0.70    7.40
 -10  -2   0    7.80    9.80
 -10  -2   0   -6.60    6.10
 -10  -2   0    5.60    9.70
 -10  -2   0    0.50   10.00
 -10  -2   0   -1.00    9.20
  10   2   0   23.70   10.30
  10   2   0   -2.20    8.90
  10   2   0  -13.40   10.40
  10   2   0    6.90    7.80
  10   2   0    7.80    8.20
  10   2   0   -3.00    7.80
  10   2   0   20.10    9.40
  10   2   0   18.20   12.40
 -11  -2   0   -2.20    7.90
 -11  -2   0    8.80   10.60
 -11  -2   0    4.30    7.20
 -11  -2   0   12.80   10.30
  11   2   0   10.80   10.50
  11   2   0    6.10   11.10
  11   2   0   11.10    8.70
  11   2   0    1.10   11.40
  11   2   0   -3.40    9.50
  11   2   0    1.80    8.90
 -12  -2   0    0.10    8.60
 -12  -2   0   -0.70    9.50
 -12  -2   0   11.30   11.40
 -12  -2   0   -5.60   11.20
  12   2   0  -20.20   11.70
  12   2   0    0.20    8.70
  12   2   0   -1.40   11.00
  12   2   0    1.10   10.50
  12   2   0    3.70   12.70
  12   2   0   -6.10   12.10
  13  -3   0    1.40   10.10
  13  -3   0    7.00   14.80
  13  -3   0    8.60   11.90
  13  -3   0   16.70   12.40
  13  -3   0    5.60   12.60
  13  -3   0   -0.50    9.60
 -13   3   0   18.80   10.70
 -13   3   0    8.90   10.60
 -13   3   0    2.90   10.70
 -13   3   0   17.70   14.40
  12  -3   0   13.30    9.60
  12  -3   0   -2.40    9.30
  12  -3   0   30.30    9.90
  12  -3   0   -5.20    9.10
  12  -3   0  -17.70    8.90
  12  -3   0    0.80   10.10
  12  -3   0   11.40    9.30
  12  -3   0   17.50    9.50
 -12   3   0    7.90   10.40
 -12   3   0    7.10    9.20
 -12   3   0   15.70   11.10
 -12   3   0    5.80   11.00
 -12   3   0    8.70    6.90
 -12   3   0   17.40   10.50
  11  -3   0   36.80   13.30
  11  -3   0   16.90    9.50
  11  -3   0   29.60   10.10
  11  -3   0    7.30    9.90
  11  -3   0   43.40   12.00
  11  -3   0   19.80    9.50
  11  -3   0   22.20    9.20
  11  -3   0   23.20   10.30
  11  -3   0   23.80   11.20
  11  -3   0   16.50    9.40
  11  -3   0   30.40   12.40
 -11   3   0   27.80   12.30
 -11   3   0   23.00   11.20
 -11   3   0   25.20   10.40
 -11   3   0   48.50   10.10
 -11   3   0   23.10    7.50
 -11   3   0   19.80    8.60
 -11   3   0   19.50    9.70
 -11   3   0   42.60   11.80
 -11   3   0   25.90   12.10
  10  -3   0   11.80    8.70
  10  -3   0   21.30    8.30
  10  -3   0  -14.30    7.10
  10  -3   0   -3.20    7.40
  10  -3   0   15.90   12.70
  10  -3   0    4.40   12.70
  10  -3   0   -2.30    6.70
  10  -3   0   -2.10    7.20
  10  -3   0    0.00    7.70
  10  -3   0    0.30    7.50
  10  -3   0    4.90    9.50
  10  -3   0    3.00    5.70
 -10   3   0   28.90   11.20
 -10   3   0    2.60    6.70
 -10   3   0   12.40    6.20
 -10   3   0    6.50    8.50
 -10   3   0    8.40    7.70
 -10   3   0    4.50    6.50
 -10   3   0    8.60    8.90
 -10   3   0    6.50    8.60
 -10   3   0   20.70    9.10
 -10   3   0   16.00   13.70
 -10   3   0    9.60    8.30
 -10   3   0    4.40   10.60
   9  -3   0   27.60    9.20
   9  -3   0   46.00    9.60
   9  -3   0   33.60    6.40
   9  -3   0   34.90    9.10
   9  -3   0   43.80    9.00
   9  -3   0   30.10    8.10
   9  -3   0   28.40    8.60
   9  -3   0   27.20    8.90
   9  -3   0   39.90    9.10
   9  -3   0   17.80    7.60
   9  -3   0   35.90   11.10
   9  -3   0   25.80    8.10
   9  -3   0   25.30    8.70
  -9   3   0   35.20    6.40
  -9   3   0   21.50    8.40
  -9   3   0   30.90   10.20
  -9   3   0   36.60    7.90
  -9   3   0   18.00    7.10
  -9   3   0   30.70    8.30
  -9   3   0   39.80   10.10
  -9   3   0   25.20    6.70
  -9   3   0   33.10    9.90
  -9   3   0   22.70    6.70
  -9   3   0   34.30    9.90
  -9   3   0   21.60    7.60
  -9   3   0   26.30    9.70
   8  -3   0   -1.70    4.90
   8  -3   0    9.10    7.30
   8  -3   0    6.10    5.40
   8  -3   0    3.30    5.40
   8  -3   0    5.30    6.20
   8  -3   0   -2.70    6.00
   8  -3   0   -3.50    6.50
   8  -3   0   -5.10    5.30
   8  -3   0    1.30    6.60
   8  -3   0   -3.30    5.40
   8  -3   0   -9.70    3.70
   8  -3   0    0.20    5.90
   8  -3   0    1.10    4.70
   8  -3   0    0.70    5.70
  -8   3   0   -4.70    5.70
  -8   3   0    6.80    4.70
  -8   3   0    0.60    5.50
  -8   3   0   14.20    5.40
  -8   3   0    4.60    6.30
  -8   3   0    1.40    5.80
  -8   3   0   -5.50    6.10
  -8   3   0    2.20    4.70
  -8   3   0   -4.30    4.30
  -8   3   0    0.30    6.10
  -8   3   0    4.30    5.40
  -8   3   0    1.20    5.30
  -8   3   0   -7.30    5.40
  -8   3   0    2.50    6.70
   7  -3   0  405.36   17.80
   7  -3   0  416.66   15.20
   7  -3   0  423.86   18.40
   7  -3   0  417.56   19.50
   7  -3   0  404.16   18.80
   7  -3   0  422.36   17.10
   7  -3   0  409.26   15.00
   7  -3   0  413.06   16.20
   7  -3   0  413.26   18.30
   7  -3   0  420.16   18.80
   7  -3   0  430.66   17.20
   7  -3   0  441.46   18.20
   7  -3   0  397.56   17.90
   7  -3   0  382.86   18.90
   7  -3   0  386.96   18.40
  -7   3   0  429.56   18.10
  -7   3   0  402.76   16.50
  -7   3   0  445.46   21.30
  -7   3   0  411.16   19.10
  -7   3   0  417.16   16.90
  -7   3   0  411.06   20.30
  -7   3   0  408.46   18.00
  -7   3   0  454.75   18.70
  -7   3   0  440.06   16.40
  -7   3   0  407.66   18.20
  -7   3   0  432.86   15.00
  -7   3   0  397.96   14.80
  -7   3   0  442.06   17.20
  -7   3   0  408.66   18.40
   6  -3   0  348.47   15.40
   6  -3   0  337.87   15.20
   6  -3   0  332.27   15.00
   6  -3   0  330.37   12.70
   6  -3   0  355.16   15.20
   6  -3   0  330.37   12.80
   6  -3   0  329.27   13.40
   6  -3   0  361.86   15.90
   6  -3   0  320.27   15.90
   6  -3   0  320.67   15.40
   6  -3   0  356.86   16.40
   6  -3   0  343.77   15.30
   6  -3   0  330.47   14.10
   6  -3   0  343.77   14.00
   6  -3   0  320.87   15.30
  -6   3   0  334.87   12.90
  -6   3   0  298.87   13.40
  -6   3   0  340.47   14.90
  -6   3   0  325.17   13.80
  -6   3   0  333.87   16.70
  -6   3   0  361.36   15.00
  -6   3   0  335.07   14.90
  -6   3   0  345.27   15.60
  -6   3   0  352.86   14.10
  -6   3   0  341.57   17.30
  -6   3   0  348.07   15.70
  -6   3   0  328.87   12.50
  -6   3   0  328.67   14.90
  -6   3   0  336.27   12.40
   5  -3   0  218.68   11.30
   5  -3   0  232.98   12.00
   5  -3   0  208.28   11.50
   5  -3   0  199.28   11.10
   5  -3   0  226.78   11.30
   5  -3   0  230.38   12.10
   5  -3   0  232.48    9.70
   5  -3   0  227.18   13.30
   5  -3   0  227.98   11.50
   5  -3   0  204.78   11.30
   5  -3   0  230.18   10.00
   5  -3   0  222.08    9.70
   5  -3   0  217.58   10.30
   5  -3   0  222.98   10.60
  -5   3   0  225.88   15.10
  -5   3   0  233.78   10.90
  -5   3   0  205.78   12.00
  -5   3   0  208.18   10.30
  -5   3   0  222.48   13.20
  -5   3   0  222.28    9.10
  -5   3   0  224.68   11.00
  -5   3   0  214.58   11.00
  -5   3   0  219.58    9.40
  -5   3   0  234.78    9.60
  -5   3   0  250.97   15.20
  -5   3   0  236.38   10.00
  -5   3   0  207.58   10.00
  -5   3   0  215.88   11.30
   4  -3   0  288.07   11.40
   4  -3   0  291.27   11.90
   4  -3   0  285.77   10.80
   4  -3   0  290.67   12.30
   4  -3   0  296.47   11.90
   4  -3   0  276.77   11.90
   4  -3   0  268.97   10.60
   4  -3   0  283.47   11.80
   4  -3   0  313.67   12.40
   4  -3   0  284.47    9.60
   4  -3   0  282.17   11.60
   4  -3   0  273.37   12.40
   4  -3   0  254.67   11.50
   4  -3   0  296.77   12.50
   4  -3   0  297.27   10.80
   4  -3   0  296.07   10.90
  -4   3   0  277.67   12.20
  -4   3   0  308.47   10.70
  -4   3   0  308.07   12.90
  -4   3   0  275.47   11.80
  -4   3   0  279.57   12.10
  -4   3   0  286.67   11.10
  -4   3   0  320.87   10.80
  -4   3   0  296.77   10.70
  -4   3   0  282.57   11.20
  -4   3   0  302.17   11.10
  -4   3   0  263.57    9.80
  -4   3   0  274.17   12.60
  -4   3   0  289.87    9.80
  -4   3   0  303.17   12.10
  -4   3   0  288.97   12.50
  -4   3   0  269.27   11.20
  -4   3   0  311.07   11.90
  -4   3   0  287.67   12.40
   3  -3   0 3827.12   88.19
   3  -3   0 3973.80   89.59
   3  -3   0 3842.02   88.09
   3  -3   0 3834.22   88.29
   3  -3   0 3849.21   87.39
   3  -3   0 3816.52   89.09
   3  -3   0 3842.32   89.19
   3  -3   0 3826.52   88.19
   3  -3   0 3823.32   88.89
   3  -3   0 3744.03   88.59
   3  -3   0 3829.92   88.19
   3  -3   0 3860.41   86.09
   3  -3   0 4028.30   87.99
   3  -3   0 3907.01   88.49
   3  -3   0 3764.82   87.29
   3  -3   0 3808.22   89.59
   3  -3   0 3819.22   88.19
  -3   3   0 3844.02   88.29
  -3   3   0 3720.53   88.89
  -3   3   0 3849.61   88.79
  -3   3   0 3782.52   88.69
  -3   3   0 3735.03   89.29
  -3   3   0 3844.72   89.59
  -3   3   0 4069.49   88.19
  -3   3   0 3841.72   87.39
  -3   3   0 3860.21   88.59
  -3   3   0 4008.50   87.09
  -3   3   0 3935.41   89.79
  -3   3   0 3827.32   88.19
  -3   3   0 3773.72   86.19
  -3   3   0 3937.91   87.99
  -3   3   0 3922.91   88.49
  -3   3   0 3884.81   86.89
  -3   3   0 3959.00   89.19
  -3   3   0 3998.50   88.19
   2  -3   0 7060.89  155.98
   2  -3   0 6905.91  153.28
   0  -3   0 1560.94   35.30
   0  -3   0 1504.65   39.30
   0  -3   0 1579.14   38.00
   0  -3   0 1534.45   37.60
   0  -3   0 1590.24   39.40
   0  -3   0 1517.85   37.90
   0  -3   0 1588.34   37.90
   0  -3   0 1460.25   35.40
   0  -3   0 1555.24   37.70
   0  -3   0 1571.34   37.60
   0  -3   0 1585.74   40.20
   0  -3   0 1604.24   35.80
   0  -3   0 1608.74   39.10
   0  -3   0 1567.74   37.80
   0  -3   0 1635.24   38.10
   0   3   0 1590.74   37.30
   0   3   0 1586.44   35.60
   0   3   0 1590.74   37.30
   0   3   0 1569.84   37.40
   0   3   0 1553.24   39.60
   0   3   0 1571.34   37.40
   0   3   0 1564.64   37.90
   0   3   0 1598.04   37.80
   0   3   0 1576.64   38.70
   0   3   0 1618.64   39.20
   0   3   0 1519.95   37.90
   0   3   0 1582.44   37.60
   0   3   0 1589.14   39.80
   0   3   0 1529.95   35.30
   0   3   0 1560.74   35.20
  -1  -3   0    6.70    2.40
  -1  -3   0    5.90    3.10
  -1  -3   0    7.50    2.90
  -1  -3   0    8.40    3.00
  -1  -3   0    4.10    3.60
  -1  -3   0    6.60    2.60
  -1  -3   0    8.50    3.40
  -1  -3   0    4.60    2.50
  -1  -3   0    6.10    3.20
  -1  -3   0    7.10    3.10
  -1  -3   0    8.40    4.30
  -1  -3   0    9.90    3.90
   1   3   0    7.30    3.20
   1   3   0   11.80    2.70
   1   3   0    4.30    3.10
   1   3   0    5.00    3.90
   1   3   0    9.80    2.40
   1   3   0    7.10    2.60
   1   3   0    6.80    3.10
   1   3   0    2.70    3.10
   1   3   0    8.50    3.80
   1   3   0    4.90    3.00
   1   3   0    6.50    3.30
   1   3   0   10.60    2.90
   1   3   0    8.70    2.50
  -2  -3   0  385.16   12.60
  -2  -3   0  397.86   11.80
  -2  -3   0  387.66   12.20
  -2  -3   0  379.46   15.00
  -2  -3   0  419.26   14.30
  -2  -3   0  422.56   14.50
  -2  -3   0  402.36   16.40
  -2  -3   0  394.16   15.00
  -2  -3   0  404.06   14.20
  -2  -3   0  380.16   15.00
  -2  -3   0  393.36   13.20
  -2  -3   0  401.66   12.60
  -2  -3   0  391.96   12.60
   2   3   0  410.36   16.20
   2   3   0  394.36   14.70
   2   3   0  405.36   13.10
   2   3   0  391.76   12.60
   2   3   0  406.26   15.70
   2   3   0  397.86   12.70
   2   3   0  389.56   12.10
   2   3   0  394.56   13.50
   2   3   0  407.96   13.30
   2   3   0  395.16   15.90
   2   3   0  403.46   15.00
   2   3   0  427.66   13.50
   2   3   0  401.16   12.50
   2   3   0  373.36   14.70
  -3  -3   0   15.40    4.20
  -3  -3   0   23.10    5.30
  -3  -3   0   26.30    6.40
  -3  -3   0   10.60    4.70
  -3  -3   0   13.20    4.70
  -3  -3   0   15.20    4.10
  -3  -3   0   19.90    4.00
  -3  -3   0   22.60    5.80
  -3  -3   0   14.10    6.60
  -3  -3   0    9.50    4.20
  -3  -3   0   14.30    5.70
   3   3   0   16.20    5.70
   3   3   0   24.00    5.00
   3   3   0   16.80    4.30
   3   3   0   18.80    5.70
   3   3   0   11.30    4.10
   3   3   0   14.10    5.40
   3   3   0    9.70    4.70
   3   3   0   14.40    3.90
   3   3   0   17.10    3.90
   3   3   0   11.10    4.00
  -4  -3   0  497.65   17.80
  -4  -3   0  467.65   18.80
  -4  -3   0  520.25   17.30
  -4  -3   0  535.45   21.90
  -4  -3   0  499.75   15.50
  -4  -3   0  507.95   19.10
  -4  -3   0  502.95   17.10
  -4  -3   0  492.45   16.90
  -4  -3   0  488.55   16.40
  -4  -3   0  500.25   20.30
  -4  -3   0  519.05   17.80
   4   3   0  480.55   16.50
   4   3   0  487.05   16.70
   4   3   0  501.85   13.30
   4   3   0  502.55   17.30
   4   3   0  486.85   16.10
   4   3   0  509.75   17.60
   4   3   0  523.45   17.40
   4   3   0  469.45   19.70
   4   3   0  502.45   19.60
   4   3   0  498.75   20.60
   4   3   0  491.55   20.40
   4   3   0  502.95   21.20
   4   3   0  495.45   17.60
  -5  -3   0  369.16   17.20
  -5  -3   0  356.96   13.10
  -5  -3   0  370.46   15.10
  -5  -3   0  360.76   14.60
  -5  -3   0  354.66   14.70
  -5  -3   0  358.96   14.70
  -5  -3   0  361.16   18.90
  -5  -3   0  355.26   18.10
  -5  -3   0  359.96   13.80
  -5  -3   0  376.76   14.00
  -5  -3   0  361.56   15.80
  -5  -3   0  333.67   16.30
   5   3   0  364.76   17.10
   5   3   0  338.77   18.40
   5   3   0  382.96   14.60
   5   3   0  355.56   17.10
   5   3   0  342.07   14.80
   5   3   0  370.76   14.60
   5   3   0  386.16   18.70
   5   3   0  392.96   15.50
   5   3   0  359.76   13.10
   5   3   0  345.77   11.10
   5   3   0  381.86   15.20
   5   3   0  370.66   15.80
   5   3   0  343.27   18.80
   5   3   0  366.36   18.50
  -6  -3   0   48.90    7.80
  -6  -3   0   33.30    7.20
  -6  -3   0   41.70    7.60
  -6  -3   0   50.99    6.40
  -6  -3   0   49.90    7.80
  -6  -3   0   59.49    9.00
  -6  -3   0   42.00    8.20
  -6  -3   0   72.29   10.40
  -6  -3   0   54.89    5.90
  -6  -3   0   41.30    8.30
   6   3   0   56.79    9.20
   6   3   0   57.59    7.40
   6   3   0   52.29    4.80
   6   3   0   65.89   10.90
   6   3   0   54.69    7.50
   6   3   0   46.40    7.20
   6   3   0   50.69    8.10
   6   3   0   47.90    7.40
   6   3   0   61.99    8.50
   6   3   0   49.10    7.80
   6   3   0   52.49    9.90
   6   3   0   50.89    9.20
   6   3   0   46.90    8.10
  -7  -3   0    6.60    7.40
  -7  -3   0    1.00    6.80
  -7  -3   0   18.70    7.10
  -7  -3   0   -3.50    6.70
  -7  -3   0    9.00    6.90
  -7  -3   0    3.70    5.90
  -7  -3   0    7.00    5.20
  -7  -3   0    3.90    6.90
   7   3   0    6.70    6.70
   7   3   0    8.20    8.80
   7   3   0   11.00    4.50
   7   3   0   20.40    7.40
   7   3   0   17.60    8.20
   7   3   0   12.10    6.30
   7   3   0   19.30    8.80
   7   3   0   15.10    7.00
   7   3   0   14.80    7.00
   7   3   0   15.80    7.70
   7   3   0    4.90    6.40
   7   3   0   14.40    8.00
   7   3   0   18.60    8.80
  -8  -3   0  117.69   12.30
  -8  -3   0  141.89   14.70
  -8  -3   0  102.19   15.00
  -8  -3   0   98.69   12.60
  -8  -3   0  102.19   13.80
  -8  -3   0   97.49   12.70
  -8  -3   0  109.09   12.00
  -8  -3   0  138.49   12.10
   8   3   0  101.09   10.50
   8   3   0   89.39   10.80
   8   3   0   87.89    9.00
   8   3   0  128.59   12.30
   8   3   0   99.19   12.50
   8   3   0   98.99   12.20
   8   3   0  112.09   11.10
   8   3   0  116.49   15.10
   8   3   0  106.09   11.70
   8   3   0   87.09   12.60
   8   3   0   97.49   13.40
   8   3   0  105.99   11.80
   8   3   0   91.69   19.30
  -9  -3   0    8.40   10.40
  -9  -3   0   -1.30    7.00
  -9  -3   0    6.30    8.30
  -9  -3   0   -9.10    7.00
  -9  -3   0    1.70    7.50
  -9  -3   0   10.10    9.70
  -9  -3   0   15.10    8.00
  -9  -3   0   -6.30   10.30
   9   3   0   -0.50    7.80
   9   3   0    4.50    7.40
   9   3   0   -2.60    7.70
   9   3   0    4.60   10.40
   9   3   0   -0.30   10.00
   9   3   0   -0.30    7.40
   9   3   0    5.40    8.20
   9   3   0   10.00    7.30
   9   3   0   11.60    9.90
   9   3   0    3.60    8.30
   9   3   0    9.90    9.70
 -10  -3   0    7.30   11.40
 -10  -3   0    9.20   11.10
 -10  -3   0   20.20   10.50
 -10  -3   0   18.60    7.60
 -10  -3   0   14.40   10.00
  10   3   0   23.10   10.30
  10   3   0   17.90   11.20
  10   3   0    8.50   10.30
  10   3   0   19.00    9.30
  10   3   0   14.10   10.30
  10   3   0   35.00   10.60
 -11  -3   0   12.20   10.10
 -11  -3   0   -0.60   11.40
 -11  -3   0   19.10   13.20
 -11  -3   0   -8.60    7.20
  11   3   0   18.30   13.80
  11   3   0   17.00   10.70
  11   3   0   17.40   11.60
  11   3   0    9.10   11.20
  11   3   0   26.70   16.90
  11   3   0    6.90    9.80
  11   3   0   13.10   10.40
  14  -4   0   20.00   12.60
  14  -4   0   -9.80   13.10
  14  -4   0   -1.70   14.40
  14  -4   0  -15.10   10.50
  14  -4   0   -0.90   12.40
 -14   4   0   -0.30   15.90
 -14   4   0    3.60   12.40
 -14   4   0  -12.10   13.10
 -14   4   0   11.90   11.50
 -14   4   0   -6.00   10.30
  13  -4   0    2.80   11.00
  13  -4   0   -8.30   10.30
  13  -4   0   12.60   11.40
  13  -4   0   -6.20    8.60
  13  -4   0    0.40   10.00
  13  -4   0   -5.90    9.60
  13  -4   0   17.50   10.90
 -13   4   0   10.50   12.40
 -13   4   0    0.90    8.30
 -13   4   0   -7.90   10.90
 -13   4   0    9.50   10.10
 -13   4   0    2.40   10.00
  12  -4   0   38.70   12.80
  12  -4   0   57.99   13.70
  12  -4   0   51.59   14.10
  12  -4   0   17.70    9.60
  12  -4   0   30.50   13.20
  12  -4   0   14.00   11.00
  12  -4   0   30.30   10.60
 -12   4   0   19.80   10.70
 -12   4   0   37.80   11.80
 -12   4   0   42.40   13.30
 -12   4   0   11.30   10.30
 -12   4   0   50.59   10.90
 -12   4   0   15.10    9.20
  11  -4   0  -13.30    7.50
  11  -4   0    5.90    8.60
  11  -4   0  -10.90    7.90
  11  -4   0   -1.20    7.00
  11  -4   0   -1.40    8.50
  11  -4   0    7.50    7.40
  11  -4   0   -2.10    7.50
  11  -4   0   -2.70    8.30
  11  -4   0    2.80    8.70
 -11   4   0    2.90    7.20
 -11   4   0   -1.20    8.60
 -11   4   0  -10.60    8.00
 -11   4   0   -2.00    7.00
 -11   4   0    0.20    7.00
 -11   4   0   20.40    9.50
 -11   4   0   13.40    9.80
 -11   4   0    7.80    6.40
 -11   4   0   -4.80    6.10
  10  -4   0   22.50   11.50
  10  -4   0   15.10    7.20
  10  -4   0   18.40    8.50
  10  -4   0   17.00    8.30
  10  -4   0   12.10    9.10
  10  -4   0   19.40    8.30
  10  -4   0   16.80    8.00
  10  -4   0   14.60    9.40
  10  -4   0   16.50    9.60
  10  -4   0   10.40    9.50
  10  -4   0   19.90   10.60
  10  -4   0   25.90    8.70
  10  -4   0   14.50    7.70
  10  -4   0   19.70    9.30
 -10   4   0    8.40    7.20
 -10   4   0   10.00    8.20
 -10   4   0   17.10    7.00
 -10   4   0    9.50    8.30
 -10   4   0   18.20   10.00
 -10   4   0   16.80    7.90
 -10   4   0    1.50    6.60
 -10   4   0   16.10    8.00
 -10   4   0   20.90    8.70
 -10   4   0   21.00    8.10
 -10   4   0    7.40    8.70
 -10   4   0   20.40    9.90
 -10   4   0   23.00    8.50
 -10   4   0   26.80    9.30
   9  -4   0    3.50    6.00
   9  -4   0    9.50    6.40
   9  -4   0    1.70    6.30
   9  -4   0    2.20    6.50
   9  -4   0    3.00    6.60
   9  -4   0    2.20    5.70
   9  -4   0   -3.30    6.30
   9  -4   0    0.00    7.40
   9  -4   0    9.20    7.60
   9  -4   0   10.90    7.10
   9  -4   0    3.30    5.40
   9  -4   0    4.50    5.60
   9  -4   0   -4.60    6.50
   9  -4   0    1.80    6.90
   9  -4   0    9.80    7.20
  -9   4   0    8.10    6.90
  -9   4   0    0.90    5.50
  -9   4   0   -1.30    5.60
  -9   4   0   13.80    8.20
  -9   4   0    5.20    5.80
  -9   4   0    0.60    6.70
  -9   4   0    9.40    6.10
  -9   4   0    0.10    6.90
  -9   4   0   -4.80    4.30
  -9   4   0   -0.80    5.30
  -9   4   0   -1.30    5.10
  -9   4   0    9.40    6.40
  -9   4   0   -8.00    6.40
  -9   4   0   -5.00    6.30
   8  -4   0  188.38   12.60
   8  -4   0  183.88   13.60
   8  -4   0  167.38   12.80
   8  -4   0  206.08   14.60
   8  -4   0  218.28   14.80
   8  -4   0  177.98   13.50
   8  -4   0  226.68   14.40
   8  -4   0  206.38   14.20
   8  -4   0  225.68   11.60
   8  -4   0  204.58   12.10
   8  -4   0  199.38   13.30
   8  -4   0  220.98   14.70
   8  -4   0  207.68   14.10
   8  -4   0  231.78   13.30
   8  -4   0  214.18   14.80
  -8   4   0  217.38   12.60
  -8   4   0  222.38   14.40
  -8   4   0  213.78   14.00
  -8   4   0  203.38   15.30
  -8   4   0  213.78   16.40
  -8   4   0  234.28   14.80
  -8   4   0  231.68   13.80
  -8   4   0  210.68   12.60
  -8   4   0  220.38   11.20
  -8   4   0  195.08   11.40
  -8   4   0  194.68   11.20
  -8   4   0  222.98   13.90
  -8   4   0  190.18   12.40
   7  -4   0  136.29    9.90
   7  -4   0  141.19   11.50
   7  -4   0  138.79    9.10
   7  -4   0  138.39   11.00
   7  -4   0  136.99   11.20
   7  -4   0  111.79   10.50
   7  -4   0  138.99    9.30
   7  -4   0  139.99   11.10
   7  -4   0  137.29    9.40
   7  -4   0  138.09   11.40
   7  -4   0  136.49   10.90
   7  -4   0  126.59   10.60
   7  -4   0  152.38   11.20
   7  -4   0  135.29    9.80
   7  -4   0  133.29   10.50
  -7   4   0  127.69   10.70
  -7   4   0  133.09   10.40
  -7   4   0  144.89   10.90
  -7   4   0  131.69   10.90
  -7   4   0  162.18   10.20
  -7   4   0  149.29    9.80
  -7   4   0  142.69    8.70
  -7   4   0  142.59    8.60
  -7   4   0  127.79   12.10
  -7   4   0  147.29    8.70
  -7   4   0  157.18   12.60
  -7   4   0  143.89   10.10
  -7   4   0  138.59    9.40
   6  -4   0  147.39   11.00
   6  -4   0  155.18   10.70
   6  -4   0  145.59    9.90
   6  -4   0  162.18   10.40
   6  -4   0  171.08   10.90
   6  -4   0  164.68    9.60
   6  -4   0  185.68   11.00
   6  -4   0  174.98   11.40
   6  -4   0  157.38    9.40
   6  -4   0  171.98    9.50
   6  -4   0  174.18    9.60
   6  -4   0  158.18   11.00
   6  -4   0  166.18   10.10
   6  -4   0  166.48   10.90
   6  -4   0  177.48   11.00
  -6   4   0  181.48   12.40
  -6   4   0  173.98    9.10
  -6   4   0  166.88   11.00
  -6   4   0  166.58   10.40
  -6   4   0  180.78   10.10
  -6   4   0  179.68   12.10
  -6   4   0  177.08    9.30
  -6   4   0  181.48   14.10
  -6   4   0  159.68   10.20
  -6   4   0  164.88   10.10
  -6   4   0  182.58   11.20
  -6   4   0  175.38   10.50
  -6   4   0  179.18    8.60
  -6   4   0  172.48    9.10
   5  -4   0  813.72   27.70
   5  -4   0  807.32   25.90
   5  -4   0  793.52   25.20
   5  -4   0  743.73   21.70
   5  -4   0  799.02   23.50
   5  -4   0  749.03   24.20
   5  -4   0  800.32   23.60
   5  -4   0  773.12   24.60
   5  -4   0  798.42   20.30
   5  -4   0  808.62   27.40
   5  -4   0  793.82   24.60
   5  -4   0  791.72   25.60
   5  -4   0  769.22   25.50
   5  -4   0  792.22   23.60
   5  -4   0  792.72   24.70
   5  -4   0  800.12   23.30
   5  -4   0  747.73   24.90
  -5   4   0  790.42   25.50
  -5   4   0  782.62   21.20
  -5   4   0  779.52   24.90
  -5   4   0  786.22   24.00
  -5   4   0  812.22   21.80
  -5   4   0  841.52   24.00
  -5   4   0  802.12   24.00
  -5   4   0  772.22   25.40
  -5   4   0  784.52   24.90
  -5   4   0  783.12   24.30
  -5   4   0  812.12   23.20
  -5   4   0  772.22   25.50
  -5   4   0  803.92   23.30
  -5   4   0  798.52   24.50
  -5   4   0  829.32   26.10
  -5   4   0  792.12   22.90
  -5   4   0  800.22   26.50
   4  -4   0   38.20    5.90
   4  -4   0   35.50    3.40
   4  -4   0   39.60    5.60
   4  -4   0   34.00    4.90
   4  -4   0   39.20    5.00
   4  -4   0   31.50    5.50
   4  -4   0   38.20    5.00
   4  -4   0   37.30    4.80
   4  -4   0   35.10    5.20
   4  -4   0   40.90    5.50
   4  -4   0   41.40    5.30
   4  -4   0   43.20    5.80
   4  -4   0   42.20    6.00
   4  -4   0   42.80    5.00
   4  -4   0   39.80    4.50
   4  -4   0   41.80    5.50
   4  -4   0   41.00    4.80
  -4   4   0   41.40    4.70
  -4   4   0   45.10    5.80
  -4   4   0   39.50    4.90
  -4   4   0   39.90    5.10
  -4   4   0   45.90    5.50
  -4   4   0   41.70    5.70
  -4   4   0   36.90    5.70
  -4   4   0   35.50    4.50
  -4   4   0   40.30    4.10
  -4   4   0   41.20    5.10
  -4   4   0   41.80    4.30
  -4   4   0   33.20    5.70
  -4   4   0   31.90    4.50
  -4   4   0   31.40    5.60
  -4   4   0   38.10    6.10
  -4   4   0   39.30    5.80
  -4   4   0   28.80    3.40
  -4   4   0   32.60    5.00
   3  -4   0  279.47   10.10
   3  -4   0  277.57    9.50
   3  -4   0  267.67   10.20
   3  -4   0  277.37   10.30
   3  -4   0  268.27   10.10
   3  -4   0  258.27   11.50
   3  -4   0  263.57   11.90
   3  -4   0  274.77   11.20
   3  -4   0  281.37   11.10
   3  -4   0  268.37   10.20
   3  -4   0  274.97   10.40
   3  -4   0  266.47   10.70
   3  -4   0  295.37   10.90
   3  -4   0  284.17   11.50
   3  -4   0  285.17   11.80
   3  -4   0  284.77   11.00
   3  -4   0  274.77   11.50
  -3   4   0  279.97   11.20
  -3   4   0  293.47   10.50
  -3   4   0  280.57    9.10
  -3   4   0  298.97   14.20
  -3   4   0  267.17   10.10
  -3   4   0  288.87   11.00
  -3   4   0  269.37   11.50
  -3   4   0  265.77   10.70
  -3   4   0  265.57   11.40
  -3   4   0  273.27    9.00
  -3   4   0  274.67   10.70
  -3   4   0  291.07   10.40
  -3   4   0  268.37   10.70
  -3   4   0  277.87   10.50
  -3   4   0  270.67   10.20
  -3   4   0  271.77   10.20
  -3   4   0  279.27   10.70
  -3   4   0  277.77   11.60
  -3   4   0  280.37   11.80
   2  -4   0  176.48    6.70
   2  -4   0  170.18    8.50
   2  -4   0  175.18    8.80
   2  -4   0  179.68    7.50
   2  -4   0  176.78    7.40
   2  -4   0  171.78    6.90
   2  -4   0  171.88    6.70
   2  -4   0  163.18    8.20
   2  -4   0  163.58    8.50
   2  -4   0  189.38    8.40
   2  -4   0  175.28    8.30
   2  -4   0  175.88    7.60
   2  -4   0  157.68    8.30
   2  -4   0  162.38    7.60
   2  -4   0  188.28    9.10
   2  -4   0  185.78    8.70
   2  -4   0  179.28    7.50
  -2   4   0  161.68    7.40
  -2   4   0  172.88    8.00
  -2   4   0  167.78    5.80
  -2   4   0  166.98    7.50
  -2   4   0  186.18    7.70
  -2   4   0  172.48    8.40
  -2   4   0  174.08    6.60
  -2   4   0  159.38    8.10
  -2   4   0  144.99    7.40
  -2   4   0  179.78    8.20
  -2   4   0  170.68    8.70
  -2   4   0  178.28    8.30
  -2   4   0  162.78    7.30
  -2   4   0  187.68    8.10
  -2   4   0  180.08    8.80
  -2   4   0  181.18    8.80
  -2   4   0  168.18    8.80
   1  -4   0  523.35   16.10
   1  -4   0  533.65   16.20
   1  -4   0  538.55   15.50
   1  -4   0  514.05   15.30
   1  -4   0  506.85   17.50
   1  -4   0  501.65   13.90
   1  -4   0  505.25   16.50
   1  -4   0  514.65   15.70
   1  -4   0  524.55   16.20
   1  -4   0  493.95   17.00
   1  -4   0  509.05   17.10
   1  -4   0  505.45   15.50
   1  -4   0  512.45   15.10
   1  -4   0  527.95   16.90
   1  -4   0  524.15   14.70
  -1   4   0  519.45   15.20
  -1   4   0  505.25   16.90
  -1   4   0  522.35   16.70
  -1   4   0  525.45   15.20
  -1   4   0  518.25   14.40
  -1   4   0  504.85   16.00
  -1   4   0  505.95   16.60
  -1   4   0  509.85   17.10
  -1   4   0  529.95   16.60
  -1   4   0  516.45   16.40
  -1   4   0  525.95   15.70
  -1   4   0  527.45   15.80
  -1   4   0  528.75   16.40
  -1   4   0  530.35   15.90
  -1   4   0  520.85   15.90
   0  -4   0 2859.01   68.09
   0  -4   0 2988.00   68.69
   0  -4   0 2977.90   65.69
   0  -4   0 2906.91   70.49
   0  -4   0 2876.01   68.69
   0  -4   0 2972.90   68.49
   0  -4   0 2886.51   68.69
   0  -4   0 2973.70   70.29
   0  -4   0 2960.10   68.29
   0  -4   0 2925.11   68.39
   0  -4   0 2900.11   64.99
   0  -4   0 2980.60   71.99
   0  -4   0 3026.30   71.19
   0   4   0 2907.01   68.79
   0   4   0 2959.20   69.69
   0   4   0 2910.71   68.49
   0   4   0 2948.70   67.99
   0   4   0 2968.80   67.89
   0   4   0 2872.21   65.09
   0   4   0 2902.31   67.69
   0   4   0 2924.91   71.09
   0   4   0 2830.52   65.49
   0   4   0 2821.82   64.79
   0   4   0 2858.41   70.69
   0   4   0 2999.40   70.39
   0   4   0 2897.31   68.09
   0   4   0 2953.10   67.69
   0   4   0 2913.61   68.29
  -1  -4   0   35.60    5.30
  -1  -4   0   45.40    5.40
  -1  -4   0   35.40    4.70
  -1  -4   0   38.60    4.30
  -1  -4   0   34.60    4.40
  -1  -4   0   43.00    4.50
  -1  -4   0   34.90    4.20
  -1  -4   0   44.40    4.90
  -1  -4   0   44.40    5.00
  -1  -4   0   31.90    5.30
  -1  -4   0   40.60    4.20
  -1  -4   0   28.90    5.10
  -1  -4   0   49.50    6.40
   1   4   0   36.50    4.50
   1   4   0   46.50    5.30
   1   4   0   35.40    5.00
   1   4   0   50.39    4.20
   1   4   0   42.00    4.60
   1   4   0   41.50    5.10
   1   4   0   35.60    5.90
   1   4   0   36.80    5.80
   1   4   0   37.80    3.40
   1   4   0   41.70    3.90
   1   4   0   37.30    5.60
   1   4   0   30.90    4.70
   1   4   0   50.59    4.70
   1   4   0   49.99    5.50
  -2  -4   0  352.86   14.90
  -2  -4   0  328.57   12.00
  -2  -4   0  344.07   12.90
  -2  -4   0  354.16   14.30
  -2  -4   0  342.17   16.20
  -2  -4   0  328.87   11.70
  -2  -4   0  343.57   11.60
  -2  -4   0  322.87   11.40
  -2  -4   0  332.07   12.00
  -2  -4   0  332.57   12.90
  -2  -4   0  353.56   14.90
  -2  -4   0  323.57   14.50
  -2  -4   0  336.97   11.80
  -2  -4   0  350.26   14.00
   2   4   0  359.36   15.80
   2   4   0  343.87   14.50
   2   4   0  342.47   12.70
   2   4   0  329.77   15.20
   2   4   0  358.06   12.90
   2   4   0  344.87   12.20
   2   4   0  334.87   14.30
   2   4   0  335.77   12.10
   2   4   0  329.97   10.90
   2   4   0  335.27   11.20
   2   4   0  330.07   13.20
   2   4   0  340.47   14.20
   2   4   0  329.57   15.60
   2   4   0  352.86   11.30
   2   4   0  343.97   11.30
  -3  -4   0  227.78   14.10
  -3  -4   0  232.48   12.00
  -3  -4   0  230.88   11.80
  -3  -4   0  224.78    9.30
  -3  -4   0  223.88   10.20
  -3  -4   0  212.68    8.50
  -3  -4   0  213.28    9.20
  -3  -4   0  217.98   12.60
  -3  -4   0  207.88   11.40
  -3  -4   0  232.58    9.90
  -3  -4   0  231.58   10.70
  -3  -4   0  218.88   12.70
  -3  -4   0  221.78   12.80
  -3  -4   0  226.68   10.80
  -3  -4   0  220.88   10.10
   3   4   0  221.78   12.90
   3   4   0  205.58   10.30
   3   4   0  211.18   10.40
   3   4   0  219.08   12.50
   3   4   0  226.68   10.70
   3   4   0  244.68   14.30
   3   4   0  243.88   10.20
   3   4   0  208.18    9.80
   3   4   0  237.68   13.80
   3   4   0  219.98   10.00
   3   4   0  226.18    9.70
   3   4   0  216.48    8.00
   3   4   0  227.68   13.60
   3   4   0  229.98   12.10
  -4  -4   0   27.00    7.80
  -4  -4   0   15.80    4.30
  -4  -4   0   12.30    6.70
  -4  -4   0   25.50    7.60
  -4  -4   0   22.90    5.10
  -4  -4   0   28.40    7.10
  -4  -4   0   15.30    6.00
  -4  -4   0   25.80    8.80
  -4  -4   0   25.90    5.60
  -4  -4   0   23.20    5.10
  -4  -4   0   23.90    4.90
  -4  -4   0   35.00    6.50
  -4  -4   0   26.30    5.60
   4   4   0   33.10    6.40
   4   4   0   30.30    6.20
   4   4   0   30.60    6.30
   4   4   0   26.20    5.60
   4   4   0   20.50    5.50
   4   4   0   24.80    7.40
   4   4   0   22.40    7.10
   4   4   0   23.70    5.60
   4   4   0   32.00    8.80
   4   4   0   30.50    7.00
   4   4   0   19.20    4.90
   4   4   0   22.70    6.90
   4   4   0   17.20    5.90
   4   4   0   18.60    6.00
  -5  -4   0   24.50    5.90
  -5  -4   0   28.40    5.10
  -5  -4   0   26.20    8.40
  -5  -4   0   29.30    6.40
  -5  -4   0   29.20    6.50
  -5  -4   0   30.60    6.50
  -5  -4   0   32.50    8.80
  -5  -4   0   39.60    7.10
  -5  -4   0   25.60    8.30
  -5  -4   0   28.10    9.10
  -5  -4   0   31.90    5.90
   5   4   0   27.70    8.40
   5   4   0   30.70    9.00
   5   4   0   35.30    8.90
   5   4   0   37.50    7.90
   5   4   0   32.20    6.80
   5   4   0   39.80    7.50
   5   4   0   24.50    5.20
   5   4   0   39.00    6.30
   5   4   0   26.80    7.70
   5   4   0   27.00    9.10
   5   4   0   35.00    9.20
   5   4   0   36.50    8.90
   5   4   0   27.30    6.30
   5   4   0   31.10    6.50
   5   4   0   34.40    7.10
  -6  -4   0  416.86   16.00
  -6  -4   0  418.66   19.20
  -6  -4   0  454.15   22.60
  -6  -4   0  436.76   18.00
  -6  -4   0  409.66   18.20
  -6  -4   0  467.05   17.60
  -6  -4   0  395.26   22.60
  -6  -4   0  451.55   24.00
  -6  -4   0  448.26   18.20
  -6  -4   0  400.96   18.30
   6   4   0  421.76   21.30
   6   4   0  410.56   17.30
   6   4   0  429.66   18.00
   6   4   0  438.66   18.00
   6   4   0  418.56   15.90
   6   4   0  491.05   19.90
   6   4   0  448.76   18.50
   6   4   0  447.06   22.90
   6   4   0  448.06   22.80
   6   4   0  417.96   18.10
   6   4   0  421.76   24.00
   6   4   0  442.56   23.20
   6   4   0  413.06   20.60
   6   4   0  444.46   23.60
   6   4   0  458.95   18.70
  -7  -4   0  133.79   13.20
  -7  -4   0  146.09   13.60
  -7  -4   0  127.89   11.30
  -7  -4   0  148.69   11.70
  -7  -4   0  138.79   14.10
  -7  -4   0  124.99   14.60
  -7  -4   0  125.79   12.30
  -7  -4   0  132.49   11.20
  -7  -4   0  137.49    9.60
   7   4   0  125.59   11.50
   7   4   0  140.29   11.00
   7   4   0  145.79   11.30
   7   4   0  142.09   15.20
   7   4   0  143.19   12.70
   7   4   0  174.88   13.00
   7   4   0  123.39   11.30
   7   4   0  148.59   16.10
   7   4   0  150.88   14.50
   7   4   0  127.19   11.30
   7   4   0  124.59   10.60
   7   4   0  137.69    8.50
   7   4   0  144.89   12.70
   7   4   0  136.49   14.70
   7   4   0  133.89   14.60
  -8  -4   0   29.40    9.10
  -8  -4   0   30.80   11.30
  -8  -4   0   36.50   12.40
  -8  -4   0   41.40    8.50
  -8  -4   0   59.69   10.90
  -8  -4   0   17.60   10.70
  -8  -4   0   59.29   12.60
  -8  -4   0   26.30    9.90
   8   4   0   45.60   11.40
   8   4   0   56.49   12.80
   8   4   0   43.50    9.90
   8   4   0   60.79   22.60
   8   4   0   50.99   10.20
   8   4   0   39.60   11.90
   8   4   0   54.89   13.80
   8   4   0   34.90    9.90
   8   4   0   56.19    9.10
   8   4   0   42.40   11.00
  -9  -4   0   39.20   12.10
  -9  -4   0   25.30    8.50
  -9  -4   0   32.40   12.50
  -9  -4   0   53.29   12.50
  -9  -4   0   27.80   12.40
  -9  -4   0   29.60   13.30
  -9  -4   0   38.50   12.30
   9   4   0   71.19   11.00
   9   4   0   34.70   13.00
   9   4   0   58.49   13.40
   9   4   0   55.59   13.00
   9   4   0   56.19   14.60
   9   4   0   61.19   12.30
   9   4   0   36.50   11.10
   9   4   0   38.80   14.60
   9   4   0   53.49   12.20
   9   4   0   50.39   10.90
   9   4   0   49.10    9.90
 -10  -4   0    3.30    7.90
 -10  -4   0   26.30   10.70
 -10  -4   0    4.90   12.20
 -10  -4   0   11.50   11.10
 -10  -4   0   10.10   15.50
  10   4   0    9.30    9.00
  10   4   0   12.90   10.20
  10   4   0   34.10   11.80
  10   4   0   19.90    9.20
  10   4   0   15.40   10.60
  10   4   0   22.80   12.30
  10   4   0   19.10   12.20
 -11  -4   0   13.10   12.10
 -11  -4   0    4.10    8.40
 -11  -4   0   16.00   12.80
 -11  -4   0  -13.80    9.90
  11   4   0   -4.50   10.10
  11   4   0   -6.10   11.20
  11   4   0   11.80   10.40
  11   4   0   -9.50   12.00
  11   4   0   24.60    9.90
  11   4   0    1.90   12.30
  14  -5   0    5.20   14.80
  14  -5   0  -11.30   11.00
  14  -5   0   13.60   13.50
  14  -5   0   -5.20   12.90
  14  -5   0   -2.40   10.00
  14  -5   0   19.20   13.80
 -14   5   0    6.60   10.10
 -14   5   0   17.40   14.10
 -14   5   0    9.80   13.90
 -14   5   0    3.40   15.00
 -14   5   0   20.70   11.30
  13  -5   0   16.90   10.70
  13  -5   0   26.10   12.10
  13  -5   0   23.00   13.00
  13  -5   0    2.60    9.00
  13  -5   0   20.10   11.40
  13  -5   0   24.40   13.00
  13  -5   0   17.00   10.50
 -13   5   0    7.10    9.00
 -13   5   0   13.00    9.80
 -13   5   0   24.90   11.90
 -13   5   0   13.70   11.30
 -13   5   0   17.80   12.30
 -13   5   0   23.60   12.40
  12  -5   0   -7.80    8.70
  12  -5   0    7.70    9.60
  12  -5   0  -12.50    7.80
  12  -5   0   17.60   10.70
  12  -5   0   14.10   10.30
 -12   5   0    2.40    8.50
 -12   5   0    5.40    8.00
 -12   5   0   19.20    9.60
 -12   5   0   -3.10    8.10
 -12   5   0   11.30    9.30
 -12   5   0   14.20   10.70
  11  -5   0   33.20   11.30
  11  -5   0   25.20   11.90
  11  -5   0   25.70   13.10
  11  -5   0   16.00    8.40
  11  -5   0   18.90   10.50
  11  -5   0   45.50    8.20
  11  -5   0   28.50   10.70
  11  -5   0   20.30    9.10
  11  -5   0   15.50    9.80
  11  -5   0   45.10   10.40
  11  -5   0    8.40    7.30
 -11   5   0   36.00    9.90
 -11   5   0   32.10   10.40
 -11   5   0   15.30    8.70
 -11   5   0    6.50    8.50
 -11   5   0   29.50    8.80
 -11   5   0   29.60    8.80
 -11   5   0    7.50    8.30
 -11   5   0   33.00   11.10
 -11   5   0   22.60    8.00
 -11   5   0   23.80   12.10
 -11   5   0    7.60    8.80
  10  -5   0   49.30   11.90
  10  -5   0   61.89   13.00
  10  -5   0   46.10   12.50
  10  -5   0   60.39    9.90
  10  -5   0   78.29   11.40
  10  -5   0   59.99    9.10
  10  -5   0   44.10    9.80
  10  -5   0   42.00   10.00
  10  -5   0   46.30    8.40
  10  -5   0   48.50    9.90
  10  -5   0   34.70   10.70
  10  -5   0   39.70   11.30
  10  -5   0   52.89   12.40
  10  -5   0   54.69   10.30
  10  -5   0   51.89   11.50
 -10   5   0   50.09   10.40
 -10   5   0   59.19   12.50
 -10   5   0   58.99    9.90
 -10   5   0   34.30    9.90
 -10   5   0   60.99   11.20
 -10   5   0   34.90   10.80
 -10   5   0   44.90    8.20
 -10   5   0   63.29   10.50
 -10   5   0   42.30    8.20
 -10   5   0   50.49   12.40
 -10   5   0   47.70    9.20
 -10   5   0   49.20   11.70
 -10   5   0   32.90    7.90
   9  -5   0  121.49   12.70
   9  -5   0  111.79   10.60
   9  -5   0  119.19   10.20
   9  -5   0  110.89   12.30
   9  -5   0  144.89   13.30
   9  -5   0  121.89   11.80
   9  -5   0  113.69    9.90
   9  -5   0  109.79   12.00
   9  -5   0  136.79   12.00
   9  -5   0  117.69   12.30
   9  -5   0  132.59   12.80
   9  -5   0  112.59   12.20
   9  -5   0  113.39   11.30
   9  -5   0  113.99   11.50
  -9   5   0  105.79   12.00
  -9   5   0  122.09    9.80
  -9   5   0  136.99   10.60
  -9   5   0  136.99   11.30
  -9   5   0  123.79    9.70
  -9   5   0  116.39   11.50
  -9   5   0  124.79   13.60
  -9   5   0  107.39    9.50
  -9   5   0  130.59   12.20
  -9   5   0  133.59   11.40
  -9   5   0  137.19   11.70
  -9   5   0   97.69   13.00
  -9   5   0  132.59   12.40
   8  -5   0  402.86   19.50
   8  -5   0  412.46   18.60
   8  -5   0  353.46   19.30
   8  -5   0  367.46   18.40
   8  -5   0  379.06   19.70
   8  -5   0  380.36   17.50
   8  -5   0  371.16   19.30
   8  -5   0  423.16   19.90
   8  -5   0  387.96   17.30
   8  -5   0  402.46   16.90
   8  -5   0  397.16   19.50
   8  -5   0  410.86   17.70
   8  -5   0  399.66   19.10
   8  -5   0  427.76   19.40
   8  -5   0  416.06   19.60
  -8   5   0  376.46   18.80
  -8   5   0  400.76   16.10
  -8   5   0  413.06   17.00
  -8   5   0  377.66   16.00
  -8   5   0  394.86   19.30
  -8   5   0  388.16   18.90
  -8   5   0  405.46   21.60
  -8   5   0  404.86   19.60
  -8   5   0  442.76   18.80
  -8   5   0  395.76   21.80
  -8   5   0  397.26   17.60
  -8   5   0  400.96   18.00
  -8   5   0  413.16   19.70
   7  -5   0  260.37   14.00
   7  -5   0  235.68   13.50
   7  -5   0  237.48   14.30
   7  -5   0  238.18   12.40
   7  -5   0  246.38   14.60
   7  -5   0  216.78   16.40
   7  -5   0  232.68   14.90
   7  -5   0  205.98   16.60
   7  -5   0  249.28   12.60
   7  -5   0  240.38   14.10
   7  -5   0  236.08   14.00
   7  -5   0  225.98   13.20
   7  -5   0  233.38   12.60
   7  -5   0  232.88   13.20
   7  -5   0  240.88   12.60
  -7   5   0  252.37   13.20
  -7   5   0  238.58   14.30
  -7   5   0  225.88   15.00
  -7   5   0  248.08   11.00
  -7   5   0  235.08   11.80
  -7   5   0  253.17   12.10
  -7   5   0  239.38   13.60
  -7   5   0  227.78   13.40
  -7   5   0  256.57   15.40
  -7   5   0  257.77   13.90
  -7   5   0  248.08   12.80
  -7   5   0  259.17   15.90
  -7   5   0  239.78   13.00
  -7   5   0  255.87   12.30
  -7   5   0  247.48   13.80
   6  -5   0   75.29    7.30
   6  -5   0   69.69    6.30
   6  -5   0   75.49    8.80
   6  -5   0   69.19    7.80
   6  -5   0   77.39    9.10
   6  -5   0   70.09    8.50
   6  -5   0   79.59    7.60
   6  -5   0   55.59    8.30
   6  -5   0   83.09    8.00
   6  -5   0   77.19    7.80
   6  -5   0   68.99    7.70
   6  -5   0   71.59    8.20
   6  -5   0   69.29    6.90
   6  -5   0   77.99    8.40
   6  -5   0   80.69    7.90
   6  -5   0   76.69    7.30
  -6   5   0   82.19    8.80
  -6   5   0   74.29    6.70
  -6   5   0   70.09    8.60
  -6   5   0   72.39   10.60
  -6   5   0   70.79    7.60
  -6   5   0   97.89    7.90
  -6   5   0   80.39    9.00
  -6   5   0   70.69    8.40
  -6   5   0   69.49    8.20
  -6   5   0   73.59    7.50
  -6   5   0   75.09    5.60
  -6   5   0   83.29    6.90
  -6   5   0   78.49    7.50
  -6   5   0   83.29    6.90
  -6   5   0   71.89    9.10
  -6   5   0   75.69    7.60
  -6   5   0   58.59    8.60
  -6   5   0   75.09    6.00
   5  -5   0 1244.98   36.20
   5  -5   0 1203.88   33.30
   5  -5   0 1254.17   34.30
   5  -5   0 1282.37   35.10
   5  -5   0 1184.38   35.10
   5  -5   0 1222.48   33.40
   5  -5   0 1229.28   34.80
   5  -5   0 1229.78   33.70
   5  -5   0 1245.28   35.20
   5  -5   0 1190.58   34.00
   5  -5   0 1270.37   35.30
   5  -5   0 1236.08   31.40
   5  -5   0 1285.97   36.50
   5  -5   0 1237.88   37.40
   5  -5   0 1264.87   36.30
   5  -5   0 1199.58   35.60
   5  -5   0 1211.08   36.50
  -5   5   0 1260.87   33.50
  -5   5   0 1268.27   34.70
  -5   5   0 1235.48   36.00
  -5   5   0 1205.18   36.70
  -5   5   0 1216.88   34.60
  -5   5   0 1223.48   34.10
  -5   5   0 1321.97   37.30
  -5   5   0 1242.08   37.10
  -5   5   0 1249.97   35.70
  -5   5   0 1272.67   32.70
  -5   5   0 1247.18   31.50
  -5   5   0 1209.08   34.80
  -5   5   0 1247.78   35.70
  -5   5   0 1284.37   35.80
  -5   5   0 1252.47   34.20
  -5   5   0 1243.08   34.40
  -5   5   0 1242.58   33.90
  -5   5   0 1235.08   32.40
   4  -5   0   10.40    4.00
   4  -5   0   12.90    5.00
   4  -5   0    8.30    4.20
   4  -5   0   13.20    4.80
   4  -5   0   19.50    6.20
   4  -5   0   11.00    4.40
   4  -5   0   10.40    4.40
   4  -5   0   13.10    4.80
   4  -5   0   13.20    4.70
   4  -5   0    8.80    4.90
   4  -5   0   11.50    4.50
   4  -5   0    1.20    4.70
   4  -5   0    5.10    5.30
   4  -5   0    8.80    4.20
   4  -5   0    6.60    4.40
   4  -5   0    9.90    5.20
   4  -5   0   12.80    4.30
  -4   5   0   17.30    5.40
  -4   5   0   14.40    5.30
  -4   5   0    6.10    4.50
  -4   5   0   13.50    4.80
  -4   5   0   23.40    4.90
  -4   5   0    9.70    4.10
  -4   5   0    6.60    5.60
  -4   5   0   12.40    5.20
  -4   5   0    6.00    4.30
  -4   5   0    9.60    4.20
  -4   5   0   19.10    5.90
  -4   5   0   12.20    3.70
  -4   5   0    9.60    4.30
  -4   5   0    9.20    4.60
  -4   5   0   12.50    4.40
  -4   5   0   16.50    4.80
  -4   5   0    6.70    4.90
   3  -5   0 1455.05   38.60
   3  -5   0 1505.95   39.20
   3  -5   0 1506.15   39.50
   3  -5   0 1463.55   38.50
   3  -5   0 1459.15   38.90
   3  -5   0 1492.95   38.00
   3  -5   0 1453.85   37.50
   3  -5   0 1473.55   37.10
   3  -5   0 1426.96   39.20
   3  -5   0 1458.35   39.70
   3  -5   0 1491.45   36.40
   3  -5   0 1521.75   36.90
   3  -5   0 1438.66   39.20
   3  -5   0 1445.46   36.30
   3  -5   0 1518.85   39.30
   3  -5   0 1498.95   37.30
   3  -5   0 1464.05   37.00
  -3   5   0 1493.85   37.60
  -3   5   0 1414.56   38.30
  -3   5   0 1459.45   38.40
  -3   5   0 1511.85   39.50
  -3   5   0 1480.65   39.00
  -3   5   0 1493.45   35.10
  -3   5   0 1459.65   39.50
  -3   5   0 1475.85   37.20
  -3   5   0 1462.05   39.70
  -3   5   0 1467.25   37.60
  -3   5   0 1495.45   38.30
  -3   5   0 1498.85   37.30
  -3   5   0 1435.26   37.70
  -3   5   0 1436.06   37.40
  -3   5   0 1466.35   38.10
  -3   5   0 1459.65   39.20
  -3   5   0 1471.65   36.50
   2  -5   0 4375.76   99.19
   2  -5   0 4262.47  101.39
   2  -5   0 4393.96  100.59
   2  -5   0 4116.79  100.59
   2  -5   0 4207.68   99.29
   2  -5   0 4271.37  100.79
   2  -5   0 4330.27   98.59
   2  -5   0 4255.87   99.79
   2  -5   0 4172.18  100.99
   2  -5   0 4321.97   98.29
   2  -5   0 4332.57  101.29
   2  -5   0 4360.96   98.59
   2  -5   0 4346.37   98.49
   2  -5   0 4658.33   99.49
   2  -5   0 4404.96  100.39
   2  -5   0 4320.17  100.39
  -2   5   0 4367.66  100.79
  -2   5   0 4256.47   98.59
  -2   5   0 4245.28  100.79
  -2   5   0 4187.28   99.79
  -2   5   0 4469.25  101.09
  -2   5   0 4146.08   98.99
  -2   5   0 4253.97   99.59
  -2   5   0 4377.26  100.59
  -2   5   0 4308.97  100.79
  -2   5   0 4282.77   98.49
  -2   5   0 4295.77   98.19
  -2   5   0 4455.95   98.69
  -2   5   0 4368.36   99.69
  -2   5   0 4453.15  100.89
  -2   5   0 4362.76   99.79
   1  -5   0  612.74   19.10
   1  -5   0  597.64   18.30
   1  -5   0  602.04   18.10
   1  -5   0  559.24   17.80
   1  -5   0  559.84   19.00
   1  -5   0  592.74   15.90
   1  -5   0  560.14   18.50
   1  -5   0  582.14   18.00
   1  -5   0  563.04   18.20
   1  -5   0  593.74   17.90
   1  -5   0  579.14   20.20
   1  -5   0  605.24   20.20
   1  -5   0  575.74   19.70
   1  -5   0  606.04   18.80
   1  -5   0  596.94   16.70
   1  -5   0  574.34   20.70
  -1   5   0  600.04   18.20
  -1   5   0  576.94   17.60
  -1   5   0  591.24   16.30
  -1   5   0  603.34   20.20
  -1   5   0  573.44   17.70
  -1   5   0  590.04   18.50
  -1   5   0  593.24   19.20
  -1   5   0  600.54   20.30
  -1   5   0  593.74   18.30
  -1   5   0  579.64   18.90
  -1   5   0  577.74   17.60
  -1   5   0  600.44   19.50
  -1   5   0  590.14   19.10
  -1   5   0  591.74   18.10
  -1   5   0  604.84   19.70
   0  -5   0  838.72   21.10
   0  -5   0  831.72   25.10
   0  -5   0  846.92   21.80
   0  -5   0  868.21   25.20
   0  -5   0  873.11   24.80
   0  -5   0  843.42   24.60
   0  -5   0  888.71   28.60
   0  -5   0  898.11   25.20
   0  -5   0  830.42   25.20
   0  -5   0  869.11   27.10
   0  -5   0  890.91   25.40
   0  -5   0  874.21   25.10
   0  -5   0  880.21   27.10
   0   5   0  887.51   24.80
   0   5   0  891.11   24.40
   0   5   0  842.42   24.10
   0   5   0  869.51   21.20
   0   5   0  877.11   26.80
   0   5   0  895.01   24.30
   0   5   0  875.81   25.40
   0   5   0  884.41   25.40
   0   5   0  880.81   24.50
   0   5   0  830.42   27.10
   0   5   0  875.81   27.60
   0   5   0  865.71   26.00
   0   5   0  882.51   21.60
   0   5   0  860.41   24.80
  -1  -5   0  365.16   13.40
  -1  -5   0  335.77   13.70
  -1  -5   0  358.66   15.50
  -1  -5   0  360.46   20.00
  -1  -5   0  349.77   13.00
  -1  -5   0  344.57   12.90
  -1  -5   0  371.86   16.30
  -1  -5   0  351.16   12.80
  -1  -5   0  332.27   14.60
  -1  -5   0  361.66   12.70
  -1  -5   0  383.96   14.80
  -1  -5   0  345.27   13.80
  -1  -5   0  380.36   15.00
   1   5   0  353.06   16.10
   1   5   0  342.97   14.30
   1   5   0  340.37   10.90
   1   5   0  340.77   14.60
   1   5   0  338.27   12.20
   1   5   0  342.37   12.80
   1   5   0  354.16   14.20
   1   5   0  348.07   17.60
   1   5   0  366.76   14.40
   1   5   0  352.66   16.30
   1   5   0  379.06   14.20
   1   5   0  357.56   12.60
   1   5   0  340.37   12.90
   1   5   0  352.06   13.70
  -2  -5   0   11.00    5.50
  -2  -5   0   11.20    7.30
  -2  -5   0   32.70    7.60
  -2  -5   0   13.20    4.30
  -2  -5   0   11.40    4.90
  -2  -5   0   16.60    4.90
  -2  -5   0   22.50    5.30
  -2  -5   0   13.30    4.70
  -2  -5   0   19.60    5.60
  -2  -5   0   15.40    5.70
  -2  -5   0   15.80    5.20
  -2  -5   0   13.70    4.60
   2   5   0   22.00    4.80
   2   5   0   13.30    5.20
   2   5   0   12.20    4.60
   2   5   0   17.40    5.00
   2   5   0   11.60    4.80
   2   5   0   13.00    4.00
   2   5   0   10.20    3.50
   2   5   0   21.10    7.50
   2   5   0   21.40    5.80
   2   5   0   19.50    5.90
   2   5   0   17.10    6.30
   2   5   0   10.90    6.30
   2   5   0   17.30    5.90
   2   5   0   19.20    4.60
  -3  -5   0   31.70    5.90
  -3  -5   0   17.90    4.30
  -3  -5   0   24.90    6.00
  -3  -5   0   22.30    6.90
  -3  -5   0   25.30    8.20
  -3  -5   0   35.40    8.50
  -3  -5   0   27.80    5.20
  -3  -5   0   23.70    5.20
  -3  -5   0   25.60    5.60
  -3  -5   0   30.70    9.60
  -3  -5   0   28.70    7.50
  -3  -5   0   20.20    4.60
   3   5   0   26.90    5.90
   3   5   0   27.20    7.30
   3   5   0   24.40    6.90
   3   5   0   30.30    8.50
   3   5   0   32.00    6.30
   3   5   0   21.30    3.90
   3   5   0   26.10    6.60
   3   5   0   22.50    4.90
   3   5   0   30.60    5.20
   3   5   0   25.40    7.20
   3   5   0   25.00    6.40
   3   5   0   47.30    9.20
   3   5   0   23.50    5.30
   3   5   0   31.90    6.10
  -4  -5   0   40.80    6.40
  -4  -5   0   46.10    7.50
  -4  -5   0   48.50   10.40
  -4  -5   0   37.30    8.40
  -4  -5   0   33.00    6.20
  -4  -5   0   28.80    8.30
  -4  -5   0   31.30    5.40
  -4  -5   0   34.90    5.60
  -4  -5   0   49.80   10.50
  -4  -5   0   34.90    9.50
  -4  -5   0   34.90    6.90
  -4  -5   0   30.90    6.30
   4   5   0   33.90    9.40
   4   5   0   25.60    7.90
   4   5   0   33.20    6.10
   4   5   0   31.30    8.10
   4   5   0   44.30    8.50
   4   5   0   32.00    7.10
   4   5   0   56.59    8.40
   4   5   0   33.00    6.00
   4   5   0   35.00    5.90
   4   5   0   36.90    7.00
   4   5   0   43.50    9.10
   4   5   0   40.30    6.60
  -5  -5   0  768.32   27.80
  -5  -5   0  784.82   25.80
  -5  -5   0  778.42   26.40
  -5  -5   0  808.12   33.80
  -5  -5   0  784.52   29.50
  -5  -5   0  752.42   30.30
  -5  -5   0  783.62   29.00
  -5  -5   0  748.73   25.80
  -5  -5   0  756.22   25.90
  -5  -5   0  762.12   24.70
   5   5   0  803.92   33.10
   5   5   0  775.72   30.20
   5   5   0  795.42   26.70
   5   5   0  830.22   31.10
   5   5   0  777.22   26.30
   5   5   0  818.32   25.60
   5   5   0  751.92   24.70
   5   5   0  726.03   29.80
   5   5   0  795.92   25.70
   5   5   0  779.22   24.70
   5   5   0  775.82   25.10
   5   5   0  740.23   31.70
   5   5   0  758.72   29.30
   5   5   0  794.32   25.80
  -6  -5   0  208.88   12.90
  -6  -5   0  198.68   13.20
  -6  -5   0  230.18   13.70
  -6  -5   0  206.88   12.70
  -6  -5   0  220.88   18.70
  -6  -5   0  186.18   15.10
  -6  -5   0  222.18   13.00
  -6  -5   0  207.38   16.40
  -6  -5   0  225.88   15.70
   6   5   0  237.98   17.20
   6   5   0  204.48   17.10
   6   5   0  202.78   11.70
   6   5   0  211.08   13.10
   6   5   0  204.48   15.80
   6   5   0  225.88   16.80
   6   5   0  214.78   13.70
   6   5   0  235.18   13.40
   6   5   0  234.58   17.60
   6   5   0  222.38   13.20
   6   5   0  225.18   17.30
   6   5   0  230.18   13.00
   6   5   0  203.98   14.90
   6   5   0  217.58   13.50
  -7  -5   0    4.10    6.90
  -7  -5   0    6.50    7.30
  -7  -5   0    8.60    7.40
  -7  -5   0   17.10    8.10
  -7  -5   0    3.40    8.70
  -7  -5   0   -8.50    9.20
  -7  -5   0    4.00    7.30
  -7  -5   0    6.50    8.30
  -7  -5   0    2.20    7.70
   7   5   0   -8.50    7.20
   7   5   0    4.60    7.20
   7   5   0    6.10    7.00
   7   5   0    3.50    7.40
   7   5   0    4.70    8.10
   7   5   0    2.40    7.20
   7   5   0    3.90    5.50
   7   5   0   10.40    8.10
   7   5   0   -1.50    7.20
   7   5   0   -4.50    6.30
   7   5   0    8.40    6.60
   7   5   0   11.00    8.00
  -8  -5   0   95.29   16.70
  -8  -5   0   84.39   13.30
  -8  -5   0   89.29    9.70
  -8  -5   0   81.79   14.20
  -8  -5   0   88.89   11.30
  -8  -5   0   88.49   11.90
  -8  -5   0   72.19   13.50
  -8  -5   0   67.79   12.20
   8   5   0   83.59   14.40
   8   5   0   85.59   12.00
   8   5   0   68.49   11.50
   8   5   0   61.49   10.80
   8   5   0   80.39   11.20
   8   5   0   70.29   10.20
   8   5   0   91.49   13.50
   8   5   0   95.89   14.10
   8   5   0   86.79   14.60
   8   5   0   90.49   14.00
   8   5   0   65.69   11.20
   8   5   0   91.59   10.90
  -9  -5   0   37.90   12.80
  -9  -5   0   79.79   14.00
  -9  -5   0   72.39   14.50
  -9  -5   0   73.39   16.10
   9   5   0   68.19   12.10
   9   5   0  101.39   14.50
   9   5   0   61.49   10.90
   9   5   0   75.49   11.80
   9   5   0   87.09   11.40
   9   5   0   86.19   13.70
   9   5   0   66.69   13.80
   9   5   0   66.89   13.70
 -10  -5   0   -9.80    7.00
 -10  -5   0   13.00   17.10
 -10  -5   0    3.80   11.00
 -10  -5   0    1.80   12.40
  10   5   0    7.30   10.00
  10   5   0    6.10    9.40
  10   5   0    5.60   10.10
  10   5   0    4.00   11.80
  10   5   0  -15.30   13.30
  10   5   0    5.60   10.70
 -11  -5   0    4.20    9.80
 -11  -5   0   -1.30   13.90
  11   5   0   -8.30    9.50
  11   5   0   14.10   13.80
  11   5   0    7.80   16.60
  11   5   0  -18.40   14.40
  11   5   0  -11.70   12.60
  14  -6   0   33.00   14.80
  14  -6   0    9.90   15.60
  14  -6   0   21.30   11.70
  14  -6   0   24.10   12.30
  14  -6   0   21.30   11.80
  14  -6   0    8.40   15.40
  14  -6   0   25.40   13.00
 -14   6   0   14.70   12.20
 -14   6   0    6.00   10.80
 -14   6   0   12.80    9.60
 -14   6   0   11.50   13.10
 -14   6   0    8.00   12.90
 -14   6   0   -0.20    9.20
  13  -6   0   20.30   13.10
  13  -6   0   27.00   11.70
  13  -6   0   22.50   12.20
  13  -6   0    8.70    9.80
  13  -6   0   18.20   10.70
 -13   6   0   21.50    9.80
 -13   6   0   -2.10    9.00
 -13   6   0   43.10   15.00
 -13   6   0    6.70    8.90
 -13   6   0   25.10   10.70
 -13   6   0   12.30   14.40
  12  -6   0   28.10   10.00
  12  -6   0   18.30   10.50
  12  -6   0   28.20   11.80
  12  -6   0   -4.70   11.80
  12  -6   0   36.70   11.00
  12  -6   0   32.30   13.00
 -12   6   0   28.30   10.60
 -12   6   0   26.40   11.50
 -12   6   0   24.70   11.40
 -12   6   0   33.20   11.30
 -12   6   0    4.70    9.60
 -12   6   0   27.40    9.60
 -12   6   0   41.10   12.40
  11  -6   0   40.40   12.50
  11  -6   0   53.39    9.80
  11  -6   0   55.89   10.10
  11  -6   0   48.50   12.50
  11  -6   0   54.59   10.90
  11  -6   0   58.49   13.70
  11  -6   0   60.79   11.00
  11  -6   0   45.70    9.80
  11  -6   0   53.09   10.50
  11  -6   0   34.70   12.00
  11  -6   0   30.40    9.90
  11  -6   0   52.39   13.70
  11  -6   0   36.20   12.80
 -11   6   0   47.50    9.30
 -11   6   0   53.49    9.00
 -11   6   0   56.69   10.10
 -11   6   0   45.10   13.20
 -11   6   0   30.30   10.00
 -11   6   0   51.79   11.30
 -11   6   0   31.90   11.70
 -11   6   0   25.10    8.90
 -11   6   0   19.90    8.70
 -11   6   0   43.70   13.10
  10  -6   0  253.67   18.40
  10  -6   0  243.38   16.60
  10  -6   0  282.67   18.90
  10  -6   0  262.27   16.70
  10  -6   0  278.57   19.10
  10  -6   0  273.27   16.80
  10  -6   0  259.97   16.90
  10  -6   0  289.77   18.70
  10  -6   0  264.87   15.70
  10  -6   0  274.97   16.20
  10  -6   0  293.87   19.10
  10  -6   0  232.78   17.10
  10  -6   0  305.77   19.60
  10  -6   0  260.17   16.60
  10  -6   0  231.68   15.80
 -10   6   0  262.67   18.30
 -10   6   0  261.07   17.60
 -10   6   0  285.77   19.20
 -10   6   0  284.07   16.40
 -10   6   0  283.67   17.20
 -10   6   0  298.17   17.70
 -10   6   0  242.88   20.00
 -10   6   0  269.47   15.90
 -10   6   0  264.37   20.30
 -10   6   0  263.57   18.20
 -10   6   0  229.58   14.00
   9  -6   0   35.30    9.70
   9  -6   0   28.00    9.00
   9  -6   0   42.80    8.20
   9  -6   0   25.60    8.50
   9  -6   0   40.10    8.20
   9  -6   0   36.10   10.30
   9  -6   0   39.70    9.00
   9  -6   0   43.10   10.00
   9  -6   0   31.90    9.10
   9  -6   0   15.30    9.10
   9  -6   0   30.00    7.30
   9  -6   0   29.10    9.20
   9  -6   0   35.00    8.10
   9  -6   0   36.20    7.50
   9  -6   0   23.30    8.60
  -9   6   0   20.30    7.50
  -9   6   0   35.00   10.20
  -9   6   0   35.70    9.00
  -9   6   0   25.50    7.90
  -9   6   0   42.40   10.70
  -9   6   0   37.60   11.20
  -9   6   0   53.89    9.40
  -9   6   0   37.80    7.40
  -9   6   0   41.00    8.80
  -9   6   0   41.00   11.10
  -9   6   0   46.60    8.10
  -9   6   0   38.20    6.70
   8  -6   0  333.47   18.30
   8  -6   0  318.77   17.20
   8  -6   0  318.57   18.00
   8  -6   0  299.87   15.60
   8  -6   0  340.17   16.40
   8  -6   0  343.17   16.70
   8  -6   0  340.77   17.40
   8  -6   0  336.77   17.70
   8  -6   0  345.97   17.80
   8  -6   0  350.16   19.20
   8  -6   0  284.97   17.40
   8  -6   0  310.87   16.50
   8  -6   0  345.37   18.50
   8  -6   0  314.57   16.80
   8  -6   0  328.47   15.90
  -8   6   0  341.07   19.20
  -8   6   0  294.67   16.90
  -8   6   0  352.36   18.60
  -8   6   0  306.37   15.80
  -8   6   0  314.47   15.20
  -8   6   0  332.17   17.10
  -8   6   0  320.57   19.20
  -8   6   0  341.87   17.60
  -8   6   0  339.87   16.60
  -8   6   0  345.97   16.70
  -8   6   0  333.77   15.60
  -8   6   0  346.87   14.60
  -8   6   0  325.37   19.60
  -8   6   0  335.37   15.50
  -8   6   0  304.97   17.10
   7  -6   0  399.36   17.00
   7  -6   0  418.76   19.90
   7  -6   0  449.86   18.90
   7  -6   0  438.56   17.90
   7  -6   0  434.36   19.90
   7  -6   0  443.36   19.20
   7  -6   0  464.25   19.10
   7  -6   0  444.86   18.80
   7  -6   0  447.46   19.40
   7  -6   0  435.66   16.50
   7  -6   0  441.76   18.90
   7  -6   0  366.46   14.40
   7  -6   0  421.76   19.90
   7  -6   0  449.16   18.50
   7  -6   0  442.96   20.30
   7  -6   0  432.36   18.10
   7  -6   0  442.46   19.90
  -7   6   0  460.75   21.70
  -7   6   0  453.35   17.70
  -7   6   0  431.66   20.70
  -7   6   0  421.76   19.80
  -7   6   0  433.66   20.00
  -7   6   0  459.85   18.10
  -7   6   0  434.66   20.30
  -7   6   0  441.36   17.40
  -7   6   0  441.06   19.00
  -7   6   0  447.36   19.50
  -7   6   0  451.35   18.60
  -7   6   0  464.75   20.70
  -7   6   0  420.36   18.20
  -7   6   0  438.46   21.00
  -7   6   0  427.06   18.50
  -7   6   0  479.05   16.10
  -7   6   0  417.86   16.90
  -7   6   0  423.76   15.10
   6  -6   0  164.68   11.80
   6  -6   0  172.08   12.60
   6  -6   0  179.68   11.00
   6  -6   0  167.88    8.30
   6  -6   0  191.88   10.80
   6  -6   0  172.08   11.10
   6  -6   0  167.08   12.30
   6  -6   0  169.38   10.10
   6  -6   0  185.38   11.50
   6  -6   0  178.38   11.50
   6  -6   0  165.98   12.10
   6  -6   0  173.08   10.30
   6  -6   0  167.18   11.80
   6  -6   0  174.38   11.30
   6  -6   0  166.38   10.70
   6  -6   0  187.08   11.20
   6  -6   0  167.28   11.00
  -6   6   0  161.48   10.20
  -6   6   0  159.18   11.00
  -6   6   0  200.58   12.50
  -6   6   0  183.98   10.40
  -6   6   0  171.28    8.70
  -6   6   0  180.98   13.00
  -6   6   0  150.18   13.20
  -6   6   0  178.18    9.20
  -6   6   0  161.58   10.50
  -6   6   0  169.78   10.80
  -6   6   0  168.78   11.90
  -6   6   0  177.28   12.40
  -6   6   0  180.18   12.50
  -6   6   0  181.08    9.30
  -6   6   0  175.48   10.80
  -6   6   0  161.58   12.10
   5  -6   0   84.49    8.90
   5  -6   0   97.89    8.40
   5  -6   0   92.19    6.70
   5  -6   0  101.89    9.50
   5  -6   0   87.19    7.80
   5  -6   0   87.69    9.30
   5  -6   0   85.39    7.50
   5  -6   0   99.49    7.60
   5  -6   0   88.19    8.90
   5  -6   0  103.89    8.10
   5  -6   0   91.29    8.10
   5  -6   0   81.59    8.80
   5  -6   0   86.19    7.70
   5  -6   0   95.69    7.50
   5  -6   0   78.19    7.80
   5  -6   0   89.79    8.40
   5  -6   0   76.69    9.00
  -5   6   0   98.59    9.40
  -5   6   0   90.39    6.00
  -5   6   0   95.89    7.60
  -5   6   0   99.19    8.40
  -5   6   0   99.49    9.00
  -5   6   0   91.79    7.80
  -5   6   0   94.99    7.80
  -5   6   0   90.69    9.10
  -5   6   0   91.59    9.10
  -5   6   0   93.59    8.50
  -5   6   0   83.79    7.50
  -5   6   0   80.19    6.90
  -5   6   0   83.69    7.30
  -5   6   0   87.09    6.10
  -5   6   0   95.99    9.20
  -5   6   0   95.69    9.90
  -5   6   0   92.59    7.80
   4  -6   0   69.49    6.20
   4  -6   0   60.59    7.30
   4  -6   0   67.29    6.50
   4  -6   0   69.39    7.90
   4  -6   0   59.69    6.40
   4  -6   0   61.59    5.90
   4  -6   0   85.99    7.50
   4  -6   0   85.89    7.20
   4  -6   0   76.19    7.40
   4  -6   0   80.79    7.50
   4  -6   0   67.99    6.50
   4  -6   0   75.29    7.90
   4  -6   0   57.89    7.90
   4  -6   0   64.49    8.00
   4  -6   0   76.09    8.00
   4  -6   0   66.19    6.10
   4  -6   0   61.59    6.20
  -4   6   0   69.99    6.40
  -4   6   0   65.09    6.20
  -4   6   0   74.39    8.20
  -4   6   0   64.19    7.30
  -4   6   0   68.19    5.10
  -4   6   0   63.49    6.50
  -4   6   0   72.39    8.40
  -4   6   0   59.69    7.50
  -4   6   0   84.49    7.00
  -4   6   0   67.39    6.10
  -4   6   0   70.59    6.50
  -4   6   0   71.69    6.70
  -4   6   0   60.99    6.90
  -4   6   0   65.39   10.40
  -4   6   0   67.59    7.20
  -4   6   0   65.99    7.90
  -4   6   0   63.39    5.80
  -4   6   0   72.39    5.30
   3  -6   0 1867.21   49.60
   3  -6   0 1855.11   46.70
   3  -6   0 1860.31   48.20
   3  -6   0 1884.61   46.60
   3  -6   0 1968.10   53.09
   3  -6   0 1862.61   49.30
   3  -6   0 1909.21   45.00
   3  -6   0 1829.82   48.90
   3  -6   0 1913.81   46.10
   3  -6   0 1811.82   49.50
   3  -6   0 1872.01   47.20
   3  -6   0 1882.91   49.70
   3  -6   0 1808.22   47.40
   3  -6   0 1905.71   47.40
   3  -6   0 1965.90   53.39
   3  -6   0 1830.52   48.50
   3  -6   0 1840.22   49.00
   3  -6   0 1869.71   45.10
  -3   6   0 1868.41   46.90
  -3   6   0 1879.01   48.50
  -3   6   0 1897.61   43.90
  -3   6   0 1877.11   46.90
  -3   6   0 1901.01   47.10
  -3   6   0 1845.02   48.20
  -3   6   0 1804.52   47.70
  -3   6   0 1815.82   48.00
  -3   6   0 1868.81   49.00
  -3   6   0 1857.91   47.10
  -3   6   0 1866.41   48.30
  -3   6   0 1933.71   54.79
  -3   6   0 1902.71   49.50
  -3   6   0 1905.21   49.60
  -3   6   0 1937.61   47.00
  -3   6   0 1841.82   49.60
   2  -6   0  667.13   22.50
   2  -6   0  685.73   21.90
   2  -6   0  675.13   19.90
   2  -6   0  686.73   20.30
   2  -6   0  629.74   23.00
   2  -6   0  653.03   22.80
   2  -6   0  667.03   20.40
   2  -6   0  659.53   22.90
   2  -6   0  652.43   21.60
   2  -6   0  681.53   22.60
   2  -6   0  652.63   20.80
   2  -6   0  643.74   21.20
   2  -6   0  649.14   20.10
   2  -6   0  670.23   18.90
   2  -6   0  676.53   22.10
  -2   6   0  678.13   19.60
  -2   6   0  679.23   22.10
  -2   6   0  643.04   20.20
  -2   6   0  641.54   20.80
  -2   6   0  656.53   21.50
  -2   6   0  656.33   22.40
  -2   6   0  654.03   22.50
  -2   6   0  664.73   22.40
  -2   6   0  688.63   22.40
  -2   6   0  667.43   20.20
  -2   6   0  688.23   20.30
  -2   6   0  623.44   21.80
  -2   6   0  646.84   21.10
  -2   6   0  663.23   21.20
  -2   6   0  667.43   21.10
   1  -6   0  131.39    8.80
   1  -6   0  118.79    8.70
   1  -6   0  119.99    6.00
   1  -6   0  120.59    7.70
   1  -6   0  116.89    8.50
   1  -6   0  136.39    8.50
   1  -6   0  130.09    7.90
   1  -6   0  137.59   10.00
   1  -6   0  115.89    8.00
   1  -6   0  119.89    9.20
   1  -6   0  137.89    9.80
   1  -6   0  131.29    8.00
   1  -6   0  123.99    8.00
   1  -6   0  118.39    8.30
   1  -6   0  134.09   10.40
   1  -6   0  120.29    6.90
  -1   6   0  135.99    8.80
  -1   6   0  132.09    9.00
  -1   6   0  131.29    8.00
  -1   6   0  132.59    8.00
  -1   6   0  125.89    9.50
  -1   6   0  124.59    7.90
  -1   6   0  121.39    8.80
  -1   6   0  133.69    8.90
  -1   6   0  115.19    7.70
  -1   6   0  125.09    7.90
  -1   6   0  128.39    6.60
  -1   6   0  130.79    9.90
  -1   6   0  125.19    7.90
  -1   6   0  123.59   10.20
  -1   6   0  128.19    8.70
   0  -6   0 4640.04  115.69
   0  -6   0 4644.04  105.19
   0  -6   0 4739.13  113.19
   0  -6   0 4669.73  110.79
   0  -6   0 4667.83  109.89
   0  -6   0 4712.03  106.29
   0  -6   0 4721.43  110.19
   0  -6   0 4837.02  111.19
   0  -6   0 4922.81  111.19
   0  -6   0 4687.63  113.89
   0  -6   0 4770.02  110.89
   0  -6   0 4846.12  116.59
   0  -6   0 4746.53  111.19
   0   6   0 4746.92  109.89
   0   6   0 4814.82  112.19
   0   6   0 4853.21  113.29
   0   6   0 4809.12  109.99
   0   6   0 4813.12  125.69
   0   6   0 4971.60  110.69
   0   6   0 4740.43  111.69
   0   6   0 4777.62  109.59
   0   6   0 4844.82  110.19
   0   6   0 4754.72  109.69
   0   6   0 4295.97  105.99
   0   6   0 4748.73  109.39
   0   6   0 4725.43  111.19
   0   6   0 4758.42  105.79
   0   6   0 4654.53  111.59
   0   6   0 4787.62  114.39
  -1  -6   0  371.46   15.40
  -1  -6   0  385.26   14.40
  -1  -6   0  394.86   16.60
  -1  -6   0  383.16   16.70
  -1  -6   0  371.56   15.00
  -1  -6   0  366.36   14.10
  -1  -6   0  380.56   15.80
  -1  -6   0  381.36   19.30
  -1  -6   0  397.66   14.90
  -1  -6   0  376.96   18.00
  -1  -6   0  381.36   14.50
  -1  -6   0  365.96   17.20
  -1  -6   0  364.76   15.90
   1   6   0  373.26   14.00
   1   6   0  367.96   16.30
   1   6   0  379.56   16.30
   1   6   0  387.76   18.40
   1   6   0  400.36   17.90
   1   6   0  387.46   15.70
   1   6   0  389.16   14.00
   1   6   0  355.66   14.20
   1   6   0  404.76   16.20
   1   6   0  388.06   15.80
   1   6   0  385.36   18.20
   1   6   0  395.46   15.50
   1   6   0  397.16   12.10
   1   6   0  382.66   14.80
  -2  -6   0   20.70    5.80
  -2  -6   0   33.60    6.50
  -2  -6   0   29.00    9.10
  -2  -6   0   20.90    6.00
  -2  -6   0   23.00    6.90
  -2  -6   0   30.10    6.20
  -2  -6   0   33.00    5.40
  -2  -6   0   33.10    6.90
  -2  -6   0   44.30    8.50
  -2  -6   0   27.80    6.90
  -2  -6   0   16.50    7.40
  -2  -6   0   23.50    5.50
   2   6   0   23.00    4.50
   2   6   0   44.40    8.80
   2   6   0   28.00    6.50
   2   6   0   21.20    7.70
   2   6   0   25.50    6.30
   2   6   0   41.40    7.80
   2   6   0   28.60    8.30
   2   6   0   28.90    5.90
   2   6   0   27.90    6.40
   2   6   0   19.50    6.80
   2   6   0   25.80    5.10
   2   6   0   25.50    5.80
   2   6   0   23.90    4.10
   2   6   0   24.40    4.70
  -3  -6   0  177.28   13.10
  -3  -6   0  183.08   15.10
  -3  -6   0  202.88    9.80
  -3  -6   0  169.08   11.30
  -3  -6   0  186.58   11.20
  -3  -6   0  176.88    9.70
  -3  -6   0  203.88   13.20
  -3  -6   0  191.98   10.20
  -3  -6   0  174.78    9.60
  -3  -6   0  192.58   13.70
  -3  -6   0  193.48   10.70
  -3  -6   0  190.68   13.00
   3   6   0  194.88   16.00
   3   6   0  203.28   19.60
   3   6   0  180.18   10.40
   3   6   0  206.78   14.70
   3   6   0  205.98   13.40
   3   6   0  191.18   10.60
   3   6   0  191.28    9.00
   3   6   0  196.38    9.50
   3   6   0  212.68   14.70
   3   6   0  177.88   11.10
   3   6   0  193.28    9.50
   3   6   0  170.08   12.80
   3   6   0  180.38   11.10
   3   6   0  186.78   12.70
   3   6   0  193.98    8.70
  -4  -6   0  553.44   19.40
  -4  -6   0  559.74   17.60
  -4  -6   0  559.44   24.90
  -4  -6   0  523.75   20.80
  -4  -6   0  587.84   22.00
  -4  -6   0  576.04   25.40
  -4  -6   0  551.14   20.10
  -4  -6   0  608.24   24.00
  -4  -6   0  547.15   20.20
  -4  -6   0  569.44   24.20
  -4  -6   0  583.44   28.00
   4   6   0  522.15   23.20
   4   6   0  529.75   25.70
   4   6   0  578.04   21.20
   4   6   0  535.75   20.20
   4   6   0  554.54   21.40
   4   6   0  564.54   20.20
   4   6   0  490.35   19.20
   4   6   0  562.54   25.20
   4   6   0  542.45   26.10
   4   6   0  566.94   24.10
   4   6   0  554.14   24.00
   4   6   0  540.55   19.10
   4   6   0  560.64   16.60
   4   6   0  561.64   21.10
  -5  -6   0   15.30    5.70
  -5  -6   0   14.40    8.80
  -5  -6   0    2.40    6.60
  -5  -6   0    6.10    8.20
  -5  -6   0   11.00    7.40
  -5  -6   0   11.70    5.60
  -5  -6   0    8.70    7.10
  -5  -6   0   10.40    9.20
   5   6   0   22.80    9.60
   5   6   0   14.70    7.80
   5   6   0   10.40    5.90
   5   6   0   11.30    6.80
   5   6   0   12.50    7.10
   5   6   0    5.70    6.10
   5   6   0    9.60    5.50
   5   6   0   11.70    7.20
   5   6   0   13.60    7.90
   5   6   0   16.90    6.80
   5   6   0    9.40    8.10
   5   6   0    4.70    6.30
   5   6   0    8.20    6.80
  -6  -6   0   78.79   12.00
  -6  -6   0   96.49    9.40
  -6  -6   0   96.79   10.60
  -6  -6   0   89.09   10.20
  -6  -6   0   82.79   10.00
  -6  -6   0   78.19   13.60
  -6  -6   0   80.19   10.50
  -6  -6   0  103.39   10.70
  -6  -6   0   90.99   11.50
   6   6   0   82.29    8.30
   6   6   0   75.29   12.90
   6   6   0  121.59   10.20
   6   6   0   85.89   12.80
   6   6   0   74.09   11.00
   6   6   0   66.29   10.40
   6   6   0   80.39   13.40
   6   6   0   98.89   10.20
   6   6   0   71.39    9.40
   6   6   0   83.39   10.90
   6   6   0   72.69   12.10
   6   6   0   75.89   12.60
   6   6   0   91.09    9.80
   6   6   0   81.29    9.90
  -7  -6   0  109.99   13.20
  -7  -6   0   84.79   13.60
  -7  -6   0   78.69   12.10
  -7  -6   0   89.69   15.30
  -7  -6   0   54.29   10.90
  -7  -6   0   74.19   10.20
  -7  -6   0   78.49   11.60
   7   6   0   83.19   10.50
   7   6   0   87.69   10.00
   7   6   0   75.79   13.60
   7   6   0   73.19   21.60
   7   6   0   75.89   11.40
   7   6   0   87.79   11.10
   7   6   0   81.29   11.20
   7   6   0   83.39   13.90
   7   6   0   65.39   12.30
   7   6   0   90.19   11.50
   7   6   0  101.89   10.40
   7   6   0   67.79   12.90
  -8  -6   0   75.19   15.20
  -8  -6   0   77.69    9.80
  -8  -6   0   83.09   13.40
  -8  -6   0   91.69   13.30
   8   6   0   78.19   11.20
   8   6   0   92.69   12.90
   8   6   0   61.19   10.20
   8   6   0   90.79   12.00
   8   6   0   86.09   11.80
   8   6   0   93.79   15.00
   8   6   0   88.29   15.00
   8   6   0   91.29   15.00
  -9  -6   0    2.60   12.80
  -9  -6   0   24.00   12.70
  -9  -6   0   19.70    8.40
  -9  -6   0   10.80    8.40
   9   6   0   15.30   11.20
   9   6   0   22.20   13.00
   9   6   0   24.90   10.50
   9   6   0   19.20   10.10
   9   6   0   19.30   11.70
   9   6   0   68.69   14.00
   9   6   0   10.20    8.70
 -10  -6   0   22.90   12.20
 -10  -6   0   22.40    8.70
 -10  -6   0   -0.30   17.30
 -10  -6   0   18.60   14.30
  10   6   0   34.60   12.00
  10   6   0   19.30   11.80
  10   6   0   31.70   13.50
  10   6   0   33.80   14.80
  10   6   0   15.20   12.10
  14  -7   0    7.80   15.60
  14  -7   0    9.60   11.20
  14  -7   0   16.80   11.40
  14  -7   0   32.40   16.80
  14  -7   0   30.20   14.20
  14  -7   0   28.30   11.90
 -14   7   0   24.10   13.20
 -14   7   0   32.80   13.40
 -14   7   0   20.10   12.80
 -14   7   0   20.60   13.10
 -14   7   0   18.50   13.50
 -14   7   0   28.80   16.20
  13  -7   0   38.20   10.90
  13  -7   0   19.00   12.40
  13  -7   0    1.80    9.50
  13  -7   0   12.00   12.70
 -13   7   0   11.90   12.30
 -13   7   0   33.10   10.90
 -13   7   0    9.20    9.00
 -13   7   0    0.80   11.00
 -13   7   0   21.40   10.70
 -13   7   0   30.30   12.60
  12  -7   0  -10.00   11.90
  12  -7   0   25.50   12.50
  12  -7   0   27.90   11.30
  12  -7   0   16.50   10.10
  12  -7   0   12.10    9.80
  12  -7   0   13.20    9.70
  12  -7   0   -4.20    9.20
  12  -7   0   11.30   10.70
  12  -7   0    0.60    9.30
 -12   7   0   26.40   10.20
 -12   7   0   16.20    9.30
 -12   7   0    7.70    9.70
 -12   7   0   18.90   11.20
 -12   7   0   23.70   11.30
 -12   7   0   29.20   10.60
 -12   7   0   29.90   10.90
  11  -7   0   45.60   10.20
  11  -7   0   -4.90    7.70
  11  -7   0    1.80    7.50
  11  -7   0    0.10    8.90
  11  -7   0    6.20    9.20
  11  -7   0    7.80    8.30
  11  -7   0   20.60    8.90
  11  -7   0   28.10   10.60
  11  -7   0   -1.30    9.10
  11  -7   0    8.80   11.10
  11  -7   0    2.50    9.30
  11  -7   0   -4.00    8.60
  11  -7   0    6.70    9.30
 -11   7   0   11.10    9.50
 -11   7   0   11.20    7.20
 -11   7   0    8.30    8.50
 -11   7   0   -0.10    8.20
 -11   7   0   -4.00    8.50
 -11   7   0    8.70    8.60
 -11   7   0    9.90    8.90
 -11   7   0    7.90    9.00
 -11   7   0    6.10    9.40
 -11   7   0    3.60    7.00
  10  -7   0    8.70    8.50
  10  -7   0   -2.90    9.30
  10  -7   0   -9.70    8.00
  10  -7   0    5.50    8.10
  10  -7   0   -2.00    7.50
  10  -7   0    1.10    7.80
  10  -7   0   -7.10    7.10
  10  -7   0   -5.80    7.60
  10  -7   0    1.20    6.90
  10  -7   0   -0.50    7.90
  10  -7   0   -1.80    8.80
  10  -7   0    4.80    9.40
  10  -7   0   -0.60    6.70
  10  -7   0    6.10    9.00
  10  -7   0    5.40    7.90
 -10   7   0   -2.00    7.60
 -10   7   0    5.30    8.10
 -10   7   0   -0.40    7.70
 -10   7   0   -8.40    7.40
 -10   7   0   -1.50    8.20
 -10   7   0    8.00    6.90
 -10   7   0    9.90    8.10
 -10   7   0   -6.80    6.40
 -10   7   0   -4.30    7.10
 -10   7   0    6.00   10.80
 -10   7   0    1.30    6.90
 -10   7   0    1.60    7.60
   9  -7   0   45.00    9.10
   9  -7   0   28.50    8.70
   9  -7   0    9.10    8.40
   9  -7   0   32.90   10.30
   9  -7   0   12.80    6.30
   9  -7   0   36.20   11.00
   9  -7   0   35.60    9.00
   9  -7   0   19.80    8.70
   9  -7   0   27.90    9.20
   9  -7   0   33.10    7.70
   9  -7   0   12.00    7.50
   9  -7   0   40.00    9.80
   9  -7   0    9.00    7.50
   9  -7   0   28.00   10.20
   9  -7   0   16.50    9.20
  -9   7   0   11.80    6.20
  -9   7   0   25.30    9.40
  -9   7   0   29.90    9.30
  -9   7   0   21.20    9.30
  -9   7   0   27.10    7.70
  -9   7   0   17.50    8.70
  -9   7   0   23.10    7.90
  -9   7   0   26.60    8.30
  -9   7   0   22.50    8.30
  -9   7   0   14.50    7.50
  -9   7   0   21.40    9.00
  -9   7   0   26.00    9.20
   8  -7   0  300.37   15.90
   8  -7   0  316.37   16.60
   8  -7   0  338.57   17.50
   8  -7   0  312.27   16.20
   8  -7   0  327.07   19.00
   8  -7   0  307.17   17.50
   8  -7   0  268.27   17.30
   8  -7   0  317.27   16.80
   8  -7   0  280.77   17.00
   8  -7   0  294.37   14.50
   8  -7   0  315.47   17.00
   8  -7   0  300.67   15.50
   8  -7   0  329.67   18.20
   8  -7   0  316.07   18.80
   8  -7   0  329.27   17.40
   8  -7   0  307.37   15.20
  -8   7   0  322.57   19.00
  -8   7   0  313.57   18.10
  -8   7   0  317.27   19.20
  -8   7   0  305.17   14.70
  -8   7   0  324.57   18.60
  -8   7   0  325.17   16.40
  -8   7   0  310.77   18.60
  -8   7   0  316.67   16.30
  -8   7   0  287.77   19.30
  -8   7   0  312.47   16.60
  -8   7   0  332.87   17.70
  -8   7   0  291.47   12.90
  -8   7   0  291.87   13.70
  -8   7   0  328.97   16.30
  -8   7   0  306.57   19.20
  -8   7   0  306.77   17.10
  -8   7   0  312.87   18.40
   7  -7   0  454.05   18.60
   7  -7   0  428.86   21.00
   7  -7   0  437.56   19.60
   7  -7   0  466.35   19.10
   7  -7   0  464.75   19.90
   7  -7   0  433.16   17.90
   7  -7   0  454.95   19.30
   7  -7   0  462.85   21.00
   7  -7   0  458.25   16.10
   7  -7   0  485.55   20.00
   7  -7   0  479.05   20.00
   7  -7   0  430.86   19.60
   7  -7   0  428.46   20.70
   7  -7   0  467.05   18.80
   7  -7   0  480.85   21.10
   7  -7   0  443.66   18.30
  -7   7   0  469.35   21.70
  -7   7   0  481.15   21.50
  -7   7   0  451.75   16.10
  -7   7   0  466.45   19.50
  -7   7   0  432.96   20.50
  -7   7   0  476.75   21.80
  -7   7   0  439.06   21.00
  -7   7   0  452.55   22.00
  -7   7   0  450.45   18.40
  -7   7   0  431.36   18.40
  -7   7   0  470.25   17.50
  -7   7   0  461.85   17.00
  -7   7   0  461.85   19.40
  -7   7   0  430.96   18.10
  -7   7   0  458.95   19.30
  -7   7   0  475.75   21.20
  -7   7   0  455.05   19.10
   6  -7   0   26.30    7.10
   6  -7   0   19.20    7.30
   6  -7   0   23.20    7.40
   6  -7   0   15.90    7.50
   6  -7   0    9.60    5.80
   6  -7   0   14.20    6.30
   6  -7   0   24.10    7.80
   6  -7   0   21.70    7.40
   6  -7   0   20.80    6.70
   6  -7   0   16.90    6.00
   6  -7   0   12.30    6.40
   6  -7   0   18.00    7.70
   6  -7   0    8.50    5.50
   6  -7   0   24.50    7.70
   6  -7   0   16.60    6.30
   6  -7   0   31.20    8.90
   6  -7   0   33.60    8.60
  -6   7   0   21.60    4.50
  -6   7   0   21.00    7.30
  -6   7   0    5.60    6.20
  -6   7   0   24.10    7.50
  -6   7   0   22.80    8.20
  -6   7   0   17.90    6.80
  -6   7   0   23.30    8.10
  -6   7   0   13.90    6.10
  -6   7   0   16.60    7.00
  -6   7   0   12.70    5.60
  -6   7   0   23.20    5.60
  -6   7   0   22.60    6.90
  -6   7   0   18.40    6.50
  -6   7   0   14.40    6.80
  -6   7   0   14.20    5.60
  -6   7   0   21.20    6.10
  -6   7   0   24.60    8.10
   5  -7   0  896.71   26.90
   5  -7   0  852.61   29.00
   5  -7   0  882.01   28.10
   5  -7   0  856.21   30.10
   5  -7   0  872.41   26.00
   5  -7   0  876.61   26.50
   5  -7   0  845.82   26.60
   5  -7   0  870.71   26.70
   5  -7   0  938.31   29.60
   5  -7   0  886.81   26.60
   5  -7   0  831.62   29.00
   5  -7   0  905.31   28.90
   5  -7   0  861.61   29.40
   5  -7   0  879.71   28.60
   5  -7   0  915.51   29.30
   5  -7   0  881.71   29.30
  -5   7   0  893.81   29.50
  -5   7   0  881.61   27.90
  -5   7   0  862.71   24.30
  -5   7   0  896.91   29.70
  -5   7   0  869.61   27.00
  -5   7   0  905.31   24.70
  -5   7   0  865.01   27.70
  -5   7   0  843.02   27.60
  -5   7   0  884.01   27.10
  -5   7   0  850.71   25.40
  -5   7   0  873.41   28.30
  -5   7   0  852.51   26.20
  -5   7   0  876.11   27.40
  -5   7   0  892.91   26.40
  -5   7   0  892.71   30.10
  -5   7   0  879.81   29.50
  -5   7   0  886.71   28.10
  -5   7   0  872.61   29.60
   4  -7   0 1283.07   33.90
   4  -7   0 1303.57   34.10
   4  -7   0 1295.27   38.30
   4  -7   0 1317.57   34.90
   4  -7   0 1294.77   35.20
   4  -7   0 1329.87   38.00
   4  -7   0 1280.77   35.30
   4  -7   0 1293.87   38.80
   4  -7   0 1289.17   37.60
   4  -7   0 1302.37   38.10
   4  -7   0 1211.28   37.90
   4  -7   0 1333.77   35.70
   4  -7   0 1334.07   38.20
   4  -7   0 1271.57   36.90
   4  -7   0 1300.87   36.30
   4  -7   0 1207.68   37.40
   4  -7   0 1305.57   36.10
  -4   7   0 1296.47   38.40
  -4   7   0 1333.47   35.60
  -4   7   0 1237.48   35.60
  -4   7   0 1294.57   38.80
  -4   7   0 1331.97   32.50
  -4   7   0 1259.47   36.60
  -4   7   0 1274.97   35.90
  -4   7   0 1299.37   36.70
  -4   7   0 1271.77   35.60
  -4   7   0 1317.97   38.30
  -4   7   0 1288.07   37.80
  -4   7   0 1301.67   37.10
  -4   7   0 1280.37   38.00
  -4   7   0 1366.76   35.90
  -4   7   0 1307.17   36.70
   3  -7   0  242.58   11.10
   3  -7   0  217.68   12.40
   3  -7   0  240.88   12.70
   3  -7   0  231.68   13.40
   3  -7   0  242.28   11.50
   3  -7   0  216.78   11.60
   3  -7   0  199.88    9.80
   3  -7   0  225.58   13.00
   3  -7   0  216.48   11.20
   3  -7   0  210.08   12.40
   3  -7   0  191.08   12.30
   3  -7   0  226.38   12.30
   3  -7   0  215.68   11.00
   3  -7   0  214.88   12.40
   3  -7   0  211.08   10.50
   3  -7   0  214.48   12.70
  -3   7   0  205.68   11.90
  -3   7   0  228.38   12.00
  -3   7   0  215.78   11.00
  -3   7   0  207.78   11.90
  -3   7   0  225.58   11.10
  -3   7   0  223.78   12.40
  -3   7   0  238.08   11.20
  -3   7   0  204.88   12.80
  -3   7   0  230.68   11.70
  -3   7   0  225.38   12.90
  -3   7   0  209.88   10.40
  -3   7   0  219.78   11.40
  -3   7   0  240.48   13.20
  -3   7   0  216.28   11.40
  -3   7   0  224.78   13.00
   2  -7   0  233.38   13.60
   2  -7   0  226.68   12.50
   2  -7   0  201.78   12.70
   2  -7   0  223.78   11.80
   2  -7   0  231.08   12.90
   2  -7   0  234.88   11.10
   2  -7   0  223.38    9.60
   2  -7   0  229.48   10.70
   2  -7   0  217.38   11.60
   2  -7   0  215.98   13.50
   2  -7   0  220.18   12.00
   2  -7   0  215.58   12.30
   2  -7   0  228.78   11.10
   2  -7   0  234.98   11.30
   2  -7   0  215.78   12.80
  -2   7   0  232.48   12.80
  -2   7   0  241.48   13.50
  -2   7   0  221.68   12.00
  -2   7   0  248.38   12.10
  -2   7   0  226.68   12.60
  -2   7   0  225.08   11.50
  -2   7   0  231.08   11.50
  -2   7   0  214.08   12.30
  -2   7   0  220.08   11.00
  -2   7   0  255.47   12.00
  -2   7   0  217.48   12.70
  -2   7   0  236.68   11.40
  -2   7   0  214.68    9.90
  -2   7   0  216.58   10.90
  -2   7   0  232.48   12.90
   1  -7   0  467.35   18.00
   1  -7   0  483.95   15.30
   1  -7   0  469.25   17.10
   1  -7   0  468.25   18.50
   1  -7   0  470.85   17.80
   1  -7   0  466.95   17.40
   1  -7   0  479.15   17.60
   1  -7   0  495.65   17.80
   1  -7   0  460.45   19.90
   1  -7   0  495.15   19.20
   1  -7   0  489.55   20.40
   1  -7   0  434.56   17.20
   1  -7   0  476.25   21.20
   1  -7   0  476.95   18.30
   1  -7   0  464.05   19.60
  -1   7   0  475.05   17.90
  -1   7   0  470.75   19.40
  -1   7   0  474.95   17.30
  -1   7   0  455.05   18.20
  -1   7   0  485.05   19.40
  -1   7   0  477.25   17.10
  -1   7   0  477.45   17.10
  -1   7   0  450.55   20.80
  -1   7   0  459.15   17.00
  -1   7   0  452.35   19.60
  -1   7   0  477.25   17.40
  -1   7   0  472.45   18.90
  -1   7   0  454.95   14.60
  -1   7   0  480.15   19.90
  -1   7   0  454.75   19.70
   0  -7   0   28.00    6.20
   0  -7   0   29.80    3.40
   0  -7   0   23.10    6.20
   0  -7   0   22.80    7.50
   0  -7   0   33.80    8.80
   0  -7   0   19.90    5.60
   0  -7   0   27.10    6.30
   0  -7   0   27.30    5.50
   0  -7   0   27.00    7.30
   0  -7   0   21.00    5.80
   0   7   0   26.80    6.30
   0   7   0   24.00    6.00
   0   7   0   26.90    5.30
   0   7   0   17.60    5.30
   0   7   0   23.50    7.60
   0   7   0   32.20    6.60
   0   7   0   25.20    6.10
   0   7   0   24.70    6.30
   0   7   0   25.40    4.90
   0   7   0   26.00    5.50
   0   7   0   28.90    7.80
   0   7   0   22.00    3.50
   0   7   0   20.30    6.50
   0   7   0   18.50    5.70
   0   7   0   29.20    7.50
  -1  -7   0  146.49    9.20
  -1  -7   0  153.58   12.40
  -1  -7   0  174.78   11.10
  -1  -7   0  135.89   12.80
  -1  -7   0  162.38    9.70
  -1  -7   0  159.88    9.50
  -1  -7   0  146.99   10.00
  -1  -7   0  146.39   12.20
  -1  -7   0  163.88   10.90
  -1  -7   0  155.48   10.70
  -1  -7   0  139.49   10.30
  -1  -7   0  133.19   10.50
  -1  -7   0  157.78   10.90
   1   7   0  161.28   12.80
   1   7   0  153.88   10.70
   1   7   0  162.68   10.60
   1   7   0  135.59   10.40
   1   7   0  165.18    9.60
   1   7   0  161.28   12.10
   1   7   0  156.98    9.60
   1   7   0  143.49    9.10
   1   7   0  155.88    7.20
   1   7   0  146.89   10.00
   1   7   0  157.58    9.00
   1   7   0  169.28   11.00
   1   7   0  147.69   10.50
   1   7   0  152.78   12.30
  -2  -7   0   27.50    6.50
  -2  -7   0   41.50   11.70
  -2  -7   0   30.60    6.00
  -2  -7   0   29.00   10.50
  -2  -7   0   35.90    8.20
  -2  -7   0   26.90    6.40
  -2  -7   0   38.00    9.60
  -2  -7   0   30.40    6.00
  -2  -7   0   44.80    7.40
  -2  -7   0   50.19    8.80
  -2  -7   0   41.60    8.90
   2   7   0   28.30    4.80
   2   7   0   32.20    7.30
   2   7   0   27.90    5.00
   2   7   0   36.40    8.10
   2   7   0   41.00    7.30
   2   7   0   30.30    6.40
   2   7   0   39.00    9.50
   2   7   0   37.40    8.40
   2   7   0   32.90    8.40
   2   7   0   37.70    9.00
   2   7   0   33.90    7.40
   2   7   0   32.60    5.40
   2   7   0   36.00    6.80
  -3  -7   0  533.55   23.90
  -3  -7   0  575.04   28.10
  -3  -7   0  559.54   19.50
  -3  -7   0  571.94   24.60
  -3  -7   0  571.84   20.40
  -3  -7   0  534.95   21.30
  -3  -7   0  556.14   19.40
  -3  -7   0  547.65   24.40
  -3  -7   0  536.55   19.70
  -3  -7   0  576.24   22.70
  -3  -7   0  575.74   24.40
  -3  -7   0  550.64   19.90
   3   7   0  571.84   23.90
   3   7   0  562.04   20.80
   3   7   0  561.14   25.90
   3   7   0  587.54   18.80
   3   7   0  562.24   26.40
   3   7   0  541.05   23.30
   3   7   0  554.54   18.30
   3   7   0  539.75   21.60
   3   7   0  570.44   18.20
   3   7   0  534.15   25.10
   3   7   0  554.14   20.50
   3   7   0  577.84   23.80
   3   7   0  551.74   21.40
   3   7   0  533.05   21.50
   3   7   0  571.34   26.70
  -4  -7   0  518.95   24.20
  -4  -7   0  531.65   24.80
  -4  -7   0  526.75   25.10
  -4  -7   0  513.65   19.40
  -4  -7   0  520.65   21.20
  -4  -7   0  528.65   22.80
  -4  -7   0  523.95   28.50
  -4  -7   0  533.35   21.00
  -4  -7   0  549.54   26.10
  -4  -7   0  539.15   19.60
   4   7   0  506.55   20.30
   4   7   0  551.04   26.90
   4   7   0  571.44   25.20
   4   7   0  526.95   23.80
   4   7   0  557.34   24.80
   4   7   0  520.45   21.40
   4   7   0  539.05   17.10
   4   7   0  543.85   19.20
   4   7   0  554.04   26.20
   4   7   0  524.35   21.40
   4   7   0  550.54   27.10
   4   7   0  571.04   22.50
   4   7   0  542.85   19.40
   4   7   0  547.15   20.90
  -5  -7   0  305.57   22.20
  -5  -7   0  265.67   17.50
  -5  -7   0  295.37   15.40
  -5  -7   0  293.87   15.80
  -5  -7   0  254.87   15.80
  -5  -7   0  236.48   17.60
   5   7   0  288.47   15.70
   5   7   0  279.17   14.20
   5   7   0  248.88   17.20
   5   7   0  273.77   15.00
   5   7   0  280.17   18.90
   5   7   0  298.87   18.20
   5   7   0  286.27   20.10
   5   7   0  283.87   18.90
   5   7   0  251.37   18.00
   5   7   0  280.87   16.60
   5   7   0  285.87   20.40
   5   7   0  280.77   15.40
   5   7   0  298.67   14.60
  -6  -7   0   29.20    8.70
  -6  -7   0   19.20   10.20
  -6  -7   0   23.70   10.40
  -6  -7   0   29.50    7.60
  -6  -7   0   20.70    8.10
  -6  -7   0   27.30   13.60
  -6  -7   0   15.80   10.10
   6   7   0   29.10    8.30
   6   7   0   23.60   11.30
   6   7   0   24.10   10.10
   6   7   0   32.80   12.00
   6   7   0   21.80    9.50
   6   7   0   38.00    9.40
   6   7   0   40.50    9.70
   6   7   0   37.30   16.90
   6   7   0   31.30   12.60
   6   7   0   35.70    8.90
   6   7   0   17.60    9.10
   6   7   0   27.20    6.90
  -7  -7   0   27.90    9.90
  -7  -7   0   30.60    9.80
  -7  -7   0   24.80   11.90
  -7  -7   0   17.80   13.30
  -7  -7   0   16.80    8.00
  -7  -7   0   50.79   12.80
   7   7   0   14.50   10.30
   7   7   0   27.20   10.90
   7   7   0   14.40    9.00
   7   7   0   28.40    8.80
   7   7   0   22.40    9.50
   7   7   0   46.40    9.60
   7   7   0   22.00    8.70
   7   7   0   26.30   11.50
   7   7   0   19.40    8.60
   7   7   0   22.90   11.50
   7   7   0   36.60   12.40
  -8  -7   0   11.30    7.50
  -8  -7   0   -9.80   12.80
  -8  -7   0    1.20   11.70
   8   7   0   -1.10    8.90
   8   7   0   -3.40    7.60
   8   7   0   20.00   10.40
   8   7   0    3.30    8.90
   8   7   0    3.30    9.40
   8   7   0    9.80    7.40
   8   7   0  -11.40    9.30
  -9  -7   0   28.80   17.20
  -9  -7   0    4.40   11.50
   9   7   0   10.50   18.10
   9   7   0    5.90    9.00
   9   7   0   -8.00   13.60
   9   7   0    7.40   12.30
   9   7   0    0.40    9.90
  14  -8   0    8.70   12.10
  14  -8   0   15.10   13.00
  14  -8   0    2.90   12.20
 -14   8   0  -11.50   12.20
 -14   8   0    0.80   10.50
 -14   8   0    2.40    9.90
 -14   8   0   -1.40   11.90
 -14   8   0  -12.20    9.60
  13  -8   0   33.20   11.40
  13  -8   0   21.30   11.70
  13  -8   0   22.50   12.60
  13  -8   0   15.90   10.70
  13  -8   0   21.60   12.40
 -13   8   0   17.30    9.40
 -13   8   0    6.50    8.90
 -13   8   0    8.00   12.50
 -13   8   0    8.40    9.40
 -13   8   0   34.10   13.20
 -13   8   0   31.30   13.50
  12  -8   0  -11.80    8.10
  12  -8   0   -1.30   10.50
  12  -8   0   -1.70    7.90
  12  -8   0   -6.90   10.00
  12  -8   0   16.40   11.10
  12  -8   0    0.80   10.10
  12  -8   0   10.40    9.30
  12  -8   0    6.40    9.00
  12  -8   0   12.10   10.40
  12  -8   0    2.50    9.20
 -12   8   0   -1.60   10.20
 -12   8   0   -8.00    9.70
 -12   8   0   10.10    9.70
 -12   8   0   -5.30    8.80
 -12   8   0    1.20    9.70
 -12   8   0   -3.90    7.10
  11  -8   0   18.10   12.40
  11  -8   0    9.50    9.10
  11  -8   0   -5.90    7.00
  11  -8   0   -5.40    9.30
  11  -8   0    4.90    8.40
  11  -8   0  -13.80    7.90
  11  -8   0    1.60    9.70
  11  -8   0    4.60    9.50
  11  -8   0    0.80    8.20
  11  -8   0    8.70   10.40
  11  -8   0    7.00    8.70
  11  -8   0    0.20    7.40
  11  -8   0    5.40    8.60
 -11   8   0   -0.50    8.20
 -11   8   0    2.50    7.50
 -11   8   0   -3.60    8.30
 -11   8   0   10.10    8.10
 -11   8   0    4.20    6.90
 -11   8   0   -0.50    6.70
 -11   8   0    3.10   10.00
 -11   8   0   -8.00    8.80
 -11   8   0   -6.20    8.10
 -11   8   0    3.20    9.00
 -11   8   0    9.00    8.20
  10  -8   0   10.30   10.60
  10  -8   0    8.00    9.40
  10  -8   0   13.50    9.30
  10  -8   0    0.00    8.40
  10  -8   0   12.60    9.80
  10  -8   0   19.10    9.90
  10  -8   0   13.10   10.10
  10  -8   0   14.90    8.80
  10  -8   0   18.50    7.80
  10  -8   0    8.10    8.60
  10  -8   0   21.40   10.40
  10  -8   0   16.00    9.50
  10  -8   0   11.60    9.70
 -10   8   0    3.60    6.40
 -10   8   0   11.70    9.30
 -10   8   0   25.60    9.20
 -10   8   0   13.60    7.50
 -10   8   0   17.80    7.70
 -10   8   0   11.10    8.80
 -10   8   0    4.10   13.00
 -10   8   0    8.60    7.60
 -10   8   0    5.10    9.10
 -10   8   0   12.80    8.50
 -10   8   0   12.60    9.30
 -10   8   0   -2.70    9.50
 -10   8   0   20.40    7.80
   9  -8   0  265.17   16.20
   9  -8   0  245.58   18.30
   9  -8   0  265.67   16.00
   9  -8   0  224.38   15.30
   9  -8   0  265.97   15.60
   9  -8   0  263.47   16.40
   9  -8   0  252.67   17.30
   9  -8   0  266.97   18.00
   9  -8   0  249.88   16.10
   9  -8   0  267.57   17.10
   9  -8   0  234.78   17.40
   9  -8   0  238.68   16.90
   9  -8   0  246.48   18.10
   9  -8   0  255.87   16.70
   9  -8   0  241.68   15.50
   9  -8   0  253.47   16.70
  -9   8   0  294.87   19.10
  -9   8   0  249.28   14.10
  -9   8   0  276.57   16.80
  -9   8   0  245.78   18.20
  -9   8   0  292.17   18.90
  -9   8   0  260.47   18.50
  -9   8   0  275.17   13.30
  -9   8   0  255.37   12.70
  -9   8   0  237.08   15.30
  -9   8   0  271.17   17.50
  -9   8   0  235.58   15.30
  -9   8   0  224.18   18.60
  -9   8   0  261.27   15.50
  -9   8   0  252.17   18.30
  -9   8   0  288.17   16.80
  -9   8   0  235.18   14.40
  -9   8   0  252.17   16.90
   8  -8   0   30.40    8.60
   8  -8   0   20.30    7.90
   8  -8   0   20.10    8.70
   8  -8   0   24.60    9.90
   8  -8   0   23.10    8.10
   8  -8   0   28.70    9.50
   8  -8   0   34.00    8.80
   8  -8   0   35.00    5.70
   8  -8   0   31.00    8.40
   8  -8   0   29.90    8.00
   8  -8   0   38.20    9.40
   8  -8   0   31.50    7.80
   8  -8   0   28.20    9.40
   8  -8   0   35.60    9.40
   8  -8   0   35.20    9.60
   8  -8   0   20.30    7.40
   8  -8   0   24.40    8.20
  -8   8   0   25.50    8.60
  -8   8   0   24.20    7.20
  -8   8   0   24.00    9.60
  -8   8   0   21.50    8.00
  -8   8   0   28.20    9.30
  -8   8   0   28.50    7.90
  -8   8   0   31.50    7.70
  -8   8   0   34.30    8.60
  -8   8   0   28.40   10.00
  -8   8   0   46.70   10.30
  -8   8   0   22.70    9.90
  -8   8   0   33.10    9.10
  -8   8   0   27.70    7.70
  -8   8   0   29.00    9.90
  -8   8   0   29.90    6.50
  -8   8   0   30.00    6.80
  -8   8   0   18.80    8.60
   7  -8   0    7.80    7.80
   7  -8   0    4.20    4.80
   7  -8   0   -1.70    5.20
   7  -8   0   -4.20    6.00
   7  -8   0    0.70    6.80
   7  -8   0   -5.10    5.90
   7  -8   0    5.10    6.00
   7  -8   0    4.00    6.30
   7  -8   0   -1.30    6.30
   7  -8   0    6.80    6.80
   7  -8   0    7.90    6.60
   7  -8   0   -8.80    5.20
   7  -8   0    3.50    5.30
   7  -8   0    3.30    5.80
   7  -8   0    6.60    6.00
   7  -8   0   -4.50    6.00
   7  -8   0    3.10    7.00
  -7   8   0   -9.40    5.10
  -7   8   0   -8.90    5.30
  -7   8   0   -0.50    5.90
  -7   8   0    2.20    6.30
  -7   8   0   -2.90    7.60
  -7   8   0   -1.30    4.90
  -7   8   0    2.80    6.70
  -7   8   0    2.00    6.10
  -7   8   0   -6.70    4.70
  -7   8   0    2.30    7.00
  -7   8   0   -4.10    6.40
  -7   8   0   -3.20    5.00
  -7   8   0  -11.90    4.60
  -7   8   0    6.00    5.50
  -7   8   0   -1.80    5.80
  -7   8   0    1.30    6.00
  -7   8   0   -7.50    4.30
   6  -8   0 1234.18   35.60
   6  -8   0 1175.88   34.70
   6  -8   0 1213.58   35.80
   6  -8   0 1171.68   37.10
   6  -8   0 1238.88   36.00
   6  -8   0 1215.78   38.00
   6  -8   0 1183.38   38.50
   6  -8   0 1172.08   35.60
   6  -8   0 1238.08   38.90
   6  -8   0 1179.18   38.60
   6  -8   0 1247.18   39.40
   6  -8   0 1260.47   35.80
   6  -8   0 1274.97   35.90
   6  -8   0 1240.58   38.10
   6  -8   0 1234.48   38.40
   6  -8   0 1196.18   39.90
   6  -8   0 1273.17   39.00
  -6   8   0 1212.88   39.80
  -6   8   0 1212.78   35.60
  -6   8   0 1228.58   37.60
  -6   8   0 1223.68   39.10
  -6   8   0 1231.18   39.70
  -6   8   0 1207.28   35.80
  -6   8   0 1228.88   39.60
  -6   8   0 1284.27   33.60
  -6   8   0 1200.38   37.40
  -6   8   0 1229.08   38.30
  -6   8   0 1235.48   37.60
  -6   8   0 1245.88   33.60
  -6   8   0 1284.87   35.60
  -6   8   0 1243.48   39.30
  -6   8   0 1250.97   39.50
  -6   8   0 1244.38   32.90
  -6   8   0 1202.28   36.20
  -6   8   0 1227.98   38.40
   5  -8   0  441.46   20.60
   5  -8   0  413.26   16.70
   5  -8   0  413.76   18.90
   5  -8   0  415.66   19.50
   5  -8   0  451.05   19.50
   5  -8   0  419.76   17.70
   5  -8   0  407.66   19.10
   5  -8   0  467.15   19.60
   5  -8   0  423.86   16.50
   5  -8   0  420.86   16.90
   5  -8   0  417.96   19.10
   5  -8   0  397.86   15.70
   5  -8   0  429.16   18.70
   5  -8   0  407.06   18.00
   5  -8   0  428.16   17.10
   5  -8   0  427.36   16.70
   5  -8   0  416.76   18.80
  -5   8   0  414.26   19.40
  -5   8   0  422.06   17.60
  -5   8   0  423.06   17.80
  -5   8   0  417.56   19.60
  -5   8   0  415.36   17.10
  -5   8   0  416.06   17.00
  -5   8   0  390.56   19.40
  -5   8   0  420.26   16.50
  -5   8   0  416.06   19.30
  -5   8   0  411.66   17.80
  -5   8   0  416.26   14.90
  -5   8   0  413.96   16.60
  -5   8   0  410.46   17.70
  -5   8   0  421.66   17.50
  -5   8   0  449.16   18.60
  -5   8   0  426.86   14.60
  -5   8   0  411.26   19.30
   4  -8   0    6.50    5.10
   4  -8   0   13.90    5.10
   4  -8   0   16.40    4.70
   4  -8   0   10.90    6.30
   4  -8   0   21.90    7.30
   4  -8   0   12.40    5.90
   4  -8   0    3.90    5.70
   4  -8   0   17.70    5.00
   4  -8   0   15.90    6.90
   4  -8   0   21.30    7.10
   4  -8   0   24.10    7.70
   4  -8   0   20.50    6.40
   4  -8   0    9.00    6.10
   4  -8   0   10.40    5.20
   4  -8   0   16.20    6.20
   4  -8   0   13.80    6.80
  -4   8   0   18.50    7.20
  -4   8   0   18.60    5.50
  -4   8   0    8.00    5.60
  -4   8   0    7.00    6.20
  -4   8   0   10.30    6.80
  -4   8   0   13.30    7.00
  -4   8   0   16.70    6.40
  -4   8   0    5.80    5.00
  -4   8   0   11.80    5.10
  -4   8   0   14.50    6.00
  -4   8   0   11.30    5.20
  -4   8   0   17.30    7.00
  -4   8   0   15.90    6.60
  -4   8   0   18.20    6.10
  -4   8   0   15.10    6.00
   3  -8   0    0.80    5.90
   3  -8   0    1.00    5.80
   3  -8   0    0.10    5.70
   3  -8   0   -0.70    5.10
   3  -8   0    2.90    4.70
   3  -8   0    1.30    4.20
   3  -8   0   -1.20    4.00
   3  -8   0    5.30    4.30
   3  -8   0    5.20    5.20
   3  -8   0    0.10    4.60
   3  -8   0    1.30    5.90
   3  -8   0    2.30    5.80
   3  -8   0    4.20    4.90
   3  -8   0   -2.20    3.50
  -3   8   0   -2.10    3.80
  -3   8   0   -0.60    4.80
  -3   8   0    6.10    5.40
  -3   8   0    5.90    4.90
  -3   8   0    0.50    5.00
  -3   8   0    6.00    6.40
  -3   8   0   -5.70    5.30
  -3   8   0    9.60    5.50
  -3   8   0    4.30    5.90
  -3   8   0    3.20    5.20
  -3   8   0    4.80    4.60
  -3   8   0   -8.40    3.80
  -3   8   0    5.40    4.60
  -3   8   0    2.00    5.40
  -3   8   0    4.40    4.90
   2  -8   0  145.39   10.20
   2  -8   0  138.09   11.50
   2  -8   0  130.89    9.90
   2  -8   0  125.19   11.40
   2  -8   0  134.59    9.30
   2  -8   0  130.69    8.50
   2  -8   0  157.98    9.50
   2  -8   0  141.09    7.70
   2  -8   0  125.49   10.40
   2  -8   0  124.09    9.50
   2  -8   0  127.89   10.90
   2  -8   0  134.89   11.00
   2  -8   0  141.69    9.20
   2  -8   0  123.19   10.00
   2  -8   0  140.19   10.50
   2  -8   0  146.99   13.90
  -2   8   0  134.09   10.00
  -2   8   0  138.89   11.10
  -2   8   0  128.69    9.50
  -2   8   0  136.59    9.60
  -2   8   0  128.99    7.80
  -2   8   0  126.89    9.10
  -2   8   0  143.09   10.40
  -2   8   0  150.08   10.10
  -2   8   0  131.09    9.20
  -2   8   0  136.09    9.40
  -2   8   0  122.79   10.20
  -2   8   0  127.89   11.10
  -2   8   0  127.99    9.60
  -2   8   0  150.88   10.90
  -2   8   0  133.09   10.80
   1  -8   0  918.31   29.60
   1  -8   0  948.71   30.40
   1  -8   0  899.41   29.10
   1  -8   0  932.91   30.10
   1  -8   0  934.81   32.70
   1  -8   0  927.41   32.30
   1  -8   0  930.61   29.10
   1  -8   0  895.61   31.60
   1  -8   0  947.71   28.90
   1  -8   0  942.51   26.00
   1  -8   0  961.60   29.40
   1  -8   0  871.81   29.90
   1  -8   0  921.01   24.60
   1  -8   0  920.01   29.10
   1  -8   0  931.71   28.40
   1  -8   0  898.11   33.50
  -1   8   0  830.92   30.80
  -1   8   0  929.61   28.40
  -1   8   0  926.31   31.90
  -1   8   0  927.41   30.20
  -1   8   0  893.41   28.40
  -1   8   0  926.61   28.70
  -1   8   0  916.51   30.50
  -1   8   0  912.61   29.00
  -1   8   0  950.30   31.40
  -1   8   0  943.11   30.70
  -1   8   0  856.91   31.50
  -1   8   0  909.41   30.30
  -1   8   0  987.40   28.90
  -1   8   0  950.50   28.40
  -1   8   0  908.11   25.00
   0  -8   0  129.39   11.80
   0  -8   0  111.39   10.00
   0  -8   0  110.09    9.60
   0  -8   0  119.99    9.20
   0  -8   0  119.79   10.20
   0  -8   0  112.69    9.70
   0  -8   0  119.09    9.70
   0  -8   0  134.39   12.90
   0  -8   0  112.89    5.60
   0  -8   0  120.19   11.00
   0  -8   0  100.09    9.70
   0  -8   0  128.59    9.90
   0   8   0  112.59    9.50
   0   8   0  123.79    8.80
   0   8   0  117.19    9.30
   0   8   0  124.99    9.60
   0   8   0  105.39    8.70
   0   8   0  110.29   10.40
   0   8   0  121.29    9.20
   0   8   0  128.69   10.00
   0   8   0  108.99   11.00
   0   8   0  109.79    9.70
   0   8   0  125.09    6.10
   0   8   0  109.99   11.00
   0   8   0  118.69   10.10
   0   8   0  130.39    8.50
   0   8   0  130.39   10.30
  -1  -8   0    5.40    6.20
  -1  -8   0   20.30    7.40
  -1  -8   0   14.10    8.80
  -1  -8   0   13.90    5.50
  -1  -8   0   11.30    6.10
  -1  -8   0    6.90    6.30
  -1  -8   0   15.90    6.20
  -1  -8   0   11.20    8.30
  -1  -8   0   11.40    6.80
  -1  -8   0    5.70    6.00
  -1  -8   0   16.10    7.00
  -1  -8   0   17.50    6.00
  -1  -8   0   13.40    6.60
   1   8   0   22.20    6.00
   1   8   0   15.80    7.30
   1   8   0    8.80    7.00
   1   8   0    9.00    5.50
   1   8   0   24.70    7.60
   1   8   0    9.40    6.20
   1   8   0   21.00    7.10
   1   8   0   25.00    6.90
   1   8   0    5.40    5.50
   1   8   0   15.80    6.70
   1   8   0   18.60    5.80
   1   8   0   23.00    6.10
   1   8   0   23.40    4.40
   1   8   0   23.40    7.70
  -2  -8   0  164.58   13.80
  -2  -8   0  160.38   12.70
  -2  -8   0  166.78   10.80
  -2  -8   0  129.89    9.90
  -2  -8   0  157.78   10.70
  -2  -8   0  160.78   15.40
  -2  -8   0  137.39   12.70
  -2  -8   0  129.49   12.40
  -2  -8   0  149.19   11.80
  -2  -8   0  151.08   11.00
  -2  -8   0  152.58   10.60
  -2  -8   0  161.68   12.40
   2   8   0  158.28   12.40
   2   8   0  136.89    8.80
   2   8   0  163.88   12.70
   2   8   0  159.98    9.70
   2   8   0  137.19   13.10
   2   8   0  159.08    8.60
   2   8   0  143.99   10.40
   2   8   0  151.58   12.20
   2   8   0  151.58   14.50
   2   8   0  159.68   14.20
   2   8   0  155.48   10.80
   2   8   0  150.28   11.10
   2   8   0  137.39   13.40
   2   8   0  165.38   11.80
  -3  -8   0   93.09   12.20
  -3  -8   0   76.89    9.80
  -3  -8   0   78.69   10.80
  -3  -8   0   98.39   13.80
  -3  -8   0   86.29   12.00
  -3  -8   0   97.49    9.60
  -3  -8   0   66.79    9.30
  -3  -8   0   72.09    8.80
  -3  -8   0   71.49    8.40
  -3  -8   0   76.89   10.60
  -3  -8   0   80.39   11.70
   3   8   0   93.99   11.00
   3   8   0   65.09    6.80
   3   8   0   75.89    9.90
   3   8   0   75.39   10.10
   3   8   0   80.69   12.20
   3   8   0   73.29   11.10
   3   8   0   82.09   12.00
   3   8   0   81.99    7.60
   3   8   0   88.99   11.40
   3   8   0   81.49    9.00
   3   8   0   86.29    9.10
   3   8   0   91.59    7.90
   3   8   0   83.89   10.90
   3   8   0   87.29    9.50
   3   8   0   86.09   12.30
  -4  -8   0   39.00   12.70
  -4  -8   0   40.70    8.80
  -4  -8   0   38.10   11.70
  -4  -8   0   48.50   10.80
  -4  -8   0   35.80    6.90
  -4  -8   0   20.40    7.80
  -4  -8   0   37.70    8.90
  -4  -8   0   38.80   10.20
  -4  -8   0   17.90    6.20
  -4  -8   0   10.00   10.80
  -4  -8   0   23.80   11.00
  -4  -8   0   44.20    7.20
   4   8   0   38.80    8.70
   4   8   0   35.40   10.30
   4   8   0   45.40   10.30
   4   8   0   43.60    9.70
   4   8   0   23.50    8.60
   4   8   0   28.30    6.30
   4   8   0   40.20   10.40
   4   8   0   48.60   11.90
   4   8   0   38.30   11.30
   4   8   0   25.30    9.90
   4   8   0   22.90    8.20
   4   8   0   38.90   10.20
   4   8   0   39.50    7.00
   4   8   0   37.60    9.00
   4   8   0   39.80    8.50
  -5  -8   0   30.40    8.00
  -5  -8   0   26.70    8.50
  -5  -8   0   40.30   11.80
  -5  -8   0   36.50   18.90
  -5  -8   0    9.70   10.10
  -5  -8   0   30.60    8.70
   5   8   0   36.60    7.50
   5   8   0   40.60    8.20
   5   8   0   35.20    8.50
   5   8   0   36.70   10.50
   5   8   0   23.10    9.10
   5   8   0   51.49   10.40
   5   8   0   63.19   12.90
   5   8   0   44.20    9.70
   5   8   0   41.80   15.10
   5   8   0   33.60   10.20
   5   8   0   41.50   11.10
  -6  -8   0   69.59   10.00
  -6  -8   0   62.79   14.50
  -6  -8   0   59.49   10.00
  -6  -8   0   59.49   12.70
  -6  -8   0   97.79   12.30
  -6  -8   0   69.99   14.10
   6   8   0   98.39   15.20
   6   8   0   65.79   10.00
   6   8   0   80.09   10.30
   6   8   0   84.49   13.50
   6   8   0   84.49    9.70
   6   8   0   53.79   13.00
   6   8   0   61.49   10.50
   6   8   0   63.49   11.30
   6   8   0   73.29   11.30
   6   8   0   69.29   12.70
   6   8   0   94.79   12.90
   6   8   0   74.69   13.80
  -7  -8   0   17.10   14.00
  -7  -8   0   11.90   10.20
  -7  -8   0    8.80   11.40
  -7  -8   0   12.30    7.60
  -7  -8   0    8.20    9.80
   7   8   0   11.40    8.90
   7   8   0    7.50    8.70
   7   8   0   19.90   11.00
   7   8   0   18.10   11.50
   7   8   0   59.49   16.40
   7   8   0    2.10   10.00
  -8  -8   0   12.10   11.30
  -8  -8   0   58.89   10.50
  -8  -8   0   66.09   16.60
  -8  -8   0    7.50    7.80
   8   8   0    4.20   10.10
   8   8   0   36.30   11.10
   8   8   0   20.70   12.10
   8   8   0   40.30   13.80
   8   8   0   17.00   10.10
  -9  -8   0    3.50   20.20
  -9  -8   0   -1.70    8.90
  -9  -8   0   17.10   14.90
   9   8   0    1.40   10.90
   9   8   0    0.70   12.70
   9   8   0    3.90    9.00
   9   8   0    2.40   14.10
   9   8   0   -8.20   16.00
  14  -9   0    2.40   12.00
  14  -9   0    9.40   12.30
  14  -9   0  -27.20   10.30
  14  -9   0    6.90   12.00
 -14   9   0   20.60   13.80
 -14   9   0  -11.30   11.20
 -14   9   0    6.00   10.40
 -14   9   0   37.50   17.00
  13  -9   0    7.10   11.10
  13  -9   0   -0.90   11.00
  13  -9   0   -4.10   11.10
  13  -9   0   16.80   14.00
  13  -9   0   16.70   11.70
 -13   9   0  -11.20    8.50
 -13   9   0   11.50    9.00
 -13   9   0    0.70   11.70
 -13   9   0    9.00   10.00
 -13   9   0   19.50   11.90
 -13   9   0   24.80   11.00
  12  -9   0    0.50    9.60
  12  -9   0   -7.10    9.60
  12  -9   0    5.60    8.60
  12  -9   0    4.40    8.80
  12  -9   0    7.00   11.70
  12  -9   0   10.70    9.70
  12  -9   0    0.80   10.40
  12  -9   0   -1.10   11.10
  12  -9   0   10.70   11.90
 -12   9   0   -3.20    7.10
 -12   9   0    3.20   10.40
 -12   9   0   -2.10    9.40
 -12   9   0    8.80    8.70
 -12   9   0    2.60    7.50
 -12   9   0   -3.80   12.00
  11  -9   0   -4.80    8.50
  11  -9   0    6.20    8.90
  11  -9   0   43.80   14.00
  11  -9   0   12.90   11.10
  11  -9   0   16.70   11.00
  11  -9   0   17.20    9.30
  11  -9   0   12.90   10.50
  11  -9   0   12.20    9.90
  11  -9   0    4.10   10.10
  11  -9   0   22.20    7.80
  11  -9   0   19.60   16.30
  11  -9   0   12.50   10.40
  11  -9   0   24.20   10.20
 -11   9   0   18.30   10.50
 -11   9   0    9.30    9.10
 -11   9   0   17.50    8.80
 -11   9   0    7.20    9.00
 -11   9   0   13.20    7.00
 -11   9   0   13.90    9.20
 -11   9   0   22.20   10.70
 -11   9   0    9.00    8.80
 -11   9   0   14.20    9.00
 -11   9   0   17.40   10.10
  10  -9   0   -2.00    8.20
  10  -9   0   -6.60    8.50
  10  -9   0    9.80    9.20
  10  -9   0   14.30   10.30
  10  -9   0   13.50    9.40
  10  -9   0   29.50   11.00
  10  -9   0   -2.10    8.70
  10  -9   0   11.70    8.60
  10  -9   0   -5.40    8.80
  10  -9   0    7.50    9.50
  10  -9   0   10.80   10.80
  10  -9   0   11.30    9.20
  10  -9   0   12.90    7.80
  10  -9   0   17.40    8.60
 -10   9   0    5.30    7.90
 -10   9   0    9.60    7.20
 -10   9   0    0.90    9.40
 -10   9   0   22.60   10.50
 -10   9   0   -0.80    8.40
 -10   9   0   25.30    9.10
 -10   9   0    6.30    7.00
 -10   9   0   10.40    7.80
 -10   9   0   10.70    9.50
 -10   9   0   13.30    8.50
 -10   9   0    7.30    9.90
 -10   9   0   -0.30    7.90
 -10   9   0   -8.30    7.30
 -10   9   0   17.50   13.50
   9  -9   0  290.37   19.70
   9  -9   0  340.77   19.60
   9  -9   0  323.77   17.50
   9  -9   0  279.37   19.10
   9  -9   0  354.76   19.00
   9  -9   0  327.97   19.40
   9  -9   0  308.07   19.10
   9  -9   0  344.07   19.40
   9  -9   0  340.27   18.70
   9  -9   0  319.57   17.40
   9  -9   0  315.37   20.40
   9  -9   0  376.96   22.20
   9  -9   0  333.27   20.80
   9  -9   0  346.97   17.80
   9  -9   0  358.66   18.20
   9  -9   0  337.77   14.70
   9  -9   0  361.56   20.40
  -9   9   0  328.07   18.50
  -9   9   0  285.57   17.20
  -9   9   0  323.87   21.20
  -9   9   0  344.07   17.70
  -9   9   0  271.47   16.40
  -9   9   0  351.56   21.40
  -9   9   0  337.67   21.20
  -9   9   0  352.66   21.80
  -9   9   0  315.77   15.00
  -9   9   0  328.17   21.40
  -9   9   0  337.57   20.90
  -9   9   0  273.67   16.40
  -9   9   0  331.17   18.60
  -9   9   0  290.97   15.00
  -9   9   0  359.76   20.90
  -9   9   0  317.17   18.90
  -9   9   0  339.07   16.40
   8  -9   0  138.79    9.90
   8  -9   0  155.88   13.30
   8  -9   0  152.98   12.70
   8  -9   0  170.68   16.70
   8  -9   0  136.79   12.60
   8  -9   0  156.98   12.30
   8  -9   0  141.69   13.80
   8  -9   0  132.79   13.10
   8  -9   0  151.38   12.20
   8  -9   0  144.69   12.20
   8  -9   0  139.39   13.10
   8  -9   0  129.59   13.60
   8  -9   0  148.89   12.60
   8  -9   0  162.88   12.20
   8  -9   0  137.09   11.70
   8  -9   0  145.49   12.00
   8  -9   0  137.39   14.10
  -8   9   0  143.49   11.60
  -8   9   0  129.99   11.10
  -8   9   0  137.69   10.30
  -8   9   0  162.58   14.40
  -8   9   0  151.38   14.00
  -8   9   0  144.49   12.30
  -8   9   0  159.78   12.70
  -8   9   0  135.89   11.40
  -8   9   0  140.39   13.60
  -8   9   0  143.79   10.00
  -8   9   0  160.28   14.00
  -8   9   0  146.89   10.50
  -8   9   0  141.29   14.20
  -8   9   0  139.99   14.20
  -8   9   0  151.48   14.60
  -8   9   0  130.19   12.40
  -8   9   0  147.29   11.80
   7  -9   0  393.16   20.00
   7  -9   0  405.16   17.70
   7  -9   0  386.46   20.20
   7  -9   0  397.86   20.50
   7  -9   0  407.16   20.90
   7  -9   0  397.06   21.90
   7  -9   0  372.66   17.80
   7  -9   0  439.56   19.80
   7  -9   0  368.36   19.50
   7  -9   0  385.36   17.60
   7  -9   0  420.76   19.80
   7  -9   0  426.26   18.50
   7  -9   0  400.96   19.80
   7  -9   0  366.36   17.80
   7  -9   0  419.96   20.00
   7  -9   0  364.46   19.90
   7  -9   0  384.36   16.70
  -7   9   0  405.26   21.20
  -7   9   0  438.66   18.40
  -7   9   0  394.76   15.10
  -7   9   0  382.86   21.20
  -7   9   0  411.26   19.90
  -7   9   0  405.56   19.80
  -7   9   0  392.86   20.90
  -7   9   0  409.06   15.90
  -7   9   0  372.86   18.10
  -7   9   0  388.16   20.40
  -7   9   0  377.26   18.10
  -7   9   0  375.66   18.10
  -7   9   0  376.16   20.80
  -7   9   0  404.26   19.40
  -7   9   0  387.26   17.20
  -7   9   0  367.26   18.20
   6  -9   0  438.46   21.20
   6  -9   0  457.65   21.00
   6  -9   0  477.15   22.40
   6  -9   0  457.95   21.30
   6  -9   0  480.25   21.70
   6  -9   0  458.35   18.40
   6  -9   0  475.25   18.80
   6  -9   0  457.25   20.00
   6  -9   0  454.75   21.20
   6  -9   0  430.96   18.60
   6  -9   0  464.15   20.80
   6  -9   0  475.75   18.70
   6  -9   0  426.86   18.00
   6  -9   0  436.26   20.90
   6  -9   0  437.06   18.70
   6  -9   0  449.46   21.50
   6  -9   0  464.95   18.00
  -6   9   0  460.95   21.70
  -6   9   0  444.46   19.40
  -6   9   0  419.76   18.70
  -6   9   0  413.86   15.80
  -6   9   0  483.55   20.40
  -6   9   0  476.55   22.30
  -6   9   0  433.56   20.00
  -6   9   0  458.65   17.50
  -6   9   0  455.55   21.90
  -6   9   0  452.75   19.10
  -6   9   0  427.66   19.30
  -6   9   0  491.35   18.80
  -6   9   0  436.76   18.90
  -6   9   0  413.46   15.70
  -6   9   0  435.06   19.60
  -6   9   0  439.36   21.40
  -6   9   0  436.26   21.40
   5  -9   0   58.69    7.10
   5  -9   0   55.79    8.80
   5  -9   0   53.39    9.30
   5  -9   0   51.99    7.40
   5  -9   0   66.09    9.50
   5  -9   0   54.59    7.60
   5  -9   0   71.79    8.90
   5  -9   0   60.59   10.30
   5  -9   0   58.39    9.00
   5  -9   0   79.99    8.40
   5  -9   0   70.99    9.70
   5  -9   0   53.59    6.70
   5  -9   0   58.89    9.30
   5  -9   0   58.29    9.00
   5  -9   0   70.49    8.40
   5  -9   0   44.20    7.30
   5  -9   0   73.19    9.50
  -5   9   0   65.79    7.70
  -5   9   0   62.49    7.90
  -5   9   0   56.59    8.50
  -5   9   0   61.19    7.00
  -5   9   0   70.49   10.20
  -5   9   0   52.49    7.30
  -5   9   0   59.09    9.70
  -5   9   0   67.59    8.10
  -5   9   0   70.49   10.20
  -5   9   0   53.29    8.40
  -5   9   0   70.99    7.90
  -5   9   0   63.29    9.30
  -5   9   0   55.19    9.90
  -5   9   0   60.49    8.30
  -5   9   0   57.49    8.00
   4  -9   0  208.98   14.20
   4  -9   0  182.38   10.60
   4  -9   0  167.38   12.90
   4  -9   0  185.18   13.20
   4  -9   0  181.48   11.00
   4  -9   0  186.38   13.20
   4  -9   0  182.68   11.10
   4  -9   0  193.38   14.10
   4  -9   0  203.78   12.40
   4  -9   0  190.58   13.00
   4  -9   0  172.58   13.60
   4  -9   0  153.58   11.40
   4  -9   0  192.08   12.50
  -4   9   0  179.88   14.10
  -4   9   0  190.68   13.40
  -4   9   0  187.38   11.80
  -4   9   0  178.08   11.60
  -4   9   0  192.18   11.80
  -4   9   0  185.28   13.20
  -4   9   0  188.78   11.00
  -4   9   0  168.58   11.90
  -4   9   0  167.38   18.40
  -4   9   0  184.08   13.10
  -4   9   0  198.18   13.90
  -4   9   0  200.28   12.40
  -4   9   0  182.68   12.10
  -4   9   0  179.88   11.50
   3  -9   0  398.06   18.00
   3  -9   0  384.06   19.60
   3  -9   0  360.96   18.80
   3  -9   0  352.66   15.70
   3  -9   0  374.26   17.50
   3  -9   0  349.96   17.10
   3  -9   0  363.16   16.10
   3  -9   0  369.06   15.70
   3  -9   0  395.16   18.80
   3  -9   0  367.36   21.20
   3  -9   0  370.86   14.50
   3  -9   0  354.06   17.60
   3  -9   0  361.16   19.20
   3  -9   0  382.86   17.00
   3  -9   0  376.86   18.40
  -3   9   0  356.86   15.90
  -3   9   0  380.46   16.70
  -3   9   0  376.06   18.50
  -3   9   0  345.47   17.70
  -3   9   0  359.16   17.40
  -3   9   0  367.06   16.00
  -3   9   0  393.96   18.30
  -3   9   0  346.17   16.60
  -3   9   0  388.26   18.40
  -3   9   0  359.36   18.60
  -3   9   0  390.66   18.60
  -3   9   0  367.26   16.70
  -3   9   0  359.16   16.10
  -3   9   0  365.66   14.80
  -3   9   0  360.46   16.70
   2  -9   0  380.36   18.30
   2  -9   0  384.86   16.50
   2  -9   0  359.56   17.80
   2  -9   0  359.76   19.40
   2  -9   0  344.97   18.50
   2  -9   0  352.66   15.90
   2  -9   0  359.26   16.80
   2  -9   0  335.07   16.50
   2  -9   0  360.26   17.40
   2  -9   0  347.57   16.00
   2  -9   0  315.27   19.20
   2  -9   0  337.57   19.50
   2  -9   0  335.77   13.20
   2  -9   0  360.86   19.70
   2  -9   0  344.37   17.10
  -2   9   0  354.66   18.30
  -2   9   0  386.76   19.20
  -2   9   0  345.27   15.60
  -2   9   0  358.96   16.30
  -2   9   0  354.36   16.10
  -2   9   0  379.96   18.40
  -2   9   0  390.56   18.70
  -2   9   0  351.26   16.10
  -2   9   0  333.67   13.60
  -2   9   0  356.66   16.90
  -2   9   0  355.76   17.30
  -2   9   0  371.66   16.10
  -2   9   0  327.17   15.50
  -2   9   0  348.87   17.40
   1  -9   0   19.10    8.60
   1  -9   0   28.60   10.00
   1  -9   0   25.60    8.90
   1  -9   0   31.40    9.20
   1  -9   0   19.00    6.10
   1  -9   0   23.50    8.40
   1  -9   0   22.00    5.60
   1  -9   0   24.80    6.80
   1  -9   0   20.70    8.50
   1  -9   0   20.50    6.90
   1  -9   0   22.30    6.60
   1  -9   0   26.40    5.20
   1  -9   0   20.90    9.70
   1  -9   0   14.10    6.40
   1  -9   0   26.00    6.70
  -1   9   0   27.10    8.20
  -1   9   0   15.10    6.60
  -1   9   0   26.00    8.10
  -1   9   0   17.00    6.50
  -1   9   0   25.60    7.60
  -1   9   0   21.30    6.70
  -1   9   0   18.50    4.30
  -1   9   0   19.90    7.80
  -1   9   0   31.00    8.30
  -1   9   0   23.40    7.10
  -1   9   0   34.90    8.10
  -1   9   0   34.20    7.30
  -1   9   0   22.20    7.80
  -1   9   0   27.40    7.80
  -1   9   0   23.20    7.00
   0  -9   0   34.90    8.80
   0  -9   0   55.99   11.10
   0  -9   0   47.40   10.50
   0  -9   0   30.10    8.40
   0  -9   0   30.50    3.60
   0  -9   0   39.50    9.20
   0  -9   0   28.90    7.00
   0  -9   0   44.00   11.10
   0  -9   0   31.90    7.70
   0  -9   0   37.60    6.90
   0  -9   0   39.90   11.20
   0  -9   0   38.50    7.80
   0  -9   0   35.80    7.60
   0   9   0   36.60    6.40
   0   9   0   37.50    7.20
   0   9   0   38.10    4.70
   0   9   0   36.90    8.40
   0   9   0   42.50   10.20
   0   9   0   42.40    7.20
   0   9   0   33.10    6.40
   0   9   0   41.30    9.00
   0   9   0   45.30    8.30
   0   9   0   40.90    7.70
   0   9   0   32.60    8.10
   0   9   0   36.10    8.80
   0   9   0   34.90    7.90
   0   9   0   37.10    8.00
   0   9   0   31.00    7.40
  -1  -9   0   44.20    8.00
  -1  -9   0   46.40    7.20
  -1  -9   0   38.90    9.40
  -1  -9   0   45.70    9.10
  -1  -9   0   49.99    9.50
  -1  -9   0   46.00    7.70
  -1  -9   0   38.10    8.30
  -1  -9   0   31.90    7.10
  -1  -9   0   50.39    8.20
  -1  -9   0   50.69    8.10
  -1  -9   0   52.19   11.30
  -1  -9   0   43.00    8.60
  -1  -9   0   53.09    8.60
   1   9   0   43.90    8.50
   1   9   0   42.00    9.90
   1   9   0   46.90    8.20
   1   9   0   52.89    9.10
   1   9   0   33.70    8.10
   1   9   0   48.70    8.60
   1   9   0   46.70   10.60
   1   9   0   41.50    7.80
   1   9   0   41.60    5.20
   1   9   0   45.10    6.30
   1   9   0   47.80    8.40
   1   9   0   56.19    7.00
   1   9   0   41.70    7.70
   1   9   0   48.80    7.90
  -2  -9   0  234.98   14.10
  -2  -9   0  217.88   13.00
  -2  -9   0  213.28   14.10
  -2  -9   0  188.28   15.20
  -2  -9   0  228.28   13.00
  -2  -9   0  226.88   13.60
  -2  -9   0  255.07   16.20
  -2  -9   0  182.68   15.00
  -2  -9   0  224.38   12.90
  -2  -9   0  246.08   17.70
  -2  -9   0  218.08   15.90
  -2  -9   0  211.18   19.30
   2   9   0  207.98   16.60
   2   9   0  236.88   18.00
   2   9   0  202.98   13.10
   2   9   0  204.78   14.80
   2   9   0  220.08   14.80
   2   9   0  206.48   11.60
   2   9   0  219.78   16.60
   2   9   0  225.78   13.90
   2   9   0  212.98   14.90
   2   9   0  240.08   10.60
   2   9   0  225.78   14.80
   2   9   0  220.28   12.30
   2   9   0  222.48   14.40
   2   9   0  214.48   13.20
  -3  -9   0  304.17   19.60
  -3  -9   0  308.97   20.00
  -3  -9   0  332.87   16.40
  -3  -9   0  301.17   15.10
  -3  -9   0  339.37   16.80
  -3  -9   0  344.97   20.70
  -3  -9   0  271.47   18.10
  -3  -9   0  322.57   16.40
  -3  -9   0  306.77   20.10
  -3  -9   0  292.77   15.10
  -3  -9   0  314.97   17.70
  -3  -9   0  308.67   23.10
   3   9   0  318.57   16.80
   3   9   0  322.17   21.30
   3   9   0  303.57   17.20
   3   9   0  314.17   20.60
   3   9   0  318.67   19.10
   3   9   0  282.97   19.90
   3   9   0  312.17   13.70
   3   9   0  318.37   18.30
   3   9   0  309.17   18.80
   3   9   0  316.47   17.30
   3   9   0  323.77   18.70
   3   9   0  314.47   13.70
   3   9   0  313.67   21.90
   3   9   0  309.47   14.20
  -4  -9   0   84.29   16.50
  -4  -9   0   77.79   10.40
  -4  -9   0   66.69   10.50
  -4  -9   0   71.79   12.30
  -4  -9   0   74.09    9.50
  -4  -9   0   69.99   13.90
  -4  -9   0   59.79   12.90
  -4  -9   0   56.69    8.20
  -4  -9   0   71.59   12.50
  -4  -9   0   67.19   10.90
  -4  -9   0   66.59    8.60
   4   9   0   87.09   17.70
   4   9   0   63.19    8.30
   4   9   0   70.69    7.20
   4   9   0   74.09   10.40
   4   9   0   72.09   10.50
   4   9   0   61.99   12.10
   4   9   0   78.79   11.80
   4   9   0   69.99   13.50
   4   9   0   69.29   11.00
   4   9   0   75.99   10.40
   4   9   0   71.09   13.40
   4   9   0   71.09   12.60
  -5  -9   0    8.30   11.80
  -5  -9   0   10.90   11.30
  -5  -9   0   13.70    7.90
  -5  -9   0   11.90   11.60
  -5  -9   0    1.00   12.10
  -5  -9   0   10.70   10.80
   5   9   0    2.60    9.00
   5   9   0   -0.60    9.90
   5   9   0    9.60    8.40
   5   9   0    6.30    7.50
   5   9   0    4.00    8.10
   5   9   0   19.80    8.60
   5   9   0    2.10    9.70
   5   9   0   -9.00    5.50
   5   9   0    8.30    7.50
   5   9   0    4.20    7.80
   5   9   0   11.30    7.90
   5   9   0    5.90    6.40
  -6  -9   0    5.40    7.40
  -6  -9   0    2.30    9.30
  -6  -9   0   10.30   13.60
  -6  -9   0   -7.70   11.90
  -6  -9   0   14.80    8.90
   6   9   0   14.40    9.50
   6   9   0   -3.40    7.80
   6   9   0    6.70   10.00
   6   9   0   26.30   16.80
   6   9   0   18.70   11.10
   6   9   0   21.90    9.70
   6   9   0    6.30    7.10
  -7  -9   0    6.00   10.60
  -7  -9   0    2.10   14.00
  -7  -9   0    5.40   10.60
  -7  -9   0    4.40    7.60
   7   9   0   16.50   11.80
   7   9   0    0.10   10.60
   7   9   0   13.50   10.60
   7   9   0    4.80   10.20
   7   9   0    3.10   11.20
   7   9   0    5.50    8.80
  -8  -9   0    2.20   13.50
  -8  -9   0   20.00   13.70
  -8  -9   0   10.90    8.80
  -8  -9   0   27.90   19.80
   8   9   0    4.00   10.40
   8   9   0    6.90    8.70
   8   9   0    3.10   11.60
   8   9   0   20.70   14.10
   8   9   0   -1.70    9.80
   8   9   0    7.70   10.90
  14 -10   0    4.00   12.20
  14 -10   0   -9.40   12.10
  14 -10   0   -1.90   14.40
  14 -10   0   -3.30   10.80
 -14  10   0   -0.30   12.60
 -14  10   0  -22.10   11.70
 -14  10   0   -1.70   10.30
 -14  10   0   -5.30   10.00
  13 -10   0   10.20    9.30
  13 -10   0    0.30   11.40
  13 -10   0   10.20   12.30
  13 -10   0  -13.80   13.40
  13 -10   0    3.20   10.90
 -13  10   0   17.40   11.90
 -13  10   0    8.60   11.80
 -13  10   0    4.90   10.40
 -13  10   0    9.60   11.80
 -13  10   0   -5.50    8.80
 -13  10   0    2.30   12.10
  12 -10   0    3.80   11.70
  12 -10   0   13.10   10.60
  12 -10   0   20.10   12.30
  12 -10   0   16.90   10.10
  12 -10   0   10.80   10.20
  12 -10   0    1.00   10.50
  12 -10   0   -2.70    9.10
 -12  10   0   26.10   10.40
 -12  10   0    5.60    9.60
 -12  10   0   17.00   11.30
 -12  10   0   20.80   16.70
 -12  10   0  -17.00    7.20
 -12  10   0    4.40   10.70
 -12  10   0    1.00   17.90
  11 -10   0   12.80   10.40
  11 -10   0   11.40   10.80
  11 -10   0   33.30   12.50
  11 -10   0   14.90   10.40
  11 -10   0   52.09   14.90
  11 -10   0    8.50    9.30
  11 -10   0   -4.80    9.90
  11 -10   0   16.40   14.10
  11 -10   0   36.10   11.00
  11 -10   0   29.30   13.70
  11 -10   0    4.70    9.30
 -11  10   0   23.50    9.80
 -11  10   0   12.60    8.00
 -11  10   0   25.20    9.90
 -11  10   0   10.20    9.50
 -11  10   0   20.80   11.30
 -11  10   0   16.00    9.50
 -11  10   0   12.20   10.70
 -11  10   0    8.80    8.70
 -11  10   0   29.90    9.70
  10 -10   0  113.89   13.80
  10 -10   0  133.39   13.70
  10 -10   0  139.59   12.80
  10 -10   0  105.69   14.50
  10 -10   0  111.69   14.30
  10 -10   0  115.59   13.00
  10 -10   0  117.09   13.40
  10 -10   0  135.79   13.30
  10 -10   0  138.49   16.50
  10 -10   0  123.49   14.30
  10 -10   0  123.79   13.30
  10 -10   0   81.59   13.20
  10 -10   0  120.29   12.80
 -10  10   0  117.89   10.90
 -10  10   0   87.19   11.80
 -10  10   0  123.29   15.50
 -10  10   0   97.19    9.90
 -10  10   0   89.39   11.40
 -10  10   0  123.79   15.70
 -10  10   0  157.78   28.30
 -10  10   0  128.49   15.70
 -10  10   0  129.89   12.70
 -10  10   0  155.08   13.20
 -10  10   0  149.29   16.20
 -10  10   0  150.28   13.60
 -10  10   0  111.09   14.10
 -10  10   0  120.89   15.60
 -10  10   0  123.89   11.40
   9 -10   0   -6.00    6.50
   9 -10   0    3.50    8.30
   9 -10   0   -4.70    8.10
   9 -10   0   10.70    9.30
   9 -10   0    3.60    7.00
   9 -10   0    5.20    9.90
   9 -10   0   -0.40    8.90
   9 -10   0   -1.20    8.10
   9 -10   0    4.60    7.60
   9 -10   0    0.40    8.40
   9 -10   0    2.50    8.00
   9 -10   0   -1.60    8.90
   9 -10   0    8.10    7.30
   9 -10   0    1.80    8.30
   9 -10   0   11.90   10.20
   9 -10   0    2.00    6.10
   9 -10   0    2.50    7.90
  -9  10   0   -1.60    7.40
  -9  10   0    1.80    7.10
  -9  10   0   -0.50    6.60
  -9  10   0    6.60    6.60
  -9  10   0    8.20    8.30
  -9  10   0   13.70    7.90
  -9  10   0   -6.30    8.10
  -9  10   0   -4.70    6.10
  -9  10   0    6.70    8.60
  -9  10   0    7.20   10.70
  -9  10   0   -9.40    8.80
  -9  10   0    1.00    7.70
  -9  10   0    8.70    8.20
  -9  10   0    7.00    6.70
  -9  10   0    2.30    8.60
  -9  10   0   15.90    9.20
   8 -10   0   55.19    9.20
   8 -10   0   41.10    9.10
   8 -10   0   52.79    9.70
   8 -10   0   52.29    8.70
   8 -10   0   32.00    9.90
   8 -10   0   51.69    9.00
   8 -10   0   57.19    8.40
   8 -10   0   59.09   11.20
   8 -10   0   55.99   13.10
   8 -10   0   50.89    9.60
   8 -10   0   59.69   13.40
   8 -10   0   51.89   11.70
   8 -10   0   43.50   11.50
   8 -10   0   50.59   11.40
   8 -10   0   67.79   10.70
   8 -10   0   60.79   10.00
  -8  10   0   44.60   11.00
  -8  10   0   51.19    8.40
  -8  10   0   57.19   11.70
  -8  10   0   58.59   10.70
  -8  10   0   44.90    9.20
  -8  10   0   55.49   11.20
  -8  10   0   62.79    9.40
  -8  10   0   44.80    8.40
  -8  10   0   44.30    6.90
  -8  10   0   55.79   12.40
  -8  10   0   35.50   10.30
  -8  10   0   37.60    9.40
  -8  10   0   46.30    7.30
  -8  10   0   60.59   11.70
  -8  10   0   43.90   10.20
  -8  10   0   51.89    8.60
   7 -10   0   13.10    7.30
   7 -10   0    6.40    6.70
   7 -10   0    0.40    6.80
   7 -10   0    7.00    6.70
   7 -10   0   13.00    8.10
   7 -10   0    0.60    6.30
   7 -10   0    9.20    7.10
   7 -10   0    6.70    6.80
   7 -10   0    4.00    8.60
   7 -10   0    1.00    6.80
   7 -10   0    4.70    7.50
   7 -10   0   -1.80    7.20
   7 -10   0   -4.20    6.30
   7 -10   0   13.50    9.10
   7 -10   0    6.30    8.00
   7 -10   0    4.30    8.00
  -7  10   0    0.40    7.10
  -7  10   0    9.80    6.50
  -7  10   0   -3.30    7.20
  -7  10   0    1.40    6.80
  -7  10   0   17.10    7.50
  -7  10   0    4.30    6.60
  -7  10   0   10.00    5.60
  -7  10   0   11.80    6.10
  -7  10   0    9.70    6.40
  -7  10   0    4.10    9.00
  -7  10   0   17.40    8.80
  -7  10   0    2.10    5.60
  -7  10   0   -1.20    8.50
  -7  10   0    1.70    7.10
  -7  10   0   14.10    7.10
  -7  10   0    7.80    7.20
   6 -10   0    4.80    7.50
   6 -10   0    4.50    6.00
   6 -10   0    9.80    8.10
   6 -10   0    4.10    6.00
   6 -10   0   11.10    7.30
   6 -10   0   24.10    9.60
   6 -10   0    6.30    8.40
   6 -10   0    1.30    4.80
   6 -10   0   11.60    6.40
   6 -10   0   10.00    8.40
   6 -10   0   -0.70    7.00
   6 -10   0   -3.40    6.30
   6 -10   0    0.00    7.20
   6 -10   0    5.00    7.30
   6 -10   0   -6.50    6.20
   6 -10   0    9.50    6.80
  -6  10   0    9.70    6.70
  -6  10   0    7.50    7.10
  -6  10   0    8.40    6.50
  -6  10   0   -1.50    7.30
  -6  10   0    5.20    6.10
  -6  10   0    1.50    5.60
  -6  10   0   -6.40    6.30
  -6  10   0    7.80    5.40
  -6  10   0    5.00    6.40
  -6  10   0   10.00    8.10
  -6  10   0   -2.30    5.50
  -6  10   0   15.50   14.30
  -6  10   0   10.30    7.10
  -6  10   0    1.40    6.40
  -6  10   0    7.80    6.90
  -6  10   0    3.50    6.60
  -6  10   0   -2.50    6.30
   5 -10   0   46.50    7.30
   5 -10   0   49.99    7.60
   5 -10   0   43.00    8.60
   5 -10   0   37.20    7.60
   5 -10   0   59.09   10.60
   5 -10   0   46.60    9.70
   5 -10   0   44.40    7.90
   5 -10   0   52.89    8.90
   5 -10   0   43.30    7.20
   5 -10   0   61.89   10.20
   5 -10   0   43.40    9.10
   5 -10   0   34.20    7.80
   5 -10   0   56.09    6.40
   5 -10   0   49.50    9.50
   5 -10   0   58.89    7.10
   5 -10   0   57.29    8.90
   5 -10   0   40.70    9.40
  -5  10   0   45.10    9.70
  -5  10   0   65.59   10.60
  -5  10   0   42.50    8.20
  -5  10   0   47.90    7.80
  -5  10   0   40.50    7.20
  -5  10   0   49.40    9.40
  -5  10   0   52.59    9.40
  -5  10   0   49.70    8.60
  -5  10   0   42.10    7.90
  -5  10   0   53.29    8.10
  -5  10   0   41.30    8.20
  -5  10   0   56.49    8.60
  -5  10   0   53.89    8.20
  -5  10   0   45.30   10.00
  -5  10   0   51.79    9.80
   4 -10   0  104.09   12.00
   4 -10   0  113.59   11.70
   4 -10   0  118.49   10.70
   4 -10   0  112.79    9.80
   4 -10   0  109.39   10.00
   4 -10   0  100.09   12.10
   4 -10   0  119.99    8.90
   4 -10   0  124.49   11.70
   4 -10   0  104.09   11.50
   4 -10   0  118.99   11.00
   4 -10   0  115.69   10.90
   4 -10   0  111.09   11.90
   4 -10   0  118.49   11.80
   4 -10   0  103.49    9.60
  -4  10   0  109.69    8.80
  -4  10   0   98.39   10.30
  -4  10   0  101.49   11.70
  -4  10   0  106.69   10.20
  -4  10   0  119.99   12.40
  -4  10   0  106.39   10.10
  -4  10   0  116.59   11.90
  -4  10   0  100.39   11.30
  -4  10   0   98.99   10.70
  -4  10   0  117.19   10.90
  -4  10   0  125.49   12.70
  -4  10   0  101.59   10.30
  -4  10   0  118.49   10.30
  -4  10   0  103.09    9.90
  -4  10   0  118.59   10.50
   3 -10   0  837.92   31.80
   3 -10   0  878.71   27.80
   3 -10   0  798.52   28.10
   3 -10   0  874.91   30.20
   3 -10   0  866.91   31.20
   3 -10   0  821.42   28.20
   3 -10   0  849.41   33.10
   3 -10   0  835.62   30.00
   3 -10   0  819.92   32.50
   3 -10   0  875.51   26.10
   3 -10   0  843.92   29.00
   3 -10   0  889.11   34.10
   3 -10   0  864.41   30.60
   3 -10   0  819.32   31.90
   3 -10   0  832.02   28.20
   3 -10   0  850.31   31.60
  -3  10   0  821.12   28.90
  -3  10   0  860.21   31.80
  -3  10   0  879.61   31.90
  -3  10   0  834.22   29.40
  -3  10   0  845.12   30.50
  -3  10   0  846.42   31.40
  -3  10   0  875.81   26.60
  -3  10   0  842.22   29.50
  -3  10   0  892.31   30.10
  -3  10   0  898.11   32.10
  -3  10   0  856.31   28.60
  -3  10   0  851.61   32.00
  -3  10   0  871.41   28.80
  -3  10   0  850.21   30.70
  -3  10   0  867.41   28.50
   2 -10   0  185.48   13.10
   2 -10   0  182.08   10.60
   2 -10   0  147.49   11.50
   2 -10   0  176.38   15.20
   2 -10   0  161.18   13.40
   2 -10   0  139.89   14.30
   2 -10   0  162.28   13.40
   2 -10   0  139.99   13.10
   2 -10   0  168.28   15.20
   2 -10   0  165.78   11.40
   2 -10   0  166.78   12.20
   2 -10   0  151.48   12.70
   2 -10   0  177.38    9.40
   2 -10   0  149.88   11.20
   2 -10   0  179.68   14.10
   2 -10   0  152.38   12.50
  -2  10   0  157.78   11.80
  -2  10   0  154.58   12.70
  -2  10   0  162.28   11.50
  -2  10   0  142.99   12.40
  -2  10   0  158.68   16.00
  -2  10   0  176.08   13.70
  -2  10   0  161.78   11.40
  -2  10   0  152.08   12.10
  -2  10   0  155.18   11.70
  -2  10   0  186.18   12.40
  -2  10   0  171.08   14.00
  -2  10   0  146.29    9.00
  -2  10   0  153.08   12.40
  -2  10   0  159.28   14.60
  -2  10   0  185.98   12.40
   1 -10   0   66.99   10.10
   1 -10   0   50.89    8.00
   1 -10   0   59.89    7.80
   1 -10   0   53.79   10.60
   1 -10   0   52.19    8.70
   1 -10   0   59.59    8.90
   1 -10   0   39.50    5.70
   1 -10   0   47.50    8.50
   1 -10   0   56.79    8.10
   1 -10   0   75.99   10.30
   1 -10   0   64.29    9.80
   1 -10   0   55.49    9.80
   1 -10   0   62.09    9.10
   1 -10   0   51.89    7.20
   1 -10   0   59.89   13.30
  -1  10   0   63.49    9.60
  -1  10   0   57.39    8.60
  -1  10   0   65.59    8.20
  -1  10   0   62.39    8.70
  -1  10   0   56.49    8.50
  -1  10   0   42.30    8.70
  -1  10   0   37.30    8.30
  -1  10   0   45.40    8.40
  -1  10   0   50.39    6.10
  -1  10   0   68.69    9.10
  -1  10   0   53.19    8.60
  -1  10   0   72.69   10.00
  -1  10   0   60.59    9.70
  -1  10   0   57.19   10.40
  -1  10   0   64.49   10.10
  -1  10   0   65.99   10.20
   0 -10   0   89.19   11.20
   0 -10   0   72.69    9.30
   0 -10   0   64.69   10.10
   0 -10   0   72.89    8.50
   0 -10   0   87.69   12.40
   0 -10   0   83.79   12.30
   0 -10   0   82.79   10.50
   0 -10   0   85.99    9.20
   0 -10   0   68.29   10.10
   0 -10   0   72.69    9.50
   0 -10   0   82.49   10.10
   0  10   0   79.79   10.10
   0  10   0   85.59   10.10
   0  10   0   79.79   10.40
   0  10   0   88.09    6.40
   0  10   0   73.19   10.60
   0  10   0   98.59   10.40
   0  10   0   66.29   10.40
   0  10   0   62.69    9.10
   0  10   0   68.79    9.50
   0  10   0   64.99    9.30
   0  10   0   75.79   10.70
   0  10   0   71.59   11.00
   0  10   0   77.39   11.70
   0  10   0   79.59    9.50
   0  10   0   64.39    9.90
  -1 -10   0   72.39    9.70
  -1 -10   0   86.89   13.10
  -1 -10   0   66.09    8.40
  -1 -10   0   67.19   10.50
  -1 -10   0   77.79   11.00
  -1 -10   0   73.09   10.90
  -1 -10   0   78.79   10.10
  -1 -10   0   89.99   13.20
  -1 -10   0   62.19    9.50
  -1 -10   0   70.39   11.70
  -1 -10   0   62.99   10.80
  -1 -10   0   59.99   10.60
  -1 -10   0   77.19    9.00
   1  10   0   80.29    6.80
   1  10   0   76.89    9.90
   1  10   0   91.19   11.60
   1  10   0   69.39   10.20
   1  10   0   66.39   11.90
   1  10   0   60.69    9.40
   1  10   0   89.19   10.40
   1  10   0   71.79    9.60
   1  10   0   75.59   10.70
   1  10   0   74.39    9.60
   1  10   0   67.09    8.30
   1  10   0   80.69   10.70
   1  10   0   62.39    8.20
   1  10   0   63.29    9.00
   1  10   0   82.79   11.80
  -2 -10   0  142.79   14.00
  -2 -10   0  196.28   13.90
  -2 -10   0  185.38   13.60
  -2 -10   0  169.58   12.90
  -2 -10   0  165.68   14.50
  -2 -10   0  165.38   13.00
  -2 -10   0  172.68   14.50
  -2 -10   0  169.78   16.10
  -2 -10   0  190.18   18.80
  -2 -10   0  173.78   15.10
  -2 -10   0  151.58   12.00
  -2 -10   0  163.88   14.70
   2  10   0  172.68   16.70
   2  10   0  178.18   10.40
   2  10   0  188.48   15.40
   2  10   0  168.38   14.20
   2  10   0  163.28   16.50
   2  10   0  186.98   14.00
   2  10   0  170.68   13.60
   2  10   0  177.28   12.00
   2  10   0  165.38   12.60
   2  10   0  189.38   17.30
   2  10   0  169.68   14.30
   2  10   0  179.78   13.90
   2  10   0  190.28   11.60
   2  10   0  177.18   16.30
   2  10   0  175.18   14.90
  -3 -10   0  253.47   19.50
  -3 -10   0  310.87   24.10
  -3 -10   0  297.47   18.10
  -3 -10   0  276.27   20.80
  -3 -10   0  326.27   18.20
  -3 -10   0  296.57   19.60
  -3 -10   0  256.27   19.10
  -3 -10   0  288.47   16.80
  -3 -10   0  269.17   15.90
  -3 -10   0  322.67   16.30
   3  10   0  282.57   17.10
   3  10   0  286.57   21.70
   3  10   0  279.67   13.90
   3  10   0  292.87   19.00
   3  10   0  289.67   14.40
   3  10   0  288.47   13.70
   3  10   0  291.57   19.00
   3  10   0  274.07   20.40
   3  10   0  312.97   26.00
   3  10   0  263.77   26.00
   3  10   0  298.17   19.40
   3  10   0  274.07   17.10
   3  10   0  289.37   21.20
  -4 -10   0    0.60    7.00
  -4 -10   0   15.60   10.70
  -4 -10   0    8.10    7.80
  -4 -10   0   14.80   11.10
  -4 -10   0   22.70   11.60
  -4 -10   0   -6.60    9.80
   4  10   0   30.10    9.70
   4  10   0    6.40    8.90
   4  10   0   17.20    7.50
   4  10   0   16.30    8.30
   4  10   0   19.60    7.80
   4  10   0   16.80    9.20
   4  10   0   16.80   11.60
   4  10   0   23.70   10.60
   4  10   0    7.60    9.00
   4  10   0   23.10   11.90
   4  10   0    7.60   15.30
  -5 -10   0    2.00   11.50
  -5 -10   0    7.00    8.20
  -5 -10   0   13.90   11.60
  -5 -10   0   35.30   14.80
  -5 -10   0    5.50   11.20
   5  10   0    8.80    7.50
   5  10   0   12.80   10.50
   5  10   0   11.20   10.20
   5  10   0   14.30    9.40
   5  10   0    1.00    9.00
   5  10   0    8.10   10.00
   5  10   0    8.80   10.10
  -6 -10   0    1.50    8.20
  -6 -10   0   11.50   13.60
  -6 -10   0    9.80   13.10
  -6 -10   0   20.30   12.90
   6  10   0    4.70    7.90
   6  10   0   21.50   10.30
   6  10   0    0.00   10.40
   6  10   0    9.40   10.30
   6  10   0   -6.60    9.40
   6  10   0    9.30   10.60
  -7 -10   0   17.10    9.30
  -7 -10   0   22.70   12.90
  -7 -10   0   10.20   14.40
  -7 -10   0  -12.00   15.90
   7  10   0   -1.50   11.20
   7  10   0    7.10   12.00
   7  10   0   10.40    9.40
   7  10   0    1.50   10.10
   7  10   0    0.60   10.50
   7  10   0   24.30   11.70
  14 -11   0    5.90   30.80
  14 -11   0   14.20   11.50
  14 -11   0   -5.20   12.10
 -14  11   0    2.50   14.50
 -14  11   0    0.20   12.60
 -14  11   0   -3.30   12.40
  13 -11   0   17.00   15.50
  13 -11   0    4.00   11.60
  13 -11   0   31.40   11.80
  13 -11   0   -1.50   14.80
  13 -11   0   33.80   14.00
 -13  11   0   30.40   14.30
 -13  11   0   16.70   14.80
 -13  11   0   19.30   12.20
 -13  11   0   -2.10   10.00
  12 -11   0   13.80   10.50
  12 -11   0   26.20   13.10
  12 -11   0   26.20   11.20
  12 -11   0   -1.70   14.40
  12 -11   0   28.00   12.00
  12 -11   0   11.40   10.90
  12 -11   0   29.00   13.00
  12 -11   0   -0.50   11.00
 -12  11   0   29.40   11.70
 -12  11   0   19.60   10.10
 -12  11   0   20.40   11.00
 -12  11   0   24.60   14.90
 -12  11   0   14.70   11.10
 -12  11   0   48.50   16.30
 -12  11   0   17.90   11.20
 -12  11   0   11.40   13.50
  11 -11   0   23.20   11.30
  11 -11   0   11.00   11.90
  11 -11   0    9.10   13.30
  11 -11   0    3.20   10.10
  11 -11   0   -5.30    8.70
  11 -11   0   -1.60    8.90
  11 -11   0    0.90   10.30
  11 -11   0   18.70   10.90
  11 -11   0   15.40   11.60
  11 -11   0   -2.20    9.20
 -11  11   0   -4.30    8.50
 -11  11   0    3.00    9.00
 -11  11   0   19.80    9.70
 -11  11   0   12.20   10.80
 -11  11   0    7.00    7.60
 -11  11   0   12.00    9.30
 -11  11   0    8.20    9.10
 -11  11   0   18.20   10.50
 -11  11   0   10.20   10.40
  10 -11   0   85.49   14.70
  10 -11   0   94.39   12.90
  10 -11   0   69.89   11.70
  10 -11   0   25.60   10.80
  10 -11   0   85.49   11.50
  10 -11   0   70.29   13.00
  10 -11   0   68.89   13.20
  10 -11   0   86.49   13.10
  10 -11   0   69.99   12.40
  10 -11   0   68.59    9.30
  10 -11   0   63.79   11.70
  10 -11   0   53.89   11.20
 -10  11   0   63.89   11.40
 -10  11   0   57.79   11.30
 -10  11   0  117.89   14.60
 -10  11   0   60.59   15.40
 -10  11   0   79.39   14.60
 -10  11   0   83.49   12.70
 -10  11   0   75.89   13.40
 -10  11   0   71.89   10.20
 -10  11   0   53.69   13.00
 -10  11   0   50.29    9.90
 -10  11   0   64.69   11.50
 -10  11   0   74.29   10.40
 -10  11   0   54.59    8.80
 -10  11   0   86.79   13.70
   9 -11   0   80.29   13.40
   9 -11   0   65.79   10.80
   9 -11   0   98.19   12.50
   9 -11   0   53.29   10.60
   9 -11   0   58.89   10.50
   9 -11   0   62.59   12.00
   9 -11   0   94.89   11.50
   9 -11   0   97.19   13.40
   9 -11   0   69.29   13.70
   9 -11   0   71.09   12.20
   9 -11   0   76.29   11.50
   9 -11   0   88.09   12.60
   9 -11   0   74.09   13.40
   9 -11   0   66.29   10.70
   9 -11   0   72.79   11.00
   9 -11   0   62.09   11.70
   9 -11   0   61.89    9.40
  -9  11   0   73.59    9.40
  -9  11   0   71.09   11.60
  -9  11   0   85.89   14.90
  -9  11   0   91.69    9.80
  -9  11   0   57.99    8.20
  -9  11   0   73.89   14.70
  -9  11   0   73.39   11.40
  -9  11   0   86.29   15.00
  -9  11   0  107.49   13.30
  -9  11   0   85.99   13.10
  -9  11   0   75.29   13.00
  -9  11   0   49.70   12.20
  -9  11   0   85.39   12.60
  -9  11   0   59.89    9.70
  -9  11   0   84.29   10.70
  -9  11   0   95.19   11.30
   8 -11   0   45.90   12.40
   8 -11   0   55.89    9.60
   8 -11   0   33.60    9.90
   8 -11   0   61.89   10.70
   8 -11   0   48.70    9.70
   8 -11   0   55.99   10.20
   8 -11   0   43.30   11.60
   8 -11   0   57.39   10.90
   8 -11   0   48.60    9.40
   8 -11   0   50.19   11.50
   8 -11   0   45.40   10.20
   8 -11   0   51.69    9.40
   8 -11   0   33.70   10.80
   8 -11   0   56.49    9.30
   8 -11   0   74.49   12.60
   8 -11   0   59.09   10.50
   8 -11   0   55.19   12.40
  -8  11   0   66.19   12.90
  -8  11   0   56.29   12.50
  -8  11   0   53.79    8.80
  -8  11   0   53.19    9.00
  -8  11   0   35.60   11.60
  -8  11   0   56.19   11.50
  -8  11   0   54.89    7.70
  -8  11   0   55.29   12.60
  -8  11   0   52.69   12.10
  -8  11   0   39.60   10.20
  -8  11   0   54.09   12.00
  -8  11   0   48.90   10.50
  -8  11   0   54.99   11.60
  -8  11   0   47.30    7.20
  -8  11   0   58.99    8.80
  -8  11   0   38.20    8.60
   7 -11   0  142.29   13.40
   7 -11   0  103.89   11.10
   7 -11   0  122.29   11.70
   7 -11   0  128.99   13.80
   7 -11   0  107.89   11.20
   7 -11   0  122.29   11.80
   7 -11   0   96.49   10.40
   7 -11   0  151.58   13.60
   7 -11   0  101.49   13.00
   7 -11   0  131.69   13.80
   7 -11   0  132.69   14.20
   7 -11   0  131.69   11.10
   7 -11   0  155.88   15.60
   7 -11   0  132.79   14.60
   7 -11   0   93.19   11.70
   7 -11   0   91.19   12.50
  -7  11   0  113.49   14.40
  -7  11   0  118.49   11.30
  -7  11   0  168.28   16.60
  -7  11   0  112.49   11.10
  -7  11   0  107.19   11.20
  -7  11   0  145.09    9.40
  -7  11   0  130.49   14.10
  -7  11   0  102.89   11.10
  -7  11   0  114.89   11.70
  -7  11   0   98.59   13.30
  -7  11   0  143.59   13.00
  -7  11   0  127.49   12.50
  -7  11   0  119.99    9.20
  -7  11   0  116.59    9.90
  -7  11   0  119.39   13.20
  -7  11   0  144.49   15.20
  -7  11   0  120.89   12.10
  -7  11   0  126.19   13.50
   6 -11   0    2.80    6.90
   6 -11   0   14.80    6.20
   6 -11   0   -0.60    5.30
   6 -11   0   10.10    8.90
   6 -11   0    4.70    8.40
   6 -11   0   13.90    7.50
   6 -11   0   -1.10    9.30
   6 -11   0   21.10    8.80
   6 -11   0    2.90    8.30
   6 -11   0    2.20    6.40
   6 -11   0    3.40    8.90
   6 -11   0    4.90    8.50
   6 -11   0   12.20    6.60
   6 -11   0   10.00    8.50
   6 -11   0    8.20    6.70
   6 -11   0    7.70   10.40
   6 -11   0   18.50    8.40
   6 -11   0   11.70    7.90
  -6  11   0    6.40    7.50
  -6  11   0    2.00    6.90
  -6  11   0   11.80    8.50
  -6  11   0    9.90    7.80
  -6  11   0   19.20    7.60
  -6  11   0   24.60    9.60
  -6  11   0    8.70    7.10
  -6  11   0    9.80    7.50
  -6  11   0    5.00    7.20
  -6  11   0   12.00    9.10
  -6  11   0   21.30    9.50
  -6  11   0   21.20    8.40
  -6  11   0   10.90    6.80
  -6  11   0   17.40    9.40
  -6  11   0   15.60    7.20
  -6  11   0   17.40    7.90
   5 -11   0  231.28   16.60
   5 -11   0  222.18   13.20
   5 -11   0  240.78   14.50
   5 -11   0  252.97   16.00
   5 -11   0  265.57   17.30
   5 -11   0  222.18   14.30
   5 -11   0  207.78   15.60
   5 -11   0  211.48   13.60
   5 -11   0  250.37   17.80
   5 -11   0  216.38   16.90
   5 -11   0  224.88   16.10
   5 -11   0  258.57   16.70
   5 -11   0  226.08   16.20
   5 -11   0  253.17   15.80
  -5  11   0  242.48   15.20
  -5  11   0  210.18   14.60
  -5  11   0  211.78   16.70
  -5  11   0  257.37   15.00
  -5  11   0  235.98   14.90
  -5  11   0  252.87   17.20
  -5  11   0  207.18   14.50
  -5  11   0  222.98   16.80
  -5  11   0  257.17   15.50
  -5  11   0  220.48   16.30
  -5  11   0  200.88   13.10
  -5  11   0  249.08   15.00
  -5  11   0  234.88   17.50
  -5  11   0  219.58   14.30
  -5  11   0  233.38   15.10
   4 -11   0  135.79   12.80
   4 -11   0  131.89   13.10
   4 -11   0  110.49   11.50
   4 -11   0  123.49   13.40
   4 -11   0  120.79   12.90
   4 -11   0  130.19   11.10
   4 -11   0  109.69   13.50
   4 -11   0  109.39   11.50
   4 -11   0  121.19   10.80
   4 -11   0  123.89   11.70
   4 -11   0   97.69   10.30
   4 -11   0  117.99    9.70
   4 -11   0  110.19   12.20
   4 -11   0   94.79   12.00
  -4  11   0  105.49   11.00
  -4  11   0  116.19   11.00
  -4  11   0  169.08   17.80
  -4  11   0  106.49   13.00
  -4  11   0  120.29   12.90
  -4  11   0  114.49   11.60
  -4  11   0  125.19   12.00
  -4  11   0  126.79   12.90
  -4  11   0  126.99   11.80
  -4  11   0  123.99   12.20
  -4  11   0  115.19   13.30
  -4  11   0  124.89   11.80
  -4  11   0  130.49   13.40
  -4  11   0  116.19   11.70
  -4  11   0  131.59   12.20
   3 -11   0   47.60   12.80
   3 -11   0   48.00   10.40
   3 -11   0   45.90   10.90
   3 -11   0   42.60    8.40
   3 -11   0   41.60    9.10
   3 -11   0   45.70    8.20
   3 -11   0   44.40    8.60
   3 -11   0   35.80    7.70
   3 -11   0   54.09   12.40
   3 -11   0   49.30   10.00
   3 -11   0   50.19    8.30
   3 -11   0   52.39    9.50
   3 -11   0   43.40    9.70
   3 -11   0   43.10    9.00
   3 -11   0   37.10    8.90
  -3  11   0   43.30   11.30
  -3  11   0   37.80    9.30
  -3  11   0   38.50    9.00
  -3  11   0   46.10    8.80
  -3  11   0   38.40    9.20
  -3  11   0   53.29   14.20
  -3  11   0   32.90    9.80
  -3  11   0   36.40    6.50
  -3  11   0   55.79    9.10
  -3  11   0   48.70    9.10
  -3  11   0   39.00    7.40
  -3  11   0   32.80    7.50
  -3  11   0   42.30    8.70
  -3  11   0   58.99   11.20
  -3  11   0   49.80   10.90
   2 -11   0  117.79    9.50
   2 -11   0  113.09   10.70
   2 -11   0  117.59   10.80
   2 -11   0  102.99   13.80
   2 -11   0  109.89   14.10
   2 -11   0  106.39   11.60
   2 -11   0  123.39   11.60
   2 -11   0  113.49   11.60
   2 -11   0  102.89    7.90
   2 -11   0  110.29   12.80
   2 -11   0  114.79   12.30
   2 -11   0  114.79   14.50
   2 -11   0  104.19   10.80
   2 -11   0  108.69   12.40
   2 -11   0  119.39   12.30
   2 -11   0  129.79   12.60
  -2  11   0  119.69   11.20
  -2  11   0  111.89   11.10
  -2  11   0  116.69   11.80
  -2  11   0  127.09   13.70
  -2  11   0  116.89   12.10
  -2  11   0  120.79   12.40
  -2  11   0  118.19    8.50
  -2  11   0  115.29   11.20
  -2  11   0  124.29   11.90
  -2  11   0  103.39   11.20
  -2  11   0  117.89   12.50
  -2  11   0  115.29   11.50
  -2  11   0  111.49   10.20
  -2  11   0  118.69   10.70
  -2  11   0  124.09   13.60
   1 -11   0  310.87   17.50
   1 -11   0  268.97   17.50
   1 -11   0  295.07   21.60
   1 -11   0  313.67   17.50
   1 -11   0  280.47   19.00
   1 -11   0  308.57   17.60
   1 -11   0  332.87   18.70
   1 -11   0  308.27   20.90
   1 -11   0  237.88   13.00
   1 -11   0  283.47   18.00
   1 -11   0  278.97   15.80
   1 -11   0  309.77   16.30
   1 -11   0  262.27   11.30
   1 -11   0  282.37   17.80
  -1  11   0  311.17   18.70
  -1  11   0  272.87   18.80
  -1  11   0  271.97   19.30
  -1  11   0  296.07   16.30
  -1  11   0  294.27   16.60
  -1  11   0  278.37   18.60
  -1  11   0  313.47   17.00
  -1  11   0  290.07   17.20
  -1  11   0  312.47   17.20
  -1  11   0  311.37   17.40
  -1  11   0  283.17   15.90
  -1  11   0  275.17   15.50
  -1  11   0  280.57   17.00
  -1  11   0  313.87   18.60
  -1  11   0  290.17   12.10
  -1  11   0  280.17   17.40
   0 -11   0   62.09   10.90
   0 -11   0   56.29   10.00
   0 -11   0   74.19   14.10
   0 -11   0   64.49   10.20
   0 -11   0   55.99    8.20
   0 -11   0   45.30    9.70
   0 -11   0   51.99   10.50
   0 -11   0   71.19   10.40
   0 -11   0   58.09   10.70
   0 -11   0   58.29   11.90
   0 -11   0   50.19   10.50
   0 -11   0   67.99    9.80
   0  11   0   69.79   11.90
   0  11   0   57.69   10.40
   0  11   0   54.49   11.50
   0  11   0   64.09    9.40
   0  11   0   69.89    9.40
   0  11   0   60.59   10.00
   0  11   0   52.79    8.30
   0  11   0   48.50   10.90
   0  11   0   72.59    9.00
   0  11   0   70.19   10.30
   0  11   0   61.49    8.90
   0  11   0   47.70   11.50
   0  11   0   42.70   10.70
   0  11   0   51.59   10.20
   0  11   0   60.79   12.00
  -1 -11   0    5.60    8.30
  -1 -11   0   16.10   10.20
  -1 -11   0   11.40    7.90
  -1 -11   0   28.50    8.10
  -1 -11   0   24.30   10.80
  -1 -11   0    1.40    9.80
  -1 -11   0   24.20    8.90
  -1 -11   0   23.60   11.80
  -1 -11   0   22.70    9.20
  -1 -11   0   17.90    8.90
  -1 -11   0   20.60    9.60
  -1 -11   0   30.80   12.70
  -1 -11   0   18.90    8.30
   1  11   0   16.90    7.20
   1  11   0   12.00    7.80
   1  11   0   25.70    9.20
   1  11   0   23.30    8.10
   1  11   0   22.90    9.00
   1  11   0   25.10    8.60
   1  11   0   20.00    8.40
   1  11   0   19.30    6.20
   1  11   0   26.00   10.80
   1  11   0   16.50    8.90
   1  11   0   32.80   10.00
   1  11   0    9.20    7.80
   1  11   0    8.10    8.60
   1  11   0   18.10    8.30
   1  11   0    9.30   10.10
  -2 -11   0  416.16   25.90
  -2 -11   0  374.26   22.70
  -2 -11   0  385.16   21.40
  -2 -11   0  392.06   21.50
  -2 -11   0  440.16   20.20
  -2 -11   0  405.36   20.00
  -2 -11   0  376.76   23.20
  -2 -11   0  448.36   24.10
  -2 -11   0  400.86   28.30
  -2 -11   0  332.47   31.50
  -2 -11   0  404.36   20.80
  -2 -11   0  411.86   20.50
   2  11   0  396.96   24.00
   2  11   0  459.45   27.80
   2  11   0  398.16   26.10
   2  11   0  453.65   23.10
   2  11   0  411.16   18.20
   2  11   0  369.96   25.70
   2  11   0  397.76   16.00
   2  11   0  368.86   20.80
   2  11   0  402.46   21.40
   2  11   0  386.36   22.30
   2  11   0  447.76   22.60
   2  11   0  397.66   24.80
   2  11   0  419.36   21.90
   2  11   0  391.96   18.50
  -3 -11   0   49.50   13.70
  -3 -11   0   25.70    8.30
  -3 -11   0    7.10    9.00
  -3 -11   0   14.10   12.20
  -3 -11   0   47.00   14.30
  -3 -11   0   40.30   11.50
  -3 -11   0   34.60    9.50
  -3 -11   0   30.40   15.00
  -3 -11   0   28.30   10.10
   3  11   0   27.70   10.20
   3  11   0   44.50   10.60
   3  11   0   51.09   14.00
   3  11   0   32.00   11.90
   3  11   0   28.00    9.60
   3  11   0   44.50   13.10
   3  11   0   35.10   11.90
   3  11   0   48.70   11.20
   3  11   0   30.00    7.60
   3  11   0   54.89   10.90
   3  11   0   36.30   12.40
  -4 -11   0   20.90   12.20
  -4 -11   0   -3.00   11.50
  -4 -11   0   -1.30    8.50
  -4 -11   0    6.80   11.70
  -4 -11   0    8.70    9.10
   4  11   0   -2.60    9.00
   4  11   0    6.40    7.10
   4  11   0    2.00    8.10
   4  11   0   -4.50    8.00
   4  11   0    5.70    8.50
   4  11   0   14.00    9.60
   4  11   0   11.00    9.10
  -5 -11   0   -4.50   12.20
  -5 -11   0    7.20   12.00
  -5 -11   0   -0.30   12.90
  -5 -11   0    1.20    8.50
  -5 -11   0    5.00   11.70
   5  11   0    8.90   10.30
   5  11   0   13.00   11.40
   5  11   0   -1.90    6.60
   5  11   0   10.90   11.00
   5  11   0   12.30    8.90
   5  11   0    5.00    9.70
  -6 -11   0    1.30   24.70
  -6 -11   0   14.70   15.60
  -6 -11   0   11.20   10.80
  -6 -11   0   10.10    9.70
   6  11   0   29.00   12.80
   6  11   0   15.20   17.50
   6  11   0   33.70   19.90
   6  11   0   33.70   15.50
   6  11   0   32.80    9.70
   6  11   0   23.20   14.60
  13 -12   0   24.30   18.80
  13 -12   0   18.80   12.60
  13 -12   0    8.50   13.10
  13 -12   0   -7.20   11.60
  13 -12   0    8.30   11.70
  13 -12   0    4.90   14.20
  13 -12   0   -4.90   12.50
 -13  12   0   13.40   13.00
 -13  12   0   13.70   12.30
 -13  12   0   11.40   14.70
 -13  12   0   12.90   11.00
  12 -12   0   22.10   12.00
  12 -12   0    7.90   14.20
  12 -12   0   -1.60    9.80
  12 -12   0   21.20   11.60
  12 -12   0   17.00   11.80
  12 -12   0    4.60    9.90
  12 -12   0    9.90   12.10
 -12  12   0   13.90   10.60
 -12  12   0    9.60    9.90
 -12  12   0   -2.10   11.40
 -12  12   0    1.80   10.10
  11 -12   0    6.40    9.80
  11 -12   0    7.90   10.10
  11 -12   0   11.90   10.60
  11 -12   0   -2.80    9.50
  11 -12   0   10.80   12.20
  11 -12   0   11.90   11.00
  11 -12   0   -0.80   11.30
  11 -12   0   14.30   10.80
 -11  12   0    7.60   11.90
 -11  12   0  -13.00    9.10
 -11  12   0   19.50   11.80
 -11  12   0   -8.10    9.20
 -11  12   0    0.30    8.80
 -11  12   0  -10.30    9.50
 -11  12   0   16.50   10.90
 -11  12   0   -9.10   10.50
 -11  12   0    5.40   11.80
 -11  12   0    4.90    9.80
 -11  12   0   -1.20    6.60
  10 -12   0  169.38   16.90
  10 -12   0  133.79   16.00
  10 -12   0  110.49   18.60
  10 -12   0  141.09   16.90
  10 -12   0  167.98   13.20
  10 -12   0  166.58   15.40
  10 -12   0  143.29   17.50
  10 -12   0  134.39   16.10
  10 -12   0  136.79   15.60
  10 -12   0  139.39   15.40
  10 -12   0  118.19   14.30
  10 -12   0  154.38   15.30
  10 -12   0  111.89   13.90
 -10  12   0  114.99   14.00
 -10  12   0  151.58   13.60
 -10  12   0  111.09   14.50
 -10  12   0  142.89   17.40
 -10  12   0  125.69   11.20
 -10  12   0  132.09   16.70
 -10  12   0  108.79   12.70
 -10  12   0  192.08   19.20
 -10  12   0  117.39   11.20
 -10  12   0  146.99   13.30
 -10  12   0  133.69   14.20
 -10  12   0  148.89   15.20
 -10  12   0  163.78   17.00
 -10  12   0  166.98   18.70
   9 -12   0  127.29   15.10
   9 -12   0  100.99   13.00
   9 -12   0  115.99   12.80
   9 -12   0  122.39   14.90
   9 -12   0  121.89   14.50
   9 -12   0   85.19   13.40
   9 -12   0  106.09   13.60
   9 -12   0  141.49   13.40
   9 -12   0  133.69   15.10
   9 -12   0  130.59   14.90
   9 -12   0  163.28   17.90
   9 -12   0  120.49   14.60
   9 -12   0  100.29   12.10
   9 -12   0  127.29   12.20
   9 -12   0  132.39   13.40
   9 -12   0  109.79   15.20
  -9  12   0   90.49   13.70
  -9  12   0  116.69   15.70
  -9  12   0  131.79   17.20
  -9  12   0  131.29   15.10
  -9  12   0  116.09   12.60
  -9  12   0  111.29    9.90
  -9  12   0  125.49   14.90
  -9  12   0   98.39   14.20
  -9  12   0  116.29   11.10
  -9  12   0  121.79   17.30
  -9  12   0  105.89   10.20
  -9  12   0  111.39   12.70
  -9  12   0  104.59   13.40
   8 -12   0   12.20   10.30
   8 -12   0   11.00   10.90
   8 -12   0    0.30    6.40
   8 -12   0   12.70   14.80
   8 -12   0  -10.80    7.40
   8 -12   0   -2.60    7.10
   8 -12   0   19.90   13.80
   8 -12   0   19.50    8.30
   8 -12   0    0.50    7.50
   8 -12   0   11.30    9.50
   8 -12   0   13.90    7.20
   8 -12   0   15.70    9.90
   8 -12   0   18.30    9.50
   8 -12   0    1.40    7.80
   8 -12   0   -2.10    9.50
   8 -12   0    4.90   10.40
   8 -12   0   23.10   10.20
  -8  12   0   10.60   12.10
  -8  12   0   11.10    8.40
  -8  12   0    9.80    9.80
  -8  12   0   26.30   10.90
  -8  12   0   -5.90    7.30
  -8  12   0   28.50    7.90
  -8  12   0   20.00    8.00
  -8  12   0    4.60    8.80
  -8  12   0    8.00    7.40
  -8  12   0   22.60   10.00
  -8  12   0    2.60    7.80
  -8  12   0   28.30   10.90
  -8  12   0    2.00    8.60
  -8  12   0    6.10    7.00
  -8  12   0    9.40    8.40
  -8  12   0   16.30    8.60
   7 -12   0  107.99   13.50
   7 -12   0  115.89   10.40
   7 -12   0  138.99   15.50
   7 -12   0  109.19   11.50
   7 -12   0  119.89   13.60
   7 -12   0  115.99   13.50
   7 -12   0  133.19   14.70
   7 -12   0  128.19   10.00
   7 -12   0  128.09   12.40
   7 -12   0  111.49   12.50
   7 -12   0  122.69   11.10
   7 -12   0  106.99   14.70
   7 -12   0  115.49   12.50
   7 -12   0   99.19   11.50
   7 -12   0  129.89   16.30
   7 -12   0  131.79   14.40
   7 -12   0  108.39   13.30
  -7  12   0  121.19   15.00
  -7  12   0  121.99   11.80
  -7  12   0  125.89    9.80
  -7  12   0  111.59   12.10
  -7  12   0  108.39   14.60
  -7  12   0  152.18   14.80
  -7  12   0  125.79   14.90
  -7  12   0  117.79   13.10
  -7  12   0  116.89   13.10
  -7  12   0  123.69   13.70
  -7  12   0  102.09   11.10
  -7  12   0  106.09   11.60
  -7  12   0  108.39   12.10
  -7  12   0  103.29   13.80
  -7  12   0  104.99   11.40
  -7  12   0  125.69   10.90
   6 -12   0  391.66   22.50
   6 -12   0  383.76   23.70
   6 -12   0  382.96   18.60
   6 -12   0  331.67   21.10
   6 -12   0  331.97   20.70
   6 -12   0  374.76   21.50
   6 -12   0  390.06   20.40
   6 -12   0  340.67   20.90
   6 -12   0  385.26   20.40
   6 -12   0  387.96   22.40
   6 -12   0  364.86   18.50
   6 -12   0  331.07   18.10
   6 -12   0  373.16   19.40
   6 -12   0  365.46   22.70
  -6  12   0  335.07   19.10
  -6  12   0  339.57   19.50
  -6  12   0  303.17   18.50
  -6  12   0  401.36   23.00
  -6  12   0  348.57   19.00
  -6  12   0  377.46   22.60
  -6  12   0  353.86   20.10
  -6  12   0  414.66   23.10
  -6  12   0  359.46   22.20
  -6  12   0  352.16   18.20
  -6  12   0  413.06   20.80
  -6  12   0  396.66   22.80
  -6  12   0  365.56   18.80
  -6  12   0  387.86   19.50
  -6  12   0  362.96   19.70
   5 -12   0   13.80    9.20
   5 -12   0    4.60    5.50
   5 -12   0    2.80    8.90
   5 -12   0   -1.90    8.30
   5 -12   0   11.60    7.70
   5 -12   0    4.10    8.50
   5 -12   0    2.10    7.10
   5 -12   0   -0.80    8.90
   5 -12   0   -5.30    6.20
   5 -12   0  -10.50    6.40
   5 -12   0   11.00    8.50
   5 -12   0    2.90    7.70
   5 -12   0   -1.80    7.10
   5 -12   0   -5.80    7.40
  -5  12   0    1.90    8.50
  -5  12   0    8.10    8.20
  -5  12   0    3.70    7.70
  -5  12   0   -2.90   15.20
  -5  12   0    6.10    7.10
  -5  12   0    3.00    7.70
  -5  12   0   -0.40    6.40
  -5  12   0   -3.10    6.20
  -5  12   0   -4.00    6.20
  -5  12   0    6.70    9.00
  -5  12   0   -3.20    7.70
  -5  12   0    1.00    8.60
  -5  12   0    1.40    7.60
  -5  12   0   -1.90    7.70
   4 -12   0   79.89   12.20
   4 -12   0   58.39   10.30
   4 -12   0   64.09   10.10
   4 -12   0   71.39    9.00
   4 -12   0   80.89   12.20
   4 -12   0   57.19   12.40
   4 -12   0   63.59   12.20
   4 -12   0   68.49   10.30
   4 -12   0   69.59   10.90
   4 -12   0   66.69    9.40
   4 -12   0   72.19   11.40
   4 -12   0   82.99   11.40
   4 -12   0   55.89   10.50
   4 -12   0   59.39    9.40
  -4  12   0   65.79    8.60
  -4  12   0   80.09   12.70
  -4  12   0   70.59    9.80
  -4  12   0   75.49   11.00
  -4  12   0   77.69   10.80
  -4  12   0   48.50    9.70
  -4  12   0   72.39   10.70
  -4  12   0   75.99   10.30
  -4  12   0   73.19   11.70
  -4  12   0   80.59   10.20
  -4  12   0   67.39    9.20
  -4  12   0   70.49   11.40
  -4  12   0   65.29   10.90
  -4  12   0   66.29   12.40
  -4  12   0   87.69   12.80
   3 -12   0  210.38   13.30
   3 -12   0  204.78   11.70
   3 -12   0  190.38   16.70
   3 -12   0  208.08   14.60
   3 -12   0  182.98   15.70
   3 -12   0  181.78   16.70
   3 -12   0  186.48   16.00
   3 -12   0  197.98   14.20
   3 -12   0  214.18   18.90
   3 -12   0  173.48   14.20
   3 -12   0  198.68   14.00
   3 -12   0  195.48   14.00
   3 -12   0  179.78   15.70
   3 -12   0  187.18   17.30
   3 -12   0  202.98   16.00
   3 -12   0  182.08   15.60
  -3  12   0  184.28   14.20
  -3  12   0  171.88   14.20
  -3  12   0  184.28   14.30
  -3  12   0  207.68   16.50
  -3  12   0  207.58   14.60
  -3  12   0  203.48   15.60
  -3  12   0  187.38   14.30
  -3  12   0  214.08   17.40
  -3  12   0  205.48   16.60
  -3  12   0  231.98   17.40
  -3  12   0  187.98   16.10
  -3  12   0  181.38   13.40
  -3  12   0  191.88   15.80
  -3  12   0  187.98   13.90
  -3  12   0  193.38   11.50
   2 -12   0    3.00    8.30
   2 -12   0    5.80    6.80
   2 -12   0    2.60    9.90
   2 -12   0    2.50    7.10
   2 -12   0   19.20   12.10
   2 -12   0    1.10    6.90
   2 -12   0    5.90    6.30
   2 -12   0    6.50   10.50
   2 -12   0   -0.70    8.40
   2 -12   0    4.50    7.70
   2 -12   0    0.50    8.00
   2 -12   0   14.10    8.00
   2 -12   0   -4.70   10.80
   2 -12   0   12.60    6.70
  -2  12   0   10.90    8.40
  -2  12   0    5.90    5.50
  -2  12   0    6.50    8.90
  -2  12   0    8.90    7.30
  -2  12   0   14.40    8.20
  -2  12   0   10.10    6.90
  -2  12   0   -1.80    7.40
  -2  12   0    5.10    9.20
  -2  12   0   -1.90    7.90
  -2  12   0    4.30    9.10
  -2  12   0    1.40    6.90
  -2  12   0   10.90    7.90
  -2  12   0    4.10    7.00
  -2  12   0    4.90    7.50
  -2  12   0    9.20    8.80
  -2  12   0    3.80    8.30
   1 -12   0   94.69   13.50
   1 -12   0  117.69   13.80
   1 -12   0   91.19    9.30
   1 -12   0  100.49   14.70
   1 -12   0  109.99   12.90
   1 -12   0  114.69   13.00
   1 -12   0   88.29    7.70
   1 -12   0   98.49   11.80
   1 -12   0  135.19   14.20
   1 -12   0   95.89   10.50
   1 -12   0   91.99   11.80
   1 -12   0  102.59   12.20
   1 -12   0   92.89   12.60
   1 -12   0   97.79   15.30
  -1  12   0   93.49   12.00
  -1  12   0  108.89   14.50
  -1  12   0  102.79   13.40
  -1  12   0  117.89   13.80
  -1  12   0   88.49   14.40
  -1  12   0  108.69   13.20
  -1  12   0  102.19   13.50
  -1  12   0   95.19   11.80
  -1  12   0  109.29   11.60
  -1  12   0  101.99   12.90
  -1  12   0   94.79   10.40
  -1  12   0   85.39   12.10
  -1  12   0   95.59   11.90
  -1  12   0  106.69   10.70
  -1  12   0  118.29   12.90
   0 -12   0   49.70   12.80
   0 -12   0   48.70   12.70
   0 -12   0   50.89   11.20
   0 -12   0   58.79    9.00
   0 -12   0   44.60   10.40
   0 -12   0   48.40   12.30
   0 -12   0   49.00   11.90
   0 -12   0   54.19   23.80
   0 -12   0   54.99   13.10
   0 -12   0   33.20   10.20
   0 -12   0   59.09   13.00
   0  12   0   41.70    9.70
   0  12   0   47.90    9.00
   0  12   0   60.99   12.20
   0  12   0   56.79   12.20
   0  12   0   56.49   11.20
   0  12   0   66.89   12.40
   0  12   0   33.20    9.00
   0  12   0   52.79   11.80
   0  12   0   67.69   12.20
   0  12   0   56.89   11.10
   0  12   0   65.39   11.30
   0  12   0   57.39    9.80
   0  12   0   44.50    9.50
  -1 -12   0  491.95   26.30
  -1 -12   0  412.26   25.30
  -1 -12   0  444.76   25.50
  -1 -12   0  447.16   25.70
  -1 -12   0  486.35   24.40
  -1 -12   0  524.95   29.50
  -1 -12   0  465.35   23.30
  -1 -12   0  546.55   33.60
  -1 -12   0  541.25   30.30
  -1 -12   0  566.74   25.40
  -1 -12   0  540.05   24.70
   1  12   0  543.55   25.70
   1  12   0  480.85   25.50
   1  12   0  550.84   31.30
   1  12   0  531.95   29.00
   1  12   0  504.05   25.70
   1  12   0  531.05   28.50
   1  12   0  515.35   21.80
   1  12   0  506.15   25.20
   1  12   0  505.45   22.20
   1  12   0  532.75   28.30
   1  12   0  474.75   24.10
   1  12   0  520.55   17.80
   1  12   0  504.45   24.60
  -2 -12   0   19.60    8.40
  -2 -12   0    5.90   13.50
  -2 -12   0   -2.90   10.00
  -2 -12   0    6.30    9.40
  -2 -12   0   -4.10   12.40
  -2 -12   0    5.30   11.20
  -2 -12   0    5.20    8.70
  -2 -12   0   -0.60   10.20
  -2 -12   0   -6.40    9.50
  -2 -12   0   -5.00    7.40
   2  12   0    7.90    9.40
   2  12   0  -12.20   14.10
   2  12   0    0.10   10.80
   2  12   0   11.40   13.90
   2  12   0   16.60   10.10
   2  12   0   16.60   11.70
   2  12   0   -0.90    8.30
   2  12   0    0.70    8.10
   2  12   0    7.90    5.80
  -3 -12   0   54.19   15.70
  -3 -12   0   23.00   14.10
  -3 -12   0   16.60   13.60
  -3 -12   0   33.10   14.80
  -3 -12   0   38.00   12.80
  -3 -12   0   46.60   13.50
  -3 -12   0   40.60   10.70
  -3 -12   0   44.70   14.30
   3  12   0   23.40   11.90
   3  12   0   29.30   10.20
   3  12   0   63.89   14.90
   3  12   0   12.10    9.50
   3  12   0   27.70    8.00
   3  12   0   40.50   11.40
   3  12   0   30.10   11.40
   3  12   0   20.00   10.00
  -4 -12   0   12.00   12.50
  -4 -12   0  -16.50   11.40
  -4 -12   0   15.20   12.40
  -4 -12   0   -2.80    8.60
  -4 -12   0    1.20   13.30
   4  12   0    7.80   10.10
   4  12   0   -6.30    9.00
   4  12   0   14.60    8.20
   4  12   0    2.50    9.70
   4  12   0    9.80   10.50
   4  12   0   11.50   10.90
  -5 -12   0   16.20   15.50
  -5 -12   0   -9.90   10.60
  -5 -12   0   17.20   11.10
  -5 -12   0    8.70   23.50
  -5 -12   0   15.30   13.50
   5  12   0    8.20    8.30
   5  12   0  -12.90   13.00
   5  12   0    1.90   15.60
   5  12   0   19.90   25.10
   5  12   0    2.90   11.10
   5  12   0   14.60    9.80
  -6 -12   0   12.20   17.80
  -6 -12   0   13.10   13.40
  -6 -12   0   23.40   14.30
  -6 -12   0    4.50   13.00
   6  12   0    0.20   13.60
   6  12   0   -8.20   17.60
   6  12   0   -2.80   19.20
   6  12   0   -0.30    8.00
   6  12   0   -9.40   16.20
   6  12   0   15.80   12.50
  13 -13   0    8.00   12.30
  13 -13   0  -13.70   13.40
  13 -13   0   -2.90   12.70
  13 -13   0   11.00   13.30
  13 -13   0    7.20   12.50
 -13  13   0  -11.10   11.90
 -13  13   0    8.60   11.80
 -13  13   0   13.20   12.20
 -13  13   0   -0.50   13.40
  12 -13   0   24.10   12.20
  12 -13   0    8.00   14.00
  12 -13   0    8.90   14.80
  12 -13   0   22.60   12.90
  12 -13   0    8.50   11.70
  12 -13   0    8.80   12.20
  12 -13   0   11.60   11.60
 -12  13   0   14.00   12.80
 -12  13   0   10.70   12.10
 -12  13   0   19.60   11.50
 -12  13   0    6.00   12.00
  11 -13   0    1.40   10.80
  11 -13   0   10.10   11.50
  11 -13   0   -1.30   10.80
  11 -13   0   20.30   10.30
  11 -13   0    0.30   13.70
  11 -13   0    4.40    9.80
  11 -13   0   10.30   10.60
  11 -13   0  -22.30   10.20
 -11  13   0   -5.70    9.20
 -11  13   0   17.60   10.90
 -11  13   0   16.40   13.40
 -11  13   0   15.00   10.80
 -11  13   0   10.10   10.20
 -11  13   0    4.70    9.40
 -11  13   0   20.00   11.20
 -11  13   0    3.90    9.70
  10 -13   0   23.50   12.00
  10 -13   0    0.90   12.00
  10 -13   0   18.30   10.20
  10 -13   0   37.10   13.00
  10 -13   0    4.30    9.50
  10 -13   0  -11.70   10.00
  10 -13   0   28.10   11.10
  10 -13   0   16.10   12.50
  10 -13   0    3.30    9.40
  10 -13   0   30.20   11.40
  10 -13   0   24.00   10.80
  10 -13   0   19.60   14.50
 -10  13   0   31.20   12.00
 -10  13   0    9.40   10.40
 -10  13   0    2.90    7.10
 -10  13   0   10.10   10.60
 -10  13   0   27.80   11.70
 -10  13   0   16.40   10.30
 -10  13   0    0.50    7.40
 -10  13   0   34.20   12.10
 -10  13   0   48.00   14.40
   9 -13   0   10.60    9.30
   9 -13   0   -5.10    8.30
   9 -13   0    6.00    8.50
   9 -13   0    8.30   11.10
   9 -13   0   25.70   10.50
   9 -13   0   14.40   11.00
   9 -13   0   15.10   10.00
   9 -13   0   13.00    9.00
   9 -13   0   22.60   12.30
   9 -13   0   14.10    9.80
   9 -13   0   13.70   10.20
   9 -13   0   10.80    8.30
   9 -13   0    6.20   10.10
   9 -13   0   23.20   11.60
  -9  13   0   42.40   14.00
  -9  13   0   10.60    6.90
  -9  13   0    9.00    8.40
  -9  13   0   13.00   12.20
  -9  13   0   17.70    9.40
  -9  13   0   24.20   10.20
  -9  13   0   15.00    9.80
  -9  13   0   21.70   10.70
  -9  13   0    6.40    8.30
  -9  13   0   32.60   13.40
  -9  13   0   11.20    7.00
  -9  13   0    9.20    8.90
  -9  13   0   -1.40    8.70
  -9  13   0   13.80    8.40
   8 -13   0   45.10   12.60
   8 -13   0   59.89    9.50
   8 -13   0   42.80   12.50
   8 -13   0   65.49   11.30
   8 -13   0   36.40   11.10
   8 -13   0   24.20    9.80
   8 -13   0   68.89    9.80
   8 -13   0   31.60   11.00
   8 -13   0   38.90   12.20
   8 -13   0   58.69   12.90
   8 -13   0   46.90   12.80
   8 -13   0   53.49   13.40
   8 -13   0   42.90   12.50
   8 -13   0   72.49   11.70
   8 -13   0   53.89   11.90
   8 -13   0   63.89   13.40
   8 -13   0   60.69   14.30
   8 -13   0   59.69    9.70
  -8  13   0   55.39   13.80
  -8  13   0   46.60   14.60
  -8  13   0   57.29   13.70
  -8  13   0   61.29   15.20
  -8  13   0   62.19   13.50
  -8  13   0   54.59   11.90
  -8  13   0   46.10    9.50
  -8  13   0   70.29   11.00
  -8  13   0   55.29    9.00
  -8  13   0   54.99   10.50
  -8  13   0   74.39   12.10
  -8  13   0   62.79    8.10
  -8  13   0   39.90   12.00
  -8  13   0   25.70   10.90
  -8  13   0   44.80   10.10
  -8  13   0   69.19   12.60
   7 -13   0  269.67   19.70
   7 -13   0  270.87   26.50
   7 -13   0  267.37   16.80
   7 -13   0  283.97   19.20
   7 -13   0  289.87   20.50
   7 -13   0  290.57   20.50
   7 -13   0  328.47   22.50
   7 -13   0  303.47   21.20
   7 -13   0  252.87   17.00
   7 -13   0  306.57   14.70
   7 -13   0  258.27   16.80
   7 -13   0  331.47   19.60
   7 -13   0  297.37   21.30
   7 -13   0  314.17   20.10
   7 -13   0  333.37   15.90
   7 -13   0  320.97   21.90
  -7  13   0  307.87   23.10
  -7  13   0  331.37   29.60
  -7  13   0  330.97   17.70
  -7  13   0  354.56   23.20
  -7  13   0  293.37   17.30
  -7  13   0  261.77   17.80
  -7  13   0  284.67   18.40
  -7  13   0  326.47   22.10
  -7  13   0  332.87   19.70
  -7  13   0  291.97   15.30
  -7  13   0  311.27   21.80
  -7  13   0  324.97   18.10
  -7  13   0  322.87   20.10
  -7  13   0  306.07   18.80
   6 -13   0  101.49   14.10
   6 -13   0  115.49   15.50
   6 -13   0  102.29   11.80
   6 -13   0   92.79   13.60
   6 -13   0  104.19   14.20
   6 -13   0  135.69   15.60
   6 -13   0  135.79   14.70
   6 -13   0   87.59   14.30
   6 -13   0  114.69   11.60
   6 -13   0   72.59   12.20
   6 -13   0  117.59   13.10
   6 -13   0   99.89   13.40
   6 -13   0  124.59   14.20
   6 -13   0   90.79   12.00
  -6  13   0  104.29   12.90
  -6  13   0  130.89   11.40
  -6  13   0  108.49   12.50
  -6  13   0   84.69   14.50
  -6  13   0  124.19   13.60
  -6  13   0  121.09   15.60
  -6  13   0   94.99   11.20
  -6  13   0  120.39   13.20
  -6  13   0  108.19   11.70
  -6  13   0   99.29   12.40
  -6  13   0   94.09   12.20
  -6  13   0  115.89   15.10
  -6  13   0   90.59   15.30
  -6  13   0   98.19   11.50
  -6  13   0  102.69   14.40
   5 -13   0  196.88   17.70
   5 -13   0  250.97   19.20
   5 -13   0  241.08   19.10
   5 -13   0  212.28   15.60
   5 -13   0  272.77   20.60
   5 -13   0  244.48   18.20
   5 -13   0  217.28   15.80
   5 -13   0  193.88   27.40
   5 -13   0  215.68   17.10
   5 -13   0  230.88   17.00
   5 -13   0  220.88   17.40
   5 -13   0  237.38   20.10
   5 -13   0  221.68   15.60
  -5  13   0  227.68   19.50
  -5  13   0  268.67   19.60
  -5  13   0  202.98   15.50
  -5  13   0  227.48   16.30
  -5  13   0  218.78   16.30
  -5  13   0  211.08   20.10
  -5  13   0  218.08   16.10
  -5  13   0  232.78   19.00
  -5  13   0  213.38   15.50
  -5  13   0  263.97   20.30
  -5  13   0  229.28   16.00
  -5  13   0  222.98   16.80
  -5  13   0  240.38   17.20
  -5  13   0  226.28   14.80
  -5  13   0  249.28   17.60
   4 -13   0  361.06   19.80
   4 -13   0  370.46   20.90
   4 -13   0  357.86   22.90
   4 -13   0  387.16   19.40
   4 -13   0  376.76   22.60
   4 -13   0  366.16   23.20
   4 -13   0  357.66   19.50
   4 -13   0  411.26   22.80
   4 -13   0  479.65   24.00
   4 -13   0  386.76   20.60
   4 -13   0  414.56   23.90
   4 -13   0  357.26   22.60
   4 -13   0  376.36   36.30
   4 -13   0  341.27   17.00
  -4  13   0  363.36   22.30
  -4  13   0  379.66   17.60
  -4  13   0  350.86   22.80
  -4  13   0  367.06   20.90
  -4  13   0  386.96   23.10
  -4  13   0  337.37   20.50
  -4  13   0  343.97   19.80
  -4  13   0  378.36   21.90
  -4  13   0  386.06   20.10
  -4  13   0  338.87   19.30
  -4  13   0  360.06   20.20
  -4  13   0  372.86   27.80
  -4  13   0  377.56   19.70
  -4  13   0  354.16   20.10
  -4  13   0  399.56   23.70
   3 -13   0    3.00    7.20
   3 -13   0   -0.10   10.80
   3 -13   0    8.50    7.70
   3 -13   0   -6.00    6.80
   3 -13   0    9.80   10.40
   3 -13   0   -5.50    9.30
   3 -13   0    6.00   11.10
   3 -13   0    5.30    7.70
   3 -13   0   19.70   11.80
   3 -13   0    3.60    9.70
   3 -13   0   -4.70    7.20
   3 -13   0   -3.20   10.20
   3 -13   0   -3.90    7.50
   3 -13   0  -10.30    6.60
   3 -13   0    1.90    7.30
   3 -13   0   13.00    7.20
  -3  13   0    8.40    9.60
  -3  13   0   18.20    9.70
  -3  13   0   14.50    8.70
  -3  13   0   -3.10   10.00
  -3  13   0   -0.10    8.50
  -3  13   0   -7.80    6.80
  -3  13   0   -4.40    7.80
  -3  13   0    0.90   10.20
  -3  13   0   -6.10    8.40
  -3  13   0    3.30    6.20
  -3  13   0   -2.30    8.00
  -3  13   0    8.20    8.80
  -3  13   0   -1.20    7.80
  -3  13   0    6.90    7.80
  -3  13   0    5.60    8.80
   2 -13   0   -5.50   10.00
   2 -13   0   -7.20   10.60
   2 -13   0   12.20   11.10
   2 -13   0    7.50    8.40
   2 -13   0  -11.10    7.80
   2 -13   0   -9.70    8.50
   2 -13   0   -8.40    6.60
   2 -13   0   -1.70   10.30
   2 -13   0    3.20    9.10
   2 -13   0    8.60   10.80
   2 -13   0   16.40   10.50
   2 -13   0    4.10    8.20
   2 -13   0    1.30    5.60
   2 -13   0   12.10    7.70
  -2  13   0   -6.30    6.80
  -2  13   0  -12.90    8.30
  -2  13   0  -13.30    6.30
  -2  13   0  -10.70    8.50
  -2  13   0    6.10    7.80
  -2  13   0    6.90    8.20
  -2  13   0    4.30    9.60
  -2  13   0   10.20    8.20
  -2  13   0   -2.90    8.90
  -2  13   0   -4.90    5.60
  -2  13   0   -6.50    7.60
  -2  13   0   -1.70    8.10
  -2  13   0  -13.70    7.50
  -2  13   0   -4.00    7.60
   1 -13   0   56.99   12.00
   1 -13   0   56.29   12.40
   1 -13   0   39.80   14.20
   1 -13   0   68.39   14.00
   1 -13   0   76.89   13.00
   1 -13   0   82.49   13.30
   1 -13   0   99.49   15.10
   1 -13   0   86.59   15.20
   1 -13   0   63.49   12.60
   1 -13   0   68.49   11.40
   1 -13   0   77.29   11.90
  -1  13   0   69.79   12.10
  -1  13   0   62.89   10.70
  -1  13   0   78.89   13.20
  -1  13   0   76.89   13.00
  -1  13   0   81.09   12.10
  -1  13   0   55.39   11.40
  -1  13   0   67.49   10.60
  -1  13   0   70.19   10.10
  -1  13   0   71.99   12.40
  -1  13   0   62.79   15.10
  -1  13   0   82.59   12.70
  -1  13   0  103.59   14.60
  -1  13   0   62.09   10.90
   0 -13   0  166.08   16.20
   0 -13   0  139.09   14.70
   0 -13   0  156.08   19.40
   0 -13   0  167.88   16.10
   0 -13   0  145.59   18.00
   0 -13   0  138.49   16.00
   0 -13   0  122.29   16.60
   0 -13   0  160.08   16.90
   0 -13   0  148.09   16.80
   0 -13   0  151.58   13.20
   0 -13   0  149.69   15.20
   0  13   0  155.48   15.00
   0  13   0  123.19   13.20
   0  13   0  164.08   15.70
   0  13   0  166.18   15.60
   0  13   0  163.08   12.30
   0  13   0  142.69   16.30
   0  13   0  184.48   17.00
   0  13   0  165.98   15.40
   0  13   0  171.28   17.40
   0  13   0  138.69   12.50
   0  13   0  153.58   15.90
   0  13   0  144.69   16.90
   0  13   0  192.78   22.00
  -1 -13   0   23.00   11.00
  -1 -13   0    7.50   11.60
  -1 -13   0  -15.30   10.00
  -1 -13   0    9.30   12.10
  -1 -13   0    0.00    8.50
  -1 -13   0   11.10   11.20
  -1 -13   0   -3.10    8.80
  -1 -13   0   24.50   10.60
  -1 -13   0    2.10    8.50
  -1 -13   0   -0.80   11.00
   1  13   0    2.00    8.70
   1  13   0    0.90    9.00
   1  13   0    8.10    9.10
   1  13   0   22.80    9.80
   1  13   0   12.60    8.10
   1  13   0   -2.30    8.10
   1  13   0   -5.90    8.50
   1  13   0   -3.70    5.70
   1  13   0    8.20    8.80
   1  13   0   -0.40    8.80
   1  13   0    7.70   10.10
   1  13   0    7.80   10.10
   1  13   0    9.70    8.90
  -2 -13   0   19.90   13.80
  -2 -13   0   17.10   12.30
  -2 -13   0   15.40   11.00
  -2 -13   0   25.20   13.60
  -2 -13   0   34.90   12.80
  -2 -13   0   32.40   10.80
  -2 -13   0   25.20   14.70
  -2 -13   0    5.40   10.50
   2  13   0   27.50   12.00
   2  13   0   28.60   12.40
   2  13   0   42.80    9.40
   2  13   0   18.70   10.70
   2  13   0   24.20    8.60
   2  13   0   38.30   12.90
   2  13   0   25.40   11.40
   2  13   0   19.80   11.30
   2  13   0   35.30   12.20
  -3 -13   0   43.10   13.80
  -3 -13   0   23.70   13.90
  -3 -13   0   44.80   16.10
  -3 -13   0   51.89   11.00
  -3 -13   0   36.70   16.40
   3  13   0   44.40   13.50
   3  13   0   40.30   14.20
   3  13   0   32.80   12.30
   3  13   0   33.30    8.90
   3  13   0   52.39   15.90
   3  13   0   27.20   10.60
   3  13   0   31.60   11.70
  -4 -13   0   34.20   16.50
  -4 -13   0   55.79   12.60
  -4 -13   0   40.20   15.00
  -4 -13   0   27.60   14.00
  -4 -13   0   28.00   16.90
   4  13   0   41.00    9.80
   4  13   0   15.50   11.30
   4  13   0   37.70   20.30
   4  13   0   46.30   16.00
   4  13   0   32.80   22.40
   4  13   0   32.80   13.00
   4  13   0   34.60   12.30
  -5 -13   0   -7.00   13.80
  -5 -13   0   12.40   13.50
  -5 -13   0   24.80   13.60
  -5 -13   0   23.90   21.40
   5  13   0   14.60   14.60
   5  13   0    0.60   16.70
   5  13   0    5.00    8.10
   5  13   0   -7.40   11.70
   5  13   0   26.80   18.10
   5  13   0  -17.80   11.10
  12 -14   0   -2.40   11.90
  12 -14   0    0.80   15.10
  12 -14   0   20.50   13.40
  12 -14   0   27.10   13.60
  12 -14   0   11.40   11.80
  12 -14   0   17.80   15.00
 -12  14   0   23.90   13.30
 -12  14   0   44.60   15.30
 -12  14   0   34.90   16.00
 -12  14   0   22.00   12.90
 -12  14   0   47.50   15.10
 -12  14   0   58.19   15.10
  11 -14   0  -11.00    9.90
  11 -14   0   10.40   11.70
  11 -14   0    4.50   10.40
  11 -14   0   -6.70    9.80
  11 -14   0    9.30   13.50
  11 -14   0    6.40   10.90
 -11  14   0   13.40   12.80
 -11  14   0   22.00   11.60
 -11  14   0   -2.10   11.20
 -11  14   0   19.00   12.00
 -11  14   0   15.60   11.40
 -11  14   0    6.80   13.80
  10 -14   0    7.10    9.80
  10 -14   0   10.30   11.70
  10 -14   0   14.00   11.80
  10 -14   0    8.90   11.80
  10 -14   0    0.70   11.00
  10 -14   0  -12.30   10.00
  10 -14   0   16.10   10.10
  10 -14   0    1.50   10.00
  10 -14   0    5.30   10.30
  10 -14   0   20.60   13.50
 -10  14   0    9.20   11.60
 -10  14   0   -5.70    5.90
 -10  14   0    1.10   10.20
 -10  14   0    7.70   14.30
 -10  14   0    4.20    9.60
 -10  14   0   -6.60    9.60
 -10  14   0   13.60   11.20
 -10  14   0    4.40   11.40
 -10  14   0    6.40    9.30
   9 -14   0   50.99   16.60
   9 -14   0   37.60   12.40
   9 -14   0   34.50   13.70
   9 -14   0   49.40   13.10
   9 -14   0   22.70   10.70
   9 -14   0   23.40   11.80
   9 -14   0   30.30   12.00
   9 -14   0   36.70    8.90
   9 -14   0    4.60   11.20
   9 -14   0   39.70   11.70
   9 -14   0   17.60   12.40
   9 -14   0   30.50   12.80
  -9  14   0   44.90    8.50
  -9  14   0   41.10   12.40
  -9  14   0   12.50   10.00
  -9  14   0   43.20   11.00
  -9  14   0   25.20   11.50
  -9  14   0   38.00   12.00
  -9  14   0   67.89   17.10
  -9  14   0   35.50   12.40
  -9  14   0   59.49   12.60
   8 -14   0    8.10    7.70
   8 -14   0    8.50   10.90
   8 -14   0   12.20    9.00
   8 -14   0   17.60   11.90
   8 -14   0   24.60   13.00
   8 -14   0   -8.80   12.90
   8 -14   0   15.00   13.10
   8 -14   0    3.40    8.50
   8 -14   0    6.00   10.40
   8 -14   0   26.70   10.00
   8 -14   0    0.30    9.50
   8 -14   0   43.40   10.70
   8 -14   0   24.50   10.80
   8 -14   0    9.10   10.90
  -8  14   0   -1.20    8.50
  -8  14   0   -0.70    8.40
  -8  14   0   12.60   10.30
  -8  14   0   12.50   10.70
  -8  14   0    5.20    8.30
  -8  14   0   23.30   14.90
  -8  14   0   11.20    9.60
  -8  14   0    1.40    7.50
  -8  14   0    6.00   10.80
  -8  14   0   20.70   15.80
  -8  14   0   24.30   11.20
  -8  14   0    3.20    7.20
  -8  14   0   -0.40    8.70
  -8  14   0   28.30   14.50
   7 -14   0   32.10   12.60
   7 -14   0   35.80   12.80
   7 -14   0   28.90   10.00
   7 -14   0   14.70   13.10
   7 -14   0   72.39   14.70
   7 -14   0   35.90    9.80
   7 -14   0   55.09   13.20
   7 -14   0   10.20    9.40
   7 -14   0   38.70   12.60
   7 -14   0   17.20    9.30
   7 -14   0   17.70   10.10
   7 -14   0   53.19   12.50
  -7  14   0   20.80   10.10
  -7  14   0   45.80   10.50
  -7  14   0   37.10   12.60
  -7  14   0   34.80   13.20
  -7  14   0   37.10    9.80
  -7  14   0   50.79   10.40
  -7  14   0   46.10   11.70
  -7  14   0   51.49   12.20
  -7  14   0   42.50   14.30
  -7  14   0   53.39   15.00
  -7  14   0   23.70    9.90
  -7  14   0   24.10   11.00
  -7  14   0   20.00   11.60
  -7  14   0   56.89   12.00
   6 -14   0   54.99   10.70
   6 -14   0   19.10   11.60
   6 -14   0   53.59   14.40
   6 -14   0   70.69   10.40
   6 -14   0   38.60   12.90
   6 -14   0   50.39   10.90
   6 -14   0   28.60   12.70
   6 -14   0   24.40   10.20
   6 -14   0   36.40   11.90
   6 -14   0   19.90   12.40
   6 -14   0   30.00   10.50
   6 -14   0   62.69   12.70
   6 -14   0   40.60   11.60
  -6  14   0   45.90   10.40
  -6  14   0   29.70    9.70
  -6  14   0   50.89   12.00
  -6  14   0   40.00   12.40
  -6  14   0   41.90   11.30
  -6  14   0   61.59   11.30
  -6  14   0   27.00   12.70
  -6  14   0   18.70    9.10
  -6  14   0   42.30    9.00
  -6  14   0   28.20    9.00
  -6  14   0   59.09   14.60
  -6  14   0   55.19   10.70
  -6  14   0   37.00   12.50
  -6  14   0   51.39   13.20
   5 -14   0  114.39   13.70
   5 -14   0  119.69   16.20
   5 -14   0  130.09   16.50
   5 -14   0  119.69   15.80
   5 -14   0  108.39   13.70
   5 -14   0  134.99   12.50
   5 -14   0  110.99   13.40
   5 -14   0  100.99   14.40
   5 -14   0  110.19   13.40
   5 -14   0  135.59   15.30
   5 -14   0  113.59   15.80
   5 -14   0  136.69   12.90
   5 -14   0  167.38   18.50
  -5  14   0  145.99   16.40
  -5  14   0  131.89   13.60
  -5  14   0  142.79   14.20
  -5  14   0   96.69   14.50
  -5  14   0  112.59   12.60
  -5  14   0  150.68   14.70
  -5  14   0  125.49   13.90
  -5  14   0  124.79   14.50
  -5  14   0  130.39   12.80
  -5  14   0  112.29   15.80
  -5  14   0  128.19   11.30
  -5  14   0  118.29   17.00
  -5  14   0  128.39   13.30
   4 -14   0  105.39   12.90
   4 -14   0  114.99   14.90
   4 -14   0  133.09   12.60
   4 -14   0  130.29   15.70
   4 -14   0  111.19   12.60
   4 -14   0  134.29   14.50
   4 -14   0  107.09   14.50
   4 -14   0   89.89   10.50
   4 -14   0  114.09   15.90
   4 -14   0  106.59   15.80
   4 -14   0   82.19   14.20
   4 -14   0  104.49   13.90
  -4  14   0  131.49   13.70
  -4  14   0   96.69   15.30
  -4  14   0  133.89   14.70
  -4  14   0  108.69   13.10
  -4  14   0   87.49   12.40
  -4  14   0  121.99   13.40
  -4  14   0  104.99   13.40
  -4  14   0  127.09   11.30
  -4  14   0  114.29   15.40
  -4  14   0  108.89   15.60
  -4  14   0  131.39   16.50
  -4  14   0  136.59   16.40
  -4  14   0  117.69   13.90
   3 -14   0   15.30   11.60
   3 -14   0    4.80   13.70
   3 -14   0    2.70   10.30
   3 -14   0   13.50    8.90
   3 -14   0   17.40    8.40
   3 -14   0   31.10   12.60
   3 -14   0   41.70   20.70
   3 -14   0    9.70   12.00
   3 -14   0   24.90   11.30
   3 -14   0   15.10   10.20
   3 -14   0   -0.80    8.50
   3 -14   0   -3.40    8.30
  -3  14   0   15.50    9.70
  -3  14   0    7.70   11.20
  -3  14   0   16.40   10.90
  -3  14   0   17.80   10.90
  -3  14   0    8.30    8.30
  -3  14   0    0.30    9.40
  -3  14   0   24.70   12.20
  -3  14   0   -9.20    9.30
  -3  14   0   19.40   10.00
  -3  14   0    2.60    8.30
  -3  14   0   -1.20    9.10
  -3  14   0   13.30    9.40
  -3  14   0   11.40    8.80
   2 -14   0   59.29   15.00
   2 -14   0   71.99   12.70
   2 -14   0   31.90   13.20
   2 -14   0   58.59   13.60
   2 -14   0   76.99   13.40
   2 -14   0   15.30   12.70
   2 -14   0   49.40   15.00
   2 -14   0   83.99   12.10
   2 -14   0   42.80   12.10
   2 -14   0   62.89   10.00
   2 -14   0   42.50   14.30
   2 -14   0   53.89   10.80
  -2  14   0   73.39   12.70
  -2  14   0   65.09   11.80
  -2  14   0   72.69   15.00
  -2  14   0   57.99   12.20
  -2  14   0   80.19   15.10
  -2  14   0   47.50    9.90
  -2  14   0   72.99   11.70
  -2  14   0   77.59   10.60
  -2  14   0   45.60   16.90
  -2  14   0   86.99   15.70
  -2  14   0   59.59   11.20
  -2  14   0   74.69   14.10
  -2  14   0   67.29   12.00
   1 -14   0   77.49   15.50
   1 -14   0   72.09   13.70
   1 -14   0   58.89   16.30
   1 -14   0   68.29   11.20
   1 -14   0   97.79   17.10
   1 -14   0   63.49   16.30
   1 -14   0   56.79   12.50
   1 -14   0   86.59   13.50
   1 -14   0  103.69   14.40
   1 -14   0  109.49   15.80
  -1  14   0   85.59   11.50
  -1  14   0   83.09   13.40
  -1  14   0   87.49   12.70
  -1  14   0   58.69   15.50
  -1  14   0   78.49   14.90
  -1  14   0   79.39   12.90
  -1  14   0   73.19   13.60
  -1  14   0   94.69   14.00
  -1  14   0  116.69   16.00
  -1  14   0   83.99   10.50
  -1  14   0   87.19   12.60
   0 -14   0   37.50   22.20
   0 -14   0   14.70   11.50
   0 -14   0   -4.90    9.50
   0 -14   0   13.70   12.00
   0 -14   0   19.80   13.40
   0 -14   0   18.70   11.80
   0 -14   0   -9.60   10.30
   0 -14   0   22.40   10.20
   0  14   0   23.00   11.00
   0  14   0    1.70    8.00
   0  14   0    7.80    8.70
   0  14   0   17.50   12.50
   0  14   0   16.00   10.90
   0  14   0   26.60    9.70
   0  14   0    1.90   10.20
   0  14   0   19.80   11.80
   0  14   0    7.00   10.10
   0  14   0   -7.50    9.80
   0  14   0    7.40    9.10
  -1 -14   0   26.00   12.70
  -1 -14   0   27.40   14.00
  -1 -14   0   25.70   10.20
  -1 -14   0   41.90   15.80
  -1 -14   0   51.19   17.50
  -1 -14   0   17.90   14.40
   1  14   0   60.29   12.40
   1  14   0   19.60   11.20
   1  14   0   18.10   11.30
   1  14   0   33.80   13.00
   1  14   0   27.10   15.50
   1  14   0   21.90   11.10
   1  14   0   24.40   11.40
  -2 -14   0   14.60   16.20
  -2 -14   0   29.30   11.10
  -2 -14   0   18.90   14.90
  -2 -14   0   22.80   16.70
  -2 -14   0   25.80   13.90
   2  14   0   17.70   12.50
   2  14   0   18.90   11.50
   2  14   0   10.60   12.10
   2  14   0   25.90   10.70
   2  14   0   42.90   13.00
   2  14   0   30.50   12.20
   2  14   0   11.40   14.70
  -3 -14   0   27.90   18.00
  -3 -14   0   31.60   17.80
  -3 -14   0   19.20   10.40
  -3 -14   0    3.40   14.90
  -3 -14   0   52.79   16.90
   3  14   0   30.90   11.40
   3  14   0   25.40   15.30
   3  14   0   84.29   18.20
   3  14   0   13.40   12.50
   3  14   0   13.30   13.00
   3  14   0   26.40   11.70
  12 -15   0   23.90   15.70
  12 -15   0    7.90   14.20
  12 -15   0   12.80   13.30
  12 -15   0  -23.20   10.80
 -12  15   0    5.70   11.70
 -12  15   0   16.50   15.10
 -12  15   0   14.30   21.80
 -12  15   0   18.20   12.90
  11 -15   0    0.20   18.70
  11 -15   0  -18.30   13.30
  11 -15   0   10.70   12.30
  11 -15   0   21.70   19.90
  11 -15   0    3.30   11.40
 -11  15   0    6.60   11.10
 -11  15   0   -2.30   11.90
 -11  15   0   -6.90   10.20
 -11  15   0    3.80   11.90
 -11  15   0   18.00   12.30
  10 -15   0   -8.90   11.10
  10 -15   0   16.00   11.70
  10 -15   0   18.00   12.10
  10 -15   0   -9.00   10.60
  10 -15   0    9.80   10.30
  10 -15   0   19.50   13.30
 -10  15   0   12.10   10.70
 -10  15   0   -2.60    9.60
 -10  15   0   14.20   11.50
 -10  15   0   -1.00    9.80
 -10  15   0   22.60   11.90
   9 -15   0   25.20   12.00
   9 -15   0   13.10   12.70
   9 -15   0  -13.30   10.20
   9 -15   0   20.70   13.40
   9 -15   0   12.10   10.20
   9 -15   0   16.30   12.40
   9 -15   0   26.00   11.60
  -9  15   0   15.60    8.80
  -9  15   0   20.70   12.00
  -9  15   0   10.50    9.20
  -9  15   0   13.80   10.20
  -9  15   0   23.20   12.60
  -9  15   0   22.40   11.30
  -9  15   0   25.10   11.10
  -9  15   0   10.60   10.20
   8 -15   0    2.40   13.90
   8 -15   0   10.90   10.80
   8 -15   0    4.50   13.00
   8 -15   0   10.00   11.30
   8 -15   0  -14.60    8.50
   8 -15   0   17.40   14.00
   8 -15   0    6.50   11.20
   8 -15   0   -5.60   13.40
   8 -15   0  -21.40    9.80
  -8  15   0    3.60    9.00
  -8  15   0    5.90    7.90
  -8  15   0   31.60   14.80
  -8  15   0   -0.30   10.40
  -8  15   0   25.20   10.30
  -8  15   0   11.20    9.00
  -8  15   0   14.70   10.00
  -8  15   0   -7.30    8.80
   7 -15   0   21.60   12.30
   7 -15   0  -20.60    9.20
   7 -15   0  -11.10    9.80
   7 -15   0    9.00   11.50
   7 -15   0    4.20   11.40
   7 -15   0   -5.40   10.90
   7 -15   0   -7.90   10.70
   7 -15   0    6.80    9.40
   7 -15   0    1.80    9.70
   7 -15   0    5.40   10.20
   7 -15   0    8.00   12.20
  -7  15   0    0.70    9.30
  -7  15   0   23.70   12.60
  -7  15   0    4.30    7.90
  -7  15   0   25.30   10.20
  -7  15   0   -1.60    7.00
  -7  15   0   25.90   11.40
  -7  15   0   16.00   10.00
  -7  15   0    5.80   10.10
  -7  15   0    8.30   11.00
  -7  15   0   14.50    9.70
   6 -15   0   53.29   11.30
   6 -15   0   48.80   15.90
   6 -15   0   75.19   14.30
   6 -15   0   56.29   11.20
   6 -15   0   72.39   13.10
   6 -15   0   17.00   12.40
   6 -15   0   35.20   15.70
   6 -15   0   39.80   11.60
   6 -15   0   46.50   15.30
   6 -15   0   69.19   13.20
   6 -15   0   68.89   13.70
  -6  15   0   71.39   15.70
  -6  15   0   76.19   12.20
  -6  15   0   51.49   13.10
  -6  15   0   42.20   13.80
  -6  15   0   66.59   11.70
  -6  15   0   56.09   15.40
  -6  15   0   90.09   12.70
  -6  15   0   46.90   13.60
  -6  15   0   60.19   10.70
  -6  15   0   73.39   12.10
   5 -15   0   45.60   15.10
   5 -15   0   42.20   13.80
   5 -15   0   68.39   14.50
   5 -15   0   61.79   10.80
   5 -15   0   14.70   10.70
   5 -15   0   34.00   10.70
   5 -15   0   24.20   10.50
   5 -15   0   53.09   12.00
   5 -15   0   36.00   12.20
   5 -15   0   40.90   13.90
  -5  15   0   69.39   12.70
  -5  15   0   65.99   12.30
  -5  15   0   18.50   13.10
  -5  15   0   41.40   12.90
  -5  15   0   42.80   11.70
  -5  15   0   55.09   15.30
  -5  15   0   52.09   10.60
  -5  15   0   38.20   10.70
  -5  15   0   52.99   12.90
  -5  15   0   40.50   12.70
  -5  15   0   41.30   14.10
  -5  15   0   73.69   17.10
  -5  15   0   42.50   14.80
   4 -15   0   14.50   10.90
   4 -15   0   -0.90    9.80
   4 -15   0   -7.40    7.90
   4 -15   0   10.40    9.30
   4 -15   0  -15.20    9.80
   4 -15   0   -5.90   10.00
   4 -15   0    7.10    9.10
   4 -15   0    0.90   11.50
   4 -15   0   11.10    9.40
  -4  15   0    0.80    9.00
  -4  15   0    7.90    9.60
  -4  15   0    2.20    9.70
  -4  15   0    7.40   10.60
  -4  15   0    2.00   10.50
  -4  15   0   -7.00    7.80
  -4  15   0    3.30    9.60
  -4  15   0   14.80   10.60
  -4  15   0    2.80    8.60
  -4  15   0    0.40   12.20
  -4  15   0    7.70   10.70
   3 -15   0    4.20   10.80
   3 -15   0    9.40    9.20
   3 -15   0  -16.40   12.00
   3 -15   0   16.30   11.70
   3 -15   0   13.30   12.40
   3 -15   0   16.80   10.30
   3 -15   0   -4.10   11.60
   3 -15   0    8.10   10.00
   3 -15   0   -0.20    9.50
  -3  15   0   -7.50    9.10
  -3  15   0    9.30   10.10
  -3  15   0   15.50   10.20
  -3  15   0   -5.90   10.90
  -3  15   0    9.50   10.70
  -3  15   0   14.80    9.70
  -3  15   0    3.40   10.10
  -3  15   0    7.60    9.30
  -3  15   0   -8.00    7.20
  -3  15   0   10.10   10.10
  -3  15   0    2.00   10.00
   2 -15   0   22.20   12.00
   2 -15   0   45.30   15.20
   2 -15   0   10.00   11.50
   2 -15   0   63.99   14.00
   2 -15   0   21.50   11.10
   2 -15   0   26.00   11.10
   2 -15   0   14.40   13.20
  -2  15   0   30.60   13.40
  -2  15   0   28.20   11.50
  -2  15   0   23.60   10.30
  -2  15   0   31.90   12.10
  -2  15   0   38.10   13.80
  -2  15   0   27.60   11.40
  -2  15   0   24.70   12.60
  -2  15   0   17.50    9.50
  -2  15   0   19.90    9.90
  -2  15   0   43.20   13.20
  -2  15   0   31.00   12.50
   1 -15   0   37.30   15.70
   1 -15   0   28.20   13.00
   1 -15   0   12.50   12.80
   1 -15   0   48.40   15.70
   1 -15   0   30.90   13.80
   1 -15   0   26.00   11.90
   1 -15   0   10.50   11.80
  -1  15   0   28.50   12.10
  -1  15   0   58.99   13.10
  -1  15   0   26.50   12.70
  -1  15   0    9.20    9.80
  -1  15   0   16.10   12.50
  -1  15   0   34.20   12.40
  -1  15   0   38.60   13.40
  -1  15   0   17.50   12.90
   0 -15   0   -4.40    9.60
   0 -15   0    3.40   12.80
   0 -15   0   13.80   15.40
   0 -15   0    6.10   14.00
   0 -15   0    7.00   13.80
   0 -15   0    6.00   10.20
   0 -15   0   13.10   13.60
   0  15   0   20.60   13.10
   0  15   0    9.00    9.70
   0  15   0   -6.80   10.30
   0  15   0    1.00   10.50
   0  15   0   -3.70   11.20
   0  15   0   13.60   13.10
   0  15   0   26.30   11.50
  -1 -15   0    1.30   11.50
  -1 -15   0    2.70   10.40
  -1 -15   0   18.40   15.00
  -1 -15   0   14.00   20.20
  -1 -15   0    6.70   12.00
   1  15   0   14.10    9.60
   1  15   0   17.00   12.90
   1  15   0    4.70   12.10
   1  15   0   -6.40   10.80
   1  15   0   12.60   12.00
   1  15   0   29.20   12.90
   1  15   0  -17.60   19.40
  -2 -15   0   14.60   11.40
  -2 -15   0   51.89   19.60
  -2 -15   0   31.40   17.00
  -2 -15   0   49.00   29.10
  -2 -15   0   37.50   14.90
   2  15   0    9.50   15.70
   2  15   0   71.49   16.80
   2  15   0   18.60   11.30
   2  15   0   14.80   13.20
   2  15   0   24.60   13.80
   2  15   0   20.80   14.80
   2  15   0   26.50   15.10
  11 -16   0   11.80   15.10
  11 -16   0   -0.60   10.90
  11 -16   0   27.40   14.30
  11 -16   0   11.70   14.50
  11 -16   0    5.30   12.60
 -11  16   0   16.60   13.80
 -11  16   0    0.10   13.80
 -11  16   0   -0.40    9.10
  10 -16   0    5.10   14.70
  10 -16   0   -3.30   10.20
  10 -16   0   19.90   12.20
  10 -16   0    7.40   13.10
  10 -16   0    2.60   10.40
  10 -16   0    8.40   14.10
 -10  16   0   22.60   12.60
 -10  16   0   11.80   12.10
 -10  16   0   -5.40    9.50
 -10  16   0   -0.60   10.70
 -10  16   0   28.00   13.60
   9 -16   0   11.40   14.60
   9 -16   0   20.60   12.20
   9 -16   0   -5.90   10.80
   9 -16   0    4.50   12.20
   9 -16   0   16.50   12.70
   9 -16   0   19.70   11.80
  -9  16   0   23.20   11.30
  -9  16   0    0.90   10.40
  -9  16   0   32.00   12.10
  -9  16   0   -2.20   10.40
  -9  16   0   28.30   12.70
   8 -16   0   16.60   12.80
   8 -16   0   23.40   14.50
   8 -16   0   -2.70   11.30
   8 -16   0    2.90   11.50
   8 -16   0   14.80   10.80
   8 -16   0   14.80   12.40
  -8  16   0   17.00   11.20
  -8  16   0   19.30   12.00
  -8  16   0   22.90    9.70
  -8  16   0   12.10   10.80
  -8  16   0   -0.50    9.40
  -8  16   0   23.60   11.00
  -8  16   0   25.10   11.40
   7 -16   0    9.50   12.70
   7 -16   0   21.30    9.80
   7 -16   0   31.40   13.20
   7 -16   0    2.90   12.00
   7 -16   0   -0.30   13.80
   7 -16   0   43.60   16.70
   7 -16   0   13.60   11.40
   7 -16   0    3.30   12.10
  -7  16   0   17.80   16.40
  -7  16   0   32.50   11.50
  -7  16   0   11.10    7.70
  -7  16   0   14.00   12.60
  -7  16   0   39.10   11.90
  -7  16   0   57.99   14.20
  -7  16   0   43.20   13.00
  -7  16   0   31.50   11.50
  -7  16   0    2.20   23.10
   6 -16   0   73.29   15.80
   6 -16   0   49.50   13.80
   6 -16   0   72.69   13.70
   6 -16   0   37.30   15.70
   6 -16   0   23.00   14.70
   6 -16   0   45.80   14.70
   6 -16   0   91.39   17.30
   6 -16   0   58.29   11.90
   6 -16   0   63.29   10.50
  -6  16   0   67.09   12.40
  -6  16   0   47.10   28.90
  -6  16   0   78.39   14.40
  -6  16   0   39.50   13.40
  -6  16   0   99.29   13.50
  -6  16   0   63.99   15.80
  -6  16   0   73.29   13.10
   5 -16   0    6.10   12.60
   5 -16   0    8.30   14.30
   5 -16   0   -6.70   11.30
   5 -16   0    9.90   12.60
   5 -16   0   -4.80    8.70
   5 -16   0    9.30   10.80
   5 -16   0   -1.90   10.80
  -5  16   0   -5.70   11.20
  -5  16   0   16.00   10.10
  -5  16   0   18.70   10.10
  -5  16   0  -22.70    9.00
  -5  16   0   -1.00   10.60
  -5  16   0    2.80   11.50
  -5  16   0   13.30   14.00
  -5  16   0    5.70    8.20
  -5  16   0   10.40   12.00
   4 -16   0   34.70   12.70
   4 -16   0   23.80   12.00
   4 -16   0   25.00   12.90
   4 -16   0   34.40   14.40
   4 -16   0   40.20   15.00
   4 -16   0   47.50   10.00
   4 -16   0   39.50   16.30
  -4  16   0   48.40   14.40
  -4  16   0   40.00   13.40
  -4  16   0   31.30   10.60
  -4  16   0   40.40   13.70
  -4  16   0   32.30   10.80
  -4  16   0   28.80   15.10
  -4  16   0   45.80   15.30
  -4  16   0   67.79   17.20
  -4  16   0   43.20   14.90
  -4  16   0   27.80   12.30
   3 -16   0   31.50   15.30
   3 -16   0   59.19   14.40
   3 -16   0   39.20   12.00
   3 -16   0   22.10   15.30
   3 -16   0   37.30   16.40
   3 -16   0   84.49   15.60
  -3  16   0   41.40   12.60
  -3  16   0   77.99   16.30
  -3  16   0   49.70   15.00
  -3  16   0   37.10   15.90
  -3  16   0   31.60   20.70
  -3  16   0   71.79   13.10
  -3  16   0   48.50   13.50
  -3  16   0   53.99   16.10
   2 -16   0    6.20   10.90
   2 -16   0   20.00   14.90
   2 -16   0    8.00   15.00
   2 -16   0   16.00   11.60
   2 -16   0   14.20   14.80
   2 -16   0   30.50   13.30
  -2  16   0    7.10    9.50
  -2  16   0   27.20   13.70
  -2  16   0   20.90   15.00
  -2  16   0    7.90   11.80
  -2  16   0    6.20   11.60
  -2  16   0    6.10   12.90
  -2  16   0   23.00   12.10
   1 -16   0   18.40   12.80
   1 -16   0   -5.50   12.10
   1 -16   0    6.20   10.90
   1 -16   0    4.40   13.80
   1 -16   0    4.00   13.20
   1 -16   0    6.60   15.30
   1 -16   0   -7.90   11.90
  -1  16   0  -14.00    9.50
  -1  16   0   30.60   13.00
  -1  16   0  -14.50   16.40
  -1  16   0    7.10   13.60
  -1  16   0  -11.20    8.80
  -1  16   0  -20.70   10.70
  -1  16   0    7.80    9.30
   0 -16   0   43.10   12.40
   0 -16   0   27.90   15.30
   0 -16   0  -15.40   16.60
   0 -16   0    0.90   14.20
   0 -16   0   27.70   15.80
   0 -16   0   15.90   12.50
   0  16   0    9.70   11.50
   0  16   0   14.60   11.20
   0  16   0   -2.00   12.90
   0  16   0   30.40   15.50
   0  16   0    7.80   13.40
   0  16   0   60.99   22.20
   0  16   0   -1.70   10.40
  -1 -16   0   52.09   19.20
  -1 -16   0   32.30   18.20
  -1 -16   0   31.40   19.30
  -1 -16   0   29.50   14.10
  -1 -16   0    9.70   13.00
   1  16   0   40.50   16.90
   1  16   0   -3.60   12.90
   1  16   0   37.10   17.60
   1  16   0   -5.00   15.40
   1  16   0   72.69   18.50
   1  16   0    1.50   11.90
   1  16   0   26.40   12.20
  10 -17   0   -1.80   12.20
  10 -17   0    8.90   13.90
  10 -17   0   -7.00   11.90
  10 -17   0   13.30   13.00
  10 -17   0   13.80   14.80
 -10  17   0   11.10   12.30
 -10  17   0   13.30   13.30
 -10  17   0   -0.80    9.90
   9 -17   0    5.10   14.00
   9 -17   0   22.30   13.70
   9 -17   0   10.60   14.40
   9 -17   0   17.70   13.80
   9 -17   0   13.80   12.00
   9 -17   0    0.30   13.00
  -9  17   0    4.20   10.60
  -9  17   0   17.40   11.90
  -9  17   0  -10.60   10.00
  -9  17   0  -12.10   13.50
   8 -17   0   34.00   17.00
   8 -17   0   37.10   15.70
   8 -17   0   34.90   16.70
   8 -17   0   32.10   11.80
   8 -17   0   10.90   14.00
   8 -17   0   10.30   11.30
  -8  17   0   59.49   10.70
  -8  17   0   68.89   14.50
  -8  17   0  104.59   16.20
  -8  17   0   46.10   13.40
  -8  17   0   65.79   16.60
  -8  17   0   48.80   14.90
   7 -17   0   67.99   15.90
   7 -17   0   32.40   15.30
   7 -17   0   47.10   14.50
   7 -17   0   36.80   12.60
   7 -17   0   -0.60   23.40
  -7  17   0   63.59   13.80
  -7  17   0   42.90   13.70
  -7  17   0   70.79   11.60
  -7  17   0   54.99   20.50
  -7  17   0   99.19   15.20
  -7  17   0   22.00   12.30
   6 -17   0   25.00   12.90
   6 -17   0   12.20   14.30
   6 -17   0    5.20    9.30
   6 -17   0   -1.80   13.50
   6 -17   0   -2.80   13.50
   6 -17   0   17.30   13.70
   6 -17   0   -4.90   13.60
  -6  17   0   -5.00   12.40
  -6  17   0   -4.80    7.90
  -6  17   0    8.00   17.40
  -6  17   0   21.70   11.20
  -6  17   0   -8.70   12.00
  -6  17   0    9.90    9.90
   5 -17   0   25.90   10.20
   5 -17   0   43.40   13.60
   5 -17   0   11.80   14.60
   5 -17   0   34.10   15.60
   5 -17   0   27.10   16.20
  -5  17   0   58.89   12.90
  -5  17   0   43.30   16.40
  -5  17   0   63.89   21.60
  -5  17   0   13.40   13.30
  -5  17   0   54.29   12.80
  -5  17   0   25.10   11.50
  -5  17   0   26.80   17.70
   4 -17   0    2.40   13.50
   4 -17   0   39.10   15.20
   4 -17   0    5.00   15.10
   4 -17   0   25.50   12.90
  -4  17   0   29.80   16.40
  -4  17   0   17.40   12.30
  -4  17   0   19.30   11.20
  -4  17   0   25.50   12.20
  -4  17   0   20.70   10.70
  -4  17   0   -1.30   18.30
  -4  17   0   10.30   14.90
   3 -17   0   11.00   13.30
   3 -17   0   -0.50   12.10
   3 -17   0   -4.90   13.40
   3 -17   0   -4.10   13.40
   3 -17   0    8.90   15.60
  -3  17   0  -10.00   13.50
  -3  17   0    7.10   13.80
  -3  17   0   10.40   10.60
  -3  17   0   14.80   11.20
  -3  17   0   26.10   16.30
  -3  17   0   -1.60   10.50
  -3  17   0   28.30   12.80
   2 -17   0  -12.90   14.00
   2 -17   0   12.30   15.30
   2 -17   0   -6.20   15.10
   2 -17   0  -16.40   14.90
   2 -17   0   44.40   21.30
   2 -17   0  -16.60   10.00
  -2  17   0    9.20   16.60
  -2  17   0  -27.30   13.60
  -2  17   0  -24.60   11.20
  -2  17   0  -15.50    9.90
  -2  17   0   -1.10   11.30
  -2  17   0   33.70   19.30
  -2  17   0    7.30   10.80
   1 -17   0   40.30   18.90
   1 -17   0   64.99   22.60
   1 -17   0   39.30   16.40
   1 -17   0   63.89   13.60
   1 -17   0   27.00   18.60
   1 -17   0   27.10   12.00
  -1  17   0   44.90   13.70
  -1  17   0   30.60   15.90
  -1  17   0  109.09   21.80
  -1  17   0   34.80   17.40
  -1  17   0   56.19   15.30
  -1  17   0   50.69   16.40
   8 -18   0   -7.10   20.30
   8 -18   0   15.60   16.50
   8 -18   0  -10.30   16.30
   8 -18   0    6.10   15.70
   8 -18   0  -20.70   19.90
  -8  18   0   -6.00   14.20
   7 -18   0   33.20   16.00
   7 -18   0   23.40   17.00
   7 -18   0   -5.30   14.70
   7 -18   0   15.40   10.50
   7 -18   0   16.70   16.80
  -7  18   0   12.60   10.00
  -7  18   0   13.50   11.60
  -7  18   0    8.20   13.30
  -7  18   0    5.40   14.30
   6 -18   0   87.69   18.80
   6 -18   0   79.59   18.00
   6 -18   0  148.59   26.70
   6 -18   0   89.39   17.50
   6 -18   0   33.00   18.40
  -6  18   0   86.59   15.00
  -6  18   0   63.39   17.80
  -6  18   0  117.09   19.20
   5 -18   0   21.50   14.20
   5 -18   0   31.50   16.40
   5 -18   0   17.20   13.80
   5 -18   0   15.70   17.00
   5 -18   0   13.30   16.50
  -5  18   0    6.60   15.50
  -5  18   0    3.00    9.30
  -5  18   0    2.60   16.70
  -5  18   0  -12.80   12.40
   4 -18   0   36.30   15.30
   4 -18   0   25.30   18.20
   4 -18   0   16.80   16.80
   4 -18   0   11.20   15.50
   4 -18   0   17.20   15.70
  -4  18   0   16.30   15.70
  -4  18   0   19.00   12.10
  -4  18   0   24.20   23.40
  -4  18   0   -0.30   19.90
  -4  18   0   15.30   15.50
  -4  18   0   12.10   12.40
  -3  18  -1    9.60   18.10
  -3  18  -1   41.90   14.20
   3 -18   1   17.10   16.00
   3 -18   1   49.10   20.30
   3 -18   1   51.59   15.90
   3 -18   1   20.70   16.00
   3 -18   1   19.70   19.90
  -4  18  -1   39.00   12.20
  -4  18  -1   20.30   17.80
  -4  18  -1   24.10   13.30
  -4  18  -1   -5.90   13.20
  -4  18  -1   16.30   11.60
   4 -18   1   25.00   17.20
   4 -18   1   26.80   16.40
   4 -18   1   49.20   17.90
   4 -18   1   23.40   16.40
   4 -18   1   12.30   14.40
  -5  18  -1   16.40   11.10
  -5  18  -1   -5.60   11.80
  -5  18  -1   -3.00   11.00
  -5  18  -1   -0.50   25.70
  -5  18  -1   14.50   10.90
   5 -18   1    1.60   14.20
   5 -18   1   25.90   17.20
   5 -18   1   -2.30   13.80
   5 -18   1  -15.70   15.20
   5 -18   1    6.60   13.80
  -6  18  -1   72.39   15.10
  -6  18  -1   76.69   17.60
  -6  18  -1   33.30   13.30
  -6  18  -1   27.00   24.40
   6 -18   1   40.00   17.10
   6 -18   1   48.90   18.30
   6 -18   1   23.60   15.50
   6 -18   1   90.29   18.80
   6 -18   1   35.10   12.00
  -7  18  -1   49.80   14.60
  -7  18  -1   32.50   14.00
  -7  18  -1   98.09   21.60
   7 -18   1   26.40   15.20
   7 -18   1   27.60   16.50
   7 -18   1   39.80   16.40
   7 -18   1   26.30   10.30
   7 -18   1   25.90   15.70
  -8  18  -1    4.80   14.50
  -8  18  -1   24.10   12.20
  -8  18  -1    2.40   10.40
   8 -18   1   22.60   15.60
   8 -18   1    8.20   17.80
   8 -18   1   -9.10   14.50
   8 -18   1   22.20   15.80
   8 -18   1   28.00   17.20
  -1  17  -1   42.50   14.50
  -1  17  -1   80.89   24.60
  -1  17  -1   82.79   18.30
  -1  17  -1   22.20   16.20
  -1  17  -1   52.29   18.60
  -1  17  -1   41.30   17.50
  -1  17  -1   67.49   16.20
   1 -17   1   39.50   14.10
   1 -17   1   40.90   19.70
   1 -17   1   -0.80   16.60
   1 -17   1   84.79   20.60
   1 -17   1   67.09   13.70
   1 -17   1   39.30   18.60
   1 -17   1   38.10   19.50
  -2  17  -1   33.90   11.60
  -2  17  -1   39.30   14.30
  -2  17  -1   28.20   16.80
  -2  17  -1   27.70   16.30
  -2  17  -1   68.69   15.70
  -2  17  -1    7.50   14.80
  -2  17  -1   23.80   11.90
   2 -17   1   27.40   15.20
   2 -17   1   21.20   16.70
   2 -17   1   23.00   13.50
   2 -17   1   13.00   14.90
   2 -17   1    9.60   12.80
   2 -17   1   42.60   15.70
  -3  17  -1    4.40   16.20
  -3  17  -1   34.30   12.20
  -3  17  -1   42.70   14.90
  -3  17  -1   14.90   10.50
  -3  17  -1    9.90   11.10
  -3  17  -1   10.60   15.20
  -3  17  -1   14.40   16.00
   3 -17   1   11.50   18.20
   3 -17   1   30.60   16.40
   3 -17   1    7.30   11.60
   3 -17   1   11.50   13.00
   3 -17   1   36.70   15.40
  -4  17  -1   -2.30   13.80
  -4  17  -1  -24.70   18.70
  -4  17  -1   -2.70   15.10
  -4  17  -1    4.10   10.00
  -4  17  -1   -4.90    9.70
  -4  17  -1   14.30    9.10
  -4  17  -1  -18.70   11.30
   4 -17   1    9.10   12.90
   4 -17   1   -4.20   14.00
   4 -17   1   -1.60   10.90
   4 -17   1   13.40   24.20
   4 -17   1    4.60   12.70
  -5  17  -1   22.80   15.80
  -5  17  -1   15.60   14.60
  -5  17  -1   24.20   12.10
  -5  17  -1   69.99   13.20
  -5  17  -1   41.70   18.50
  -5  17  -1   52.89   11.70
  -5  17  -1   19.90   14.10
   5 -17   1   29.90   13.40
   5 -17   1   32.40   14.70
   5 -17   1   16.60   13.20
   5 -17   1    8.70    9.30
   5 -17   1   10.90   14.70
   5 -17   1   33.30   15.40
  -6  17  -1   22.40   11.70
  -6  17  -1   15.60   12.50
  -6  17  -1   20.40   18.20
  -6  17  -1   42.00   11.30
  -6  17  -1   16.00   10.00
   6 -17   1   10.70   10.30
   6 -17   1   13.00   13.70
   6 -17   1   19.90   14.00
   6 -17   1   29.80   14.70
   6 -17   1   22.80   13.50
   6 -17   1   15.70   14.40
   6 -17   1   11.20   12.00
  -7  17  -1   19.70   10.80
  -7  17  -1    9.00   11.70
  -7  17  -1    5.50    8.60
  -7  17  -1    6.10   13.70
  -7  17  -1   12.20   10.20
  -7  17  -1    3.90   10.40
   7 -17   1   -5.60   10.90
   7 -17   1   -0.40   13.80
   7 -17   1   25.90   15.20
   7 -17   1    7.10   11.90
  -8  17  -1   66.39   14.30
  -8  17  -1   36.70   13.70
  -8  17  -1   27.10   13.30
  -8  17  -1   12.60   11.00
  -8  17  -1   32.90   13.70
   8 -17   1    5.10   11.60
   8 -17   1   43.20   14.00
   8 -17   1    6.10   16.30
   8 -17   1   22.00   14.70
   8 -17   1   20.30   15.90
   8 -17   1   20.90   15.50
  -9  17  -1    2.60   10.40
  -9  17  -1   16.70   12.30
  -9  17  -1    5.50   13.60
  -9  17  -1   36.60   13.20
  -9  17  -1   20.80   12.90
   9 -17   1    8.00   12.80
   9 -17   1    2.90   15.00
   9 -17   1   15.70   15.40
   9 -17   1   39.80   16.90
   9 -17   1   12.70   12.80
   9 -17   1   27.60   15.00
 -10  17  -1    8.60   13.80
 -10  17  -1   32.30   14.40
 -10  17  -1    7.70   11.60
 -10  17  -1   24.10   16.60
  10 -17   1   15.90   12.10
  10 -17   1    7.10   12.20
  10 -17   1    9.70   15.40
  10 -17   1    4.50   12.20
  10 -17   1   10.40   15.80
   1  16  -1   17.20   12.60
   1  16  -1  -13.70   14.60
   1  16  -1   23.50   11.60
   1  16  -1   32.30   18.10
   1  16  -1   -4.50   12.00
   1  16  -1  -33.70   12.80
  -1 -16   1    5.20   12.00
  -1 -16   1   16.70   13.50
  -1 -16   1   -7.40   11.80
  -1 -16   1   -9.60   16.00
  -1 -16   1    1.90   14.30
   0  16  -1  102.69   16.80
   0  16  -1   98.59   16.10
   0  16  -1   86.79   17.60
   0  16  -1  143.49   19.70
   0  16  -1  103.19   15.90
   0  16  -1  134.69   17.80
   0  16  -1   71.79   19.00
   0 -16   1   77.19   15.60
   0 -16   1   85.59   18.50
   0 -16   1   94.49   15.70
   0 -16   1   60.19   18.50
   0 -16   1  128.19   22.40
  -1  16  -1   43.70   14.00
  -1  16  -1    9.20   10.00
  -1  16  -1   -5.20   11.00
  -1  16  -1    3.10   11.50
  -1  16  -1   11.10   13.80
  -1  16  -1   42.20   14.80
  -1  16  -1  -13.50   12.60
   1 -16   1    1.70   15.90
   1 -16   1    9.50   13.10
   1 -16   1   17.10   11.60
   1 -16   1   -4.30   12.40
   1 -16   1   47.60   17.20
   1 -16   1    4.10   12.10
   1 -16   1   33.40   12.30
  -2  16  -1   23.50   12.90
  -2  16  -1   -0.60    9.60
  -2  16  -1    7.50   10.30
  -2  16  -1    6.60   11.40
  -2  16  -1   -9.10   11.60
  -2  16  -1   -8.00    8.40
  -2  16  -1  -16.60   13.40
   2 -16   1   -6.20    9.20
   2 -16   1   14.00   14.90
   2 -16   1   22.50    9.90
   2 -16   1   17.90   14.90
   2 -16   1    8.10   13.40
   2 -16   1   11.10   13.10
   2 -16   1   12.70   12.80
  -3  16  -1    3.90   11.60
  -3  16  -1   20.10   10.90
  -3  16  -1   18.90   11.20
  -3  16  -1    2.60    9.70
  -3  16  -1    3.70   14.50
  -3  16  -1   14.10   12.10
  -3  16  -1   14.60   12.30
  -3  16  -1   21.30   14.10
  -3  16  -1   11.90   11.70
   3 -16   1   23.20   14.90
   3 -16   1   14.30   11.70
   3 -16   1    3.40   11.20
   3 -16   1    8.00   13.50
   3 -16   1   13.60   12.30
  -4  16  -1   22.70   11.00
  -4  16  -1    2.20   11.50
  -4  16  -1   23.80   13.90
  -4  16  -1   33.80   15.00
  -4  16  -1   24.50    9.80
  -4  16  -1   60.99   14.60
  -4  16  -1   22.00   11.60
  -4  16  -1   11.40   12.90
  -4  16  -1   42.40   13.30
   4 -16   1    6.30   11.10
   4 -16   1   41.40   16.40
   4 -16   1   30.60   10.70
   4 -16   1   23.00    9.90
   4 -16   1   34.70   13.20
   4 -16   1   35.20   13.30
   4 -16   1   25.90   12.30
  -5  16  -1   23.10   12.40
  -5  16  -1   44.90   27.10
  -5  16  -1   29.50   10.50
  -5  16  -1    3.10   11.30
  -5  16  -1   29.20   12.00
  -5  16  -1   33.00   11.20
  -5  16  -1   32.80   11.60
   5 -16   1   26.20   12.40
   5 -16   1   20.10   11.40
   5 -16   1   47.20   14.60
   5 -16   1   16.90    9.50
   5 -16   1   29.70   12.10
   5 -16   1   22.60   12.30
   5 -16   1   -0.10   13.90
   5 -16   1   11.80   12.80
  -6  16  -1    9.20   10.50
  -6  16  -1   15.50   11.70
  -6  16  -1   16.60   10.90
  -6  16  -1  -12.10   13.00
  -6  16  -1   15.50    9.80
  -6  16  -1   33.20   10.70
   6 -16   1   25.60   12.00
   6 -16   1    7.70   13.10
   6 -16   1   -5.50   11.40
   6 -16   1   16.20   12.70
   6 -16   1   27.70   10.60
   6 -16   1   -8.40   10.30
   6 -16   1   -2.10   10.50
   6 -16   1   13.70   13.40
  -7  16  -1   14.70   11.10
  -7  16  -1   14.30   10.80
  -7  16  -1   22.90   10.40
  -7  16  -1   31.70   10.90
  -7  16  -1   16.60   11.10
  -7  16  -1   37.90   12.30
  -7  16  -1   25.30   11.50
  -7  16  -1   37.10   12.00
   7 -16   1   32.10   13.80
   7 -16   1   -0.40   13.00
   7 -16   1   25.60   13.40
   7 -16   1    3.40   12.60
   7 -16   1   17.10   11.90
   7 -16   1   26.70   12.50
   7 -16   1   32.40   11.60
  -8  16  -1   42.10   12.70
  -8  16  -1   73.59   14.30
  -8  16  -1   29.20   13.00
  -8  16  -1   39.50   11.90
  -8  16  -1   22.40   11.00
   8 -16   1   29.30   12.80
   8 -16   1   27.30   14.40
   8 -16   1   35.00   14.50
   8 -16   1   23.40   14.00
   8 -16   1   21.70   12.30
   8 -16   1   11.10   10.70
  -9  16  -1   24.60   11.80
  -9  16  -1   15.90   11.50
  -9  16  -1   25.70   13.20
  -9  16  -1    2.70   10.30
  -9  16  -1   43.50   15.80
   9 -16   1   17.90   12.80
   9 -16   1    5.10   12.10
   9 -16   1    8.10   12.60
   9 -16   1   20.90   12.70
   9 -16   1    5.80   12.40
   9 -16   1   10.00   10.90
 -10  16  -1    9.60   11.90
 -10  16  -1    5.40   10.60
 -10  16  -1   29.10   13.60
 -10  16  -1   32.50   12.10
 -10  16  -1    1.00   11.10
  10 -16   1   26.70   14.70
  10 -16   1   21.70   12.40
  10 -16   1   17.60   12.40
  10 -16   1   12.30   13.50
  10 -16   1  -18.50    9.10
 -11  16  -1   31.10   14.60
 -11  16  -1   63.49   22.10
 -11  16  -1   27.30   12.50
 -11  16  -1   47.10   16.60
  11 -16   1   18.90   14.50
  11 -16   1   46.90   16.80
  11 -16   1   22.00   13.00
  11 -16   1   -2.70   14.00
  11 -16   1   10.90   15.80
   3  15  -1   -1.00   13.30
   3  15  -1  -19.10   11.80
   3  15  -1  -14.00   14.60
  -3 -15   1    6.30   13.90
  -3 -15   1   12.50   19.10
  -3 -15   1   -5.60   14.40
  -3 -15   1   11.90   22.80
   2  15  -1   38.10   24.60
   2  15  -1   15.90   10.90
   2  15  -1   32.70   16.10
   2  15  -1   46.20   22.70
   2  15  -1   -1.70   11.40
   2  15  -1    3.60   12.30
   2  15  -1    6.70   10.60
  -2 -15   1   23.30   14.50
  -2 -15   1   33.80   18.80
  -2 -15   1   31.00   17.00
  -2 -15   1   21.80   11.60
  -2 -15   1   29.00   14.20
   1  15  -1   28.60   14.00
   1  15  -1   13.40   12.60
   1  15  -1    0.80   10.50
   1  15  -1    7.40   10.90
   1  15  -1   -6.80   12.40
   1  15  -1   18.80   14.00
   1  15  -1   16.30   10.20
  -1 -15   1   23.70   18.30
  -1 -15   1    7.40   14.20
  -1 -15   1   19.90   10.60
  -1 -15   1   29.20   13.60
  -1 -15   1   14.90   13.70
  -1 -15   1    0.00   14.00
   0  15  -1   -0.60   10.70
   0  15  -1   27.10   12.10
   0  15  -1   34.70   12.10
   0  15  -1   22.40   13.20
   0  15  -1    5.60    9.10
   0  15  -1   23.10   13.30
   0  15  -1   44.10   14.40
   0 -15   1   21.20   12.70
   0 -15   1    3.00   15.40
   0 -15   1   10.00   12.50
   0 -15   1   48.90   18.10
   0 -15   1    4.30   12.50
   0 -15   1   39.10   12.80
   0 -15   1   23.40   14.10
  -1  15  -1  -12.20   10.10
  -1  15  -1    5.50   10.00
  -1  15  -1   10.80    8.80
  -1  15  -1    6.90   10.50
  -1  15  -1   -5.20    9.00
  -1  15  -1    9.60   11.30
  -1  15  -1   30.90   11.80
  -1  15  -1  -12.20    9.30
  -1  15  -1   -3.40    9.20
  -1  15  -1    3.50   12.00
   1 -15   1    5.90   12.00
   1 -15   1    1.80   11.70
   1 -15   1   15.20   13.60
   1 -15   1    4.90   12.30
   1 -15   1    1.50   11.20
   1 -15   1   -5.00   11.30
   1 -15   1   -1.40   12.20
   1 -15   1  -11.10    8.40
  -2  15  -1   14.50   10.80
  -2  15  -1   11.10    9.70
  -2  15  -1    4.30    9.70
  -2  15  -1   27.70   10.60
  -2  15  -1   13.30    9.30
  -2  15  -1    1.90    9.00
  -2  15  -1    9.90   12.10
  -2  15  -1    3.50    9.20
  -2  15  -1   20.30    9.80
  -2  15  -1    4.80    9.90
  -2  15  -1   -3.10   15.60
   2 -15   1    6.80   12.30
   2 -15   1    2.70   10.40
   2 -15   1   -5.50   10.70
   2 -15   1   18.40   10.30
   2 -15   1    9.90    9.60
   2 -15   1   11.90   12.90
   2 -15   1   -2.20   10.00
   2 -15   1   10.80   12.80
  -3  15  -1   12.30   10.10
  -3  15  -1   22.30   12.20
  -3  15  -1   20.80   10.10
  -3  15  -1   40.00   12.90
  -3  15  -1   52.19   14.30
  -3  15  -1   24.50    9.90
  -3  15  -1   -1.30    8.20
  -3  15  -1   28.10   16.30
  -3  15  -1   14.10   13.00
  -3  15  -1   23.90   11.20
  -3  15  -1    5.30    8.50
   3 -15   1   29.70   14.80
   3 -15   1   34.30   13.00
   3 -15   1   18.60   13.10
   3 -15   1   32.00    9.90
   3 -15   1   25.50   11.90
   3 -15   1   18.90    9.80
   3 -15   1   32.90   13.60
   3 -15   1   27.60   12.00
   3 -15   1   16.40    8.20
   3 -15   1    7.40   10.20
  -4  15  -1   49.50   10.90
  -4  15  -1   26.30   13.50
  -4  15  -1   27.80   13.30
  -4  15  -1    1.60    9.80
  -4  15  -1   13.00   10.10
  -4  15  -1    5.50    9.50
  -4  15  -1   32.30   10.90
  -4  15  -1   27.10   18.10
  -4  15  -1   26.90   10.20
  -4  15  -1   11.20   10.20
  -4  15  -1   11.30   11.40
  -4  15  -1   27.60   13.20
  -4  15  -1   15.70    9.10
   4 -15   1   16.80    9.90
   4 -15   1   38.20   12.20
   4 -15   1    9.60    8.50
   4 -15   1   13.70   12.80
   4 -15   1   37.80   13.60
   4 -15   1   18.70   12.40
   4 -15   1    0.40   11.60
   4 -15   1    7.50   10.10
  -5  15  -1   -3.40    8.70
  -5  15  -1   -3.90   10.20
  -5  15  -1   15.60   10.70
  -5  15  -1    1.10    7.80
  -5  15  -1   12.00   10.50
  -5  15  -1   22.90    9.90
  -5  15  -1    3.30    9.80
  -5  15  -1   17.80   13.40
  -5  15  -1   -5.50    7.50
  -5  15  -1    7.90    7.80
  -5  15  -1    3.20   10.80
  -5  15  -1   14.40    9.90
  -5  15  -1    7.20   10.40
   5 -15   1    6.50   10.80
   5 -15   1   12.30    9.90
   5 -15   1    7.00   10.20
   5 -15   1  -16.20    8.20
   5 -15   1   25.60   10.50
   5 -15   1    8.40    9.10
   5 -15   1    4.80   10.20
   5 -15   1    2.20    9.00
   5 -15   1   -7.90   12.00
   5 -15   1   28.20   12.60
  -6  15  -1   52.19   13.40
  -6  15  -1   38.00   11.60
  -6  15  -1   53.89   18.20
  -6  15  -1   60.39   12.20
  -6  15  -1   55.59   12.00
  -6  15  -1   49.40   16.60
  -6  15  -1   31.40   13.10
  -6  15  -1   37.80   15.90
  -6  15  -1   52.99   12.40
  -6  15  -1   39.00   10.60
   6 -15   1   17.10   10.80
   6 -15   1   42.30   12.60
   6 -15   1   25.40   10.50
   6 -15   1   32.90   11.60
   6 -15   1   52.79   10.00
   6 -15   1   19.50   11.70
   6 -15   1   44.30   14.30
   6 -15   1   39.50   12.10
   6 -15   1   54.89   14.30
  -7  15  -1   56.99   12.90
  -7  15  -1   38.50   11.20
  -7  15  -1   30.80   14.20
  -7  15  -1   35.10   11.20
  -7  15  -1   46.70   14.60
  -7  15  -1   46.20   12.70
  -7  15  -1   30.90   11.00
  -7  15  -1   78.79   13.90
  -7  15  -1   26.70   12.80
  -7  15  -1   32.40   11.10
   7 -15   1   40.30   12.10
   7 -15   1   32.30   14.40
   7 -15   1    2.10   10.40
   7 -15   1    7.30   14.70
   7 -15   1   48.50   12.50
   7 -15   1   51.09   12.70
   7 -15   1   34.00   13.20
   7 -15   1   22.00    9.90
   7 -15   1   29.30   11.70
  -8  15  -1   18.00   11.10
  -8  15  -1   -1.20    8.30
  -8  15  -1   -0.20    9.80
  -8  15  -1   -1.40    9.90
  -8  15  -1   19.30    9.80
  -8  15  -1    7.10   10.00
  -8  15  -1   16.80    7.50
   8 -15   1   20.70    9.80
   8 -15   1   -5.90   10.80
   8 -15   1    1.40   11.70
   8 -15   1    1.30    9.30
   8 -15   1    3.40    9.20
   8 -15   1    2.70   10.40
   8 -15   1    4.50   12.60
  -9  15  -1   -4.80    8.90
  -9  15  -1   11.30   10.30
  -9  15  -1   13.90   14.20
  -9  15  -1   23.50   10.40
  -9  15  -1    3.00   11.20
  -9  15  -1   12.80   11.00
   9 -15   1  -26.50   11.00
   9 -15   1   12.90   12.10
   9 -15   1   23.60   10.00
   9 -15   1   -4.90   11.30
   9 -15   1    2.10   10.50
   9 -15   1   -0.10   13.50
   9 -15   1   -2.80   11.50
   9 -15   1   21.70   13.40
 -10  15  -1   15.80   11.30
 -10  15  -1   36.60   13.80
 -10  15  -1   33.00   13.80
 -10  15  -1   10.10   11.40
 -10  15  -1   35.50   11.60
  10 -15   1   16.70   12.00
  10 -15   1   12.00   12.30
  10 -15   1   33.80   15.20
  10 -15   1   17.70   11.60
  10 -15   1   20.30   11.80
  10 -15   1   20.00   12.90
  10 -15   1   11.40   11.30
 -11  15  -1   13.80   12.20
 -11  15  -1    9.30   11.50
 -11  15  -1   -1.00   14.00
 -11  15  -1   14.70   11.20
 -11  15  -1   40.60   14.30
 -11  15  -1    3.00   13.50
  11 -15   1    3.00   13.10
  11 -15   1   16.50   12.10
  11 -15   1   11.10   12.30
 -12  15  -1    6.10   12.80
 -12  15  -1   20.90   14.00
 -12  15  -1   21.20   13.70
 -12  15  -1   11.40   12.00
 -12  15  -1    9.40   14.90
  12 -15   1  -11.00   12.80
  12 -15   1   -5.60   13.00
  12 -15   1  -31.50   12.40
  12 -15   1    6.10   17.50
  12 -15   1   -2.70   12.20
   4  14  -1   -8.90   11.20
   4  14  -1   -3.70   13.30
   4  14  -1  -18.90    9.80
   4  14  -1   -2.30    9.30
   4  14  -1    9.80   12.90
   4  14  -1    6.70   14.00
  -4 -14   1   40.50   21.70
  -4 -14   1  -13.40   16.90
  -4 -14   1   14.80   11.60
  -4 -14   1   -3.70   10.20
  -4 -14   1    3.60   12.30
   3  14  -1   -8.50    9.60
   3  14  -1    0.90   10.20
   3  14  -1   20.50   12.20
   3  14  -1   25.20   16.00
   3  14  -1  -13.30   10.00
   3  14  -1    5.60   12.40
   3  14  -1   -3.60   12.60
   3  14  -1   16.70   15.50
  -3 -14   1   -7.30   12.50
  -3 -14   1   22.80   15.90
  -3 -14   1    4.60   13.90
  -3 -14   1    6.80   16.00
  -3 -14   1   13.40   17.80
   2  14  -1   31.40   12.90
   2  14  -1   33.50   12.30
   2  14  -1   29.20   13.20
   2  14  -1   37.40   16.20
   2  14  -1   30.80   11.20
   2  14  -1   25.90   13.00
   2  14  -1   19.20   11.00
  -2 -14   1   31.60   13.70
  -2 -14   1   28.50   14.50
  -2 -14   1   15.90   13.20
  -2 -14   1   33.70   16.00
   1  14  -1    9.30   13.10
   1  14  -1   36.30   12.80
   1  14  -1   46.70   13.40
   1  14  -1   25.10   11.70
   1  14  -1   39.40   11.70
   1  14  -1   20.70   10.90
   1  14  -1   37.20   11.10
   1  14  -1   30.30   13.80
  -1 -14   1   49.99   12.80
  -1 -14   1   22.40   14.30
  -1 -14   1   31.90   14.20
  -1 -14   1   36.60   14.50
  -1 -14   1   29.50   14.60
  -1 -14   1   52.09   13.50
  -1 -14   1   34.00   14.40
   0  14  -1   -5.60    9.70
   0  14  -1    2.70    8.30
   0  14  -1   14.20    8.40
   0  14  -1   14.30   10.00
   0  14  -1   10.50    9.30
   0  14  -1    6.70   10.10
   0  14  -1   -0.90    8.10
   0  14  -1    2.60    8.80
   0  14  -1   -9.00    9.00
   0  14  -1  -14.50    8.20
   0  14  -1    5.00    9.10
   0 -14   1   12.90   12.40
   0 -14   1  -10.10   11.30
   0 -14   1   -9.60    9.80
   0 -14   1   -2.10    8.70
   0 -14   1    1.10   11.30
   0 -14   1    0.60   10.00
   0 -14   1    4.20   13.20
  -1  14  -1   19.00   13.10
  -1  14  -1   41.00   12.70
  -1  14  -1   37.20   12.30
  -1  14  -1   60.19   11.70
  -1  14  -1   23.30   10.70
  -1  14  -1   33.10    9.90
  -1  14  -1   32.60   12.70
  -1  14  -1   26.40   10.00
  -1  14  -1   52.49   14.00
  -1  14  -1   50.49   11.30
  -1  14  -1   40.60   17.10
  -1  14  -1   39.50   10.70
  -1  14  -1   36.30   11.00
   1 -14   1   47.90   12.80
   1 -14   1   31.00   11.70
   1 -14   1   26.90   13.40
   1 -14   1   27.30   12.70
   1 -14   1   30.10   11.20
   1 -14   1   33.80   15.00
   1 -14   1   29.10    9.80
   1 -14   1   37.60   14.40
   1 -14   1   35.70   20.20
   1 -14   1   32.40   11.40
   1 -14   1   11.90   10.50
  -2  14  -1   60.39   11.70
  -2  14  -1   87.19   14.60
  -2  14  -1   68.99   12.50
  -2  14  -1   66.99   13.10
  -2  14  -1   55.79   11.80
  -2  14  -1   46.80   13.80
  -2  14  -1   68.09   13.00
  -2  14  -1   43.20    9.70
  -2  14  -1   50.29    9.60
  -2  14  -1   58.89   10.20
  -2  14  -1   81.69   12.20
  -2  14  -1   60.79   13.40
  -2  14  -1   73.49   14.40
   2 -14   1   11.40   11.90
   2 -14   1   69.19   10.30
   2 -14   1   58.19   12.70
   2 -14   1   36.40   13.10
   2 -14   1   52.99   14.30
   2 -14   1   79.59   13.60
   2 -14   1   58.19   11.90
   2 -14   1   71.09   19.00
   2 -14   1   56.39    9.90
   2 -14   1   70.09   11.50
   2 -14   1   54.59   14.40
   2 -14   1   67.79   15.00
   2 -14   1   44.40   13.20
  -3  14  -1   14.30   10.20
  -3  14  -1   37.80   13.20
  -3  14  -1   23.50    9.10
  -3  14  -1   14.50    8.90
  -3  14  -1   20.20   10.80
  -3  14  -1   25.90   10.40
  -3  14  -1   19.50   12.10
  -3  14  -1   23.00    7.90
  -3  14  -1   27.00   10.00
  -3  14  -1   22.40   10.20
  -3  14  -1   12.90   11.40
  -3  14  -1   18.50    9.40
  -3  14  -1   18.60    9.50
  -3  14  -1   19.60    9.40
   3 -14   1   26.60   13.20
   3 -14   1   24.90   11.20
   3 -14   1   41.30   12.40
   3 -14   1   16.20    9.30
   3 -14   1   18.90    9.50
   3 -14   1   35.90   12.70
   3 -14   1   30.30   12.00
   3 -14   1   16.30   10.00
   3 -14   1   39.60   12.20
   3 -14   1    8.70   13.10
   3 -14   1   36.00    8.30
   3 -14   1   28.40   12.90
   3 -14   1    8.30    8.60
  -4  14  -1   90.29   15.80
  -4  14  -1  122.69   11.30
  -4  14  -1  138.99   14.30
  -4  14  -1  117.89   13.50
  -4  14  -1  109.39   15.60
  -4  14  -1  131.39   14.40
  -4  14  -1  136.19   13.80
  -4  14  -1  112.49   13.60
  -4  14  -1  112.99   15.70
  -4  14  -1  119.59   14.10
  -4  14  -1  157.48   16.90
   4 -14   1  141.79   14.80
   4 -14   1  170.08   17.90
   4 -14   1  127.79   12.10
   4 -14   1  141.29   13.30
   4 -14   1  121.09   13.50
   4 -14   1  107.59   14.60
   4 -14   1  142.09   16.90
   4 -14   1  148.49   15.90
   4 -14   1  104.09   16.90
   4 -14   1  150.78   17.70
   4 -14   1  109.19   14.80
   4 -14   1  142.09   15.40
   4 -14   1  122.39   13.90
  -5  14  -1   73.59   15.50
  -5  14  -1   54.99   12.90
  -5  14  -1   37.10   11.20
  -5  14  -1   70.19   11.80
  -5  14  -1   75.19   16.70
  -5  14  -1   54.29    9.90
  -5  14  -1   82.69    9.70
  -5  14  -1   70.09   10.30
  -5  14  -1   65.49   12.00
  -5  14  -1   81.39   10.80
  -5  14  -1   83.69   15.00
  -5  14  -1   61.09   11.60
  -5  14  -1   83.39   12.40
   5 -14   1   71.39   11.20
   5 -14   1   57.49   12.50
   5 -14   1   48.30    9.30
   5 -14   1   46.70   10.90
   5 -14   1   76.19   13.40
   5 -14   1   56.29   12.30
   5 -14   1   61.09   18.40
   5 -14   1   66.39   11.50
   5 -14   1   52.49   12.80
   5 -14   1   27.00   11.10
   5 -14   1   41.70   13.10
   5 -14   1   71.39   14.00
   5 -14   1   71.89   11.30
  -6  14  -1   55.59   10.90
  -6  14  -1   98.69   12.80
  -6  14  -1   63.59   14.60
  -6  14  -1   52.89   12.70
  -6  14  -1   81.49   10.40
  -6  14  -1   69.99   10.50
  -6  14  -1   86.59   15.30
  -6  14  -1   82.59   11.30
  -6  14  -1   52.89   11.50
  -6  14  -1   70.29   13.80
  -6  14  -1   65.99   14.00
  -6  14  -1   56.69   14.30
  -6  14  -1   75.29   12.50
  -6  14  -1   59.49    9.90
   6 -14   1   81.49   12.70
   6 -14   1   74.79   13.00
   6 -14   1   99.99   14.80
   6 -14   1   69.19   11.90
   6 -14   1  107.89   13.40
   6 -14   1   62.69   13.00
   6 -14   1   47.10   14.30
   6 -14   1   68.29   11.40
   6 -14   1   54.19    9.40
   6 -14   1   61.19   14.00
   6 -14   1   51.09   11.20
   6 -14   1   81.19   13.80
  -7  14  -1    9.80    8.50
  -7  14  -1   -2.90   12.00
  -7  14  -1   10.10   10.20
  -7  14  -1   -8.60    8.80
  -7  14  -1   17.60    8.90
  -7  14  -1   12.10    9.90
  -7  14  -1    5.30    9.50
  -7  14  -1   16.80    8.60
  -7  14  -1    8.10    8.90
  -7  14  -1    6.80    9.30
  -7  14  -1   32.90   13.30
  -7  14  -1   -0.90    7.40
  -7  14  -1   15.00    8.10
   7 -14   1   13.50   11.80
   7 -14   1   24.40   11.30
   7 -14   1   -6.90    8.40
   7 -14   1   -4.20   10.90
   7 -14   1    0.50   11.30
   7 -14   1    4.00    9.70
   7 -14   1    7.90    8.60
   7 -14   1   15.90   10.50
   7 -14   1    3.00   10.60
   7 -14   1    3.20   10.90
   7 -14   1   10.20   11.10
   7 -14   1   -2.10   12.20
   7 -14   1   -5.00    7.50
  -8  14  -1    2.00    8.70
  -8  14  -1    3.80    8.60
  -8  14  -1   11.50   10.70
  -8  14  -1   -9.10    9.30
  -8  14  -1    2.40    6.70
  -8  14  -1   -2.40   10.90
  -8  14  -1   -8.50    6.50
  -8  14  -1  -10.90   13.80
  -8  14  -1   -0.60   10.00
  -8  14  -1   -6.50    7.30
  -8  14  -1   10.30    6.30
  -8  14  -1    4.50    8.90
  -8  14  -1   -0.50    8.50
  -8  14  -1   -7.00    9.10
  -8  14  -1   17.10   11.60
   8 -14   1   -1.50   10.80
   8 -14   1   -1.60    7.90
   8 -14   1    0.30    9.50
   8 -14   1    1.10    8.30
   8 -14   1    0.20    9.60
   8 -14   1    4.80    8.20
   8 -14   1   11.60    9.90
   8 -14   1   11.10   11.20
   8 -14   1    9.50   11.80
   8 -14   1    5.20   10.00
   8 -14   1    6.00    8.90
   8 -14   1    6.70   10.40
   8 -14   1    2.80    6.90
  -9  14  -1   23.20   12.30
  -9  14  -1   56.09   14.20
  -9  14  -1   25.30   12.90
  -9  14  -1   49.50   17.90
  -9  14  -1   28.90   10.80
  -9  14  -1   38.50   11.50
  -9  14  -1   42.10   13.00
  -9  14  -1   63.29   13.00
  -9  14  -1   43.10   11.90
   9 -14   1   37.00   10.70
   9 -14   1   24.60   11.70
   9 -14   1   82.79   14.10
   9 -14   1   36.80   11.50
   9 -14   1   42.50   12.00
   9 -14   1   18.50   13.40
   9 -14   1   42.20   12.80
   9 -14   1   34.50   13.10
   9 -14   1   26.60   12.40
   9 -14   1   49.10   11.20
 -10  14  -1   28.20   13.30
 -10  14  -1   49.60   13.80
 -10  14  -1   65.89   14.00
 -10  14  -1   55.19   13.80
 -10  14  -1    6.70    8.90
 -10  14  -1   25.70   12.00
 -10  14  -1   33.20   12.70
 -10  14  -1   33.70   10.30
  10 -14   1   25.00   10.60
  10 -14   1   29.30   13.30
  10 -14   1   17.60   10.90
  10 -14   1    8.20   11.80
  10 -14   1   23.40   11.40
  10 -14   1   55.79   15.70
  10 -14   1  -10.00   11.80
  10 -14   1    5.50   11.00
  10 -14   1   54.29   12.20
 -11  14  -1   -0.10    7.10
 -11  14  -1   11.90   11.70
 -11  14  -1   12.90   12.50
 -11  14  -1    0.10   12.00
 -11  14  -1   12.20   12.50
 -11  14  -1   22.10   12.20
 -11  14  -1   24.50   11.20
  11 -14   1    9.20   11.50
  11 -14   1    2.60   11.60
  11 -14   1   18.10   11.40
  11 -14   1   -5.40    9.90
  11 -14   1    5.10   14.90
  11 -14   1   20.10   11.90
  11 -14   1   -5.20   11.50
 -12  14  -1   -0.40   13.00
 -12  14  -1   13.60   11.50
 -12  14  -1  -22.20   11.20
 -12  14  -1   18.00   13.70
 -12  14  -1   24.10   12.90
 -12  14  -1   16.40   11.50
  12 -14   1  -20.80   13.00
  12 -14   1   -5.80   12.70
  12 -14   1    3.30   12.10
  12 -14   1   11.80   13.50
  12 -14   1    2.80   14.30
  12 -14   1   27.40   12.90
   5  13  -1    7.40   12.30
   5  13  -1   29.70   13.70
   5  13  -1    8.30    8.20
   5  13  -1   -3.90   13.00
   5  13  -1   25.40   14.00
   5  13  -1   -0.10   12.30
  -5 -13   1    0.40   10.70
  -5 -13   1  -13.10   12.60
  -5 -13   1   -6.60   17.10
  -5 -13   1    7.30   15.10
   4  13  -1    0.30    8.00
   4  13  -1   16.40   11.10
   4  13  -1    1.20    9.70
   4  13  -1   -3.60   14.80
   4  13  -1   39.60   15.60
   4  13  -1   17.70   11.60
   4  13  -1   10.00   10.60
  -4 -13   1   -0.40   14.60
  -4 -13   1   18.40   12.70
  -4 -13   1   18.60   13.40
  -4 -13   1   19.70   14.50
   3  13  -1   30.40   10.60
   3  13  -1   51.59   10.00
   3  13  -1   20.40    9.90
   3  13  -1   27.40   12.00
   3  13  -1    2.90    9.00
   3  13  -1   32.80   13.10
   3  13  -1   25.10   13.50
  -3 -13   1   22.90   12.20
  -3 -13   1   18.70   14.40
  -3 -13   1   27.10   13.60
  -3 -13   1   15.40    8.90
  -3 -13   1   32.40   14.00
   2  13  -1  145.79   15.40
   2  13  -1  139.89   10.90
   2  13  -1  166.68   17.20
   2  13  -1  158.18   18.20
   2  13  -1  171.48   18.40
   2  13  -1  184.68   28.50
   2  13  -1  159.98   15.90
   2  13  -1  159.58   15.40
   2  13  -1  183.28   19.20
   2  13  -1  189.58   17.90
   2  13  -1  201.48   18.30
  -2 -13   1  172.88   16.60
  -2 -13   1  152.28   20.90
  -2 -13   1  120.39   19.50
  -2 -13   1  176.88   19.40
  -2 -13   1  199.18   16.60
  -2 -13   1  176.18   16.80
  -2 -13   1  164.58   17.60
  -2 -13   1  149.19   16.70
   1  13  -1   22.20    9.70
   1  13  -1   18.90    9.30
   1  13  -1   18.80   10.60
   1  13  -1   19.00   11.50
   1  13  -1   27.80   11.40
   1  13  -1   20.40    8.80
   1  13  -1   23.70   11.50
   1  13  -1   24.00   10.00
   1  13  -1   26.20    7.50
   1  13  -1   31.60   13.40
   1  13  -1   22.00   11.20
   1  13  -1   16.80    8.50
   1  13  -1   24.90    9.80
   1  13  -1   24.10   11.80
  -1 -13   1   20.00   10.60
  -1 -13   1   26.90   10.70
  -1 -13   1   20.90   12.20
  -1 -13   1   23.80    9.10
  -1 -13   1   23.40    9.90
  -1 -13   1   14.70   10.70
  -1 -13   1   21.30   11.80
  -1 -13   1    2.20   11.90
  -1 -13   1   27.60   10.70
  -1 -13   1   19.50   11.30
  -1 -13   1   13.70   10.90
   0  13  -1   66.19   11.50
   0  13  -1   65.59   10.30
   0  13  -1   31.20    9.90
   0  13  -1   41.30   12.00
   0  13  -1   53.99    8.50
   0  13  -1   54.99   11.00
   0  13  -1   44.10   12.80
   0  13  -1   56.49   11.40
   0  13  -1   62.49   15.40
   0  13  -1   35.80   11.60
   0  13  -1   52.59   12.80
   0  13  -1   40.60   10.80
   0 -13   1   29.80   10.70
   0 -13   1   13.60   12.30
   0 -13   1   66.79   11.30
   0 -13   1   60.29   13.90
   0 -13   1   48.70   13.30
   0 -13   1   44.90   12.40
   0 -13   1   41.00   13.90
   0 -13   1   46.30   10.60
   0 -13   1   55.49   13.50
   0 -13   1   56.69    9.30
   0 -13   1   30.90   11.60
  -1  13  -1  296.97   18.40
  -1  13  -1  292.67   20.60
  -1  13  -1  286.07   21.10
  -1  13  -1  284.87   20.30
  -1  13  -1  324.97   21.20
  -1  13  -1  302.57   19.30
  -1  13  -1  325.47   19.30
  -1  13  -1  302.77   17.10
  -1  13  -1  331.07   19.50
  -1  13  -1  332.37   21.10
  -1  13  -1  357.26   25.90
  -1  13  -1  297.57   17.60
   1 -13   1  326.07   21.30
   1 -13   1  302.57   22.40
   1 -13   1  310.27   32.50
   1 -13   1  241.28   19.20
   1 -13   1  264.07   17.00
   1 -13   1  289.77   20.10
   1 -13   1  308.87   20.20
   1 -13   1  284.97   18.90
   1 -13   1  269.57   28.90
   1 -13   1  309.17   20.40
  -2  13  -1   74.99   12.20
  -2  13  -1   62.99    8.00
  -2  13  -1   64.19   10.60
  -2  13  -1   72.49   10.00
  -2  13  -1   50.29   11.20
  -2  13  -1   71.59   12.20
  -2  13  -1   41.20   11.20
  -2  13  -1   57.29   13.80
  -2  13  -1   74.29   11.90
  -2  13  -1   64.99   11.30
  -2  13  -1   69.99   11.10
  -2  13  -1   67.89    9.40
  -2  13  -1   47.40   11.30
  -2  13  -1   78.59   14.00
  -2  13  -1   66.89   12.10
   2 -13   1   73.09   11.30
   2 -13   1   73.79   11.50
   2 -13   1   54.89   13.00
   2 -13   1   60.39   12.00
   2 -13   1   65.69   14.60
   2 -13   1   54.39   14.40
   2 -13   1   60.19   11.60
   2 -13   1   52.89   13.10
   2 -13   1   51.19   12.00
   2 -13   1   68.19   12.90
   2 -13   1   35.00   12.80
   2 -13   1   51.89    7.60
   2 -13   1   60.89    8.40
   2 -13   1   50.89   11.80
   2 -13   1   55.79   11.80
  -3  13  -1    5.30    6.50
  -3  13  -1    8.90   10.20
  -3  13  -1   12.30    8.30
  -3  13  -1   -0.60   11.10
  -3  13  -1    9.50   10.10
  -3  13  -1    5.90   10.00
  -3  13  -1    4.50    9.10
  -3  13  -1    2.90    8.80
  -3  13  -1    4.40    7.80
  -3  13  -1   12.40    7.60
  -3  13  -1   13.40    9.50
  -3  13  -1    2.50   12.30
  -3  13  -1   24.80   10.00
  -3  13  -1    9.80    8.70
  -3  13  -1   24.40    8.30
  -3  13  -1   24.10   10.60
   3 -13   1    1.30    8.70
   3 -13   1   20.50    9.10
   3 -13   1    8.10   11.50
   3 -13   1   10.30    7.50
   3 -13   1    6.20   10.80
   3 -13   1   10.40    8.20
   3 -13   1   21.80    8.40
   3 -13   1   22.60    9.60
   3 -13   1   -1.00    7.50
   3 -13   1   23.70   10.40
   3 -13   1   20.40   11.30
   3 -13   1   18.60   10.90
   3 -13   1   17.70    8.40
   3 -13   1   19.40    8.50
   3 -13   1   16.20    9.40
  -4  13  -1  391.36   32.20
  -4  13  -1  336.17   20.50
  -4  13  -1  344.87   19.70
  -4  13  -1  379.96   20.30
  -4  13  -1  394.06   20.60
  -4  13  -1  362.26   20.30
  -4  13  -1  365.66   20.10
  -4  13  -1  268.97   18.50
  -4  13  -1  336.17   22.20
  -4  13  -1  383.36   23.40
  -4  13  -1  361.46   19.70
  -4  13  -1  313.57   18.40
  -4  13  -1  329.67   22.10
  -4  13  -1  366.36   17.30
   4 -13   1  328.97   17.90
   4 -13   1  346.17   20.40
   4 -13   1  339.57   22.80
   4 -13   1  406.96   23.20
   4 -13   1  327.47   20.70
   4 -13   1  378.76   21.00
   4 -13   1  321.17   21.10
   4 -13   1  330.97   21.40
   4 -13   1  364.56   22.20
   4 -13   1  323.57   19.30
   4 -13   1  324.27   23.90
   4 -13   1  388.36   22.80
   4 -13   1  331.37   19.20
   4 -13   1  367.26   22.00
   4 -13   1  332.27   16.70
  -5  13  -1  311.97   18.90
  -5  13  -1  248.88   17.00
  -5  13  -1  240.58   16.80
  -5  13  -1  311.77   18.40
  -5  13  -1  273.97   20.90
  -5  13  -1  305.17   19.00
  -5  13  -1  299.57   18.00
  -5  13  -1  282.57   20.10
  -5  13  -1  289.07   18.40
  -5  13  -1  241.78   16.80
  -5  13  -1  278.57   16.30
  -5  13  -1  277.97   20.30
  -5  13  -1  292.57   20.60
  -5  13  -1  271.57   22.50
  -5  13  -1  253.77   16.60
   5 -13   1  285.17   17.80
   5 -13   1  291.57   21.50
   5 -13   1  297.37   19.70
   5 -13   1  301.57   17.40
   5 -13   1  315.17   22.00
   5 -13   1  275.27   19.10
   5 -13   1  289.17   19.00
   5 -13   1  246.78   16.90
   5 -13   1  261.57   18.20
   5 -13   1  288.07   20.40
   5 -13   1  274.27   26.50
  -6  13  -1    5.00    8.20
  -6  13  -1    0.90    7.70
  -6  13  -1   16.00   12.50
  -6  13  -1   22.70    8.10
  -6  13  -1    2.40    8.60
  -6  13  -1   -1.10    8.40
  -6  13  -1   13.10   11.30
  -6  13  -1   12.80    9.70
  -6  13  -1    4.70    9.20
  -6  13  -1   13.40    9.20
  -6  13  -1    8.90    7.90
  -6  13  -1    3.40    7.40
  -6  13  -1    9.80    9.10
  -6  13  -1    9.30    9.90
  -6  13  -1   -1.20    7.20
   6 -13   1    9.20    9.10
   6 -13   1   10.70   11.70
   6 -13   1    7.20    7.90
   6 -13   1    3.20    7.00
   6 -13   1   13.30   10.80
   6 -13   1   -1.70   10.10
   6 -13   1   16.60   10.00
   6 -13   1   -5.60    8.00
   6 -13   1   10.10   10.70
   6 -13   1    0.70    7.30
   6 -13   1   13.40   10.00
   6 -13   1    7.40    8.80
   6 -13   1   -1.60    7.80
   6 -13   1   19.10    9.40
  -7  13  -1   20.40    6.60
  -7  13  -1   16.50    8.40
  -7  13  -1   19.40    8.50
  -7  13  -1   17.40   10.40
  -7  13  -1   17.30   10.20
  -7  13  -1    5.90    7.90
  -7  13  -1   25.40   12.70
  -7  13  -1   34.60   12.00
  -7  13  -1   26.30   10.30
  -7  13  -1   29.10   14.60
  -7  13  -1   14.10   12.20
  -7  13  -1   30.00    6.40
  -7  13  -1   48.90   11.70
  -7  13  -1   27.20    9.40
  -7  13  -1   21.80    9.60
  -7  13  -1   33.80   11.00
  -7  13  -1   29.70    8.00
   7 -13   1    6.80    8.90
   7 -13   1    5.90    8.80
   7 -13   1   26.90   11.20
   7 -13   1   11.60   10.80
   7 -13   1   19.60    8.10
   7 -13   1   12.10    9.70
   7 -13   1   23.00    8.80
   7 -13   1   17.70    8.10
   7 -13   1   22.70    9.30
   7 -13   1   18.90    7.80
   7 -13   1   23.00    9.50
   7 -13   1   35.20    7.50
   7 -13   1   14.40   19.70
   7 -13   1    1.20   10.10
   7 -13   1    8.10   12.10
   7 -13   1   23.80   12.40
   7 -13   1   46.60   11.70
  -8  13  -1  141.49   10.70
  -8  13  -1  162.18   15.80
  -8  13  -1  157.28   17.50
  -8  13  -1  123.19   13.10
  -8  13  -1  144.49   14.50
  -8  13  -1  136.89   15.10
  -8  13  -1  130.69   13.40
  -8  13  -1  118.59   10.00
  -8  13  -1  127.19   13.30
  -8  13  -1  150.98   16.40
  -8  13  -1  142.39   16.20
  -8  13  -1  157.28   12.80
  -8  13  -1  131.59   18.30
  -8  13  -1  118.29   14.20
  -8  13  -1  156.38   15.70
   8 -13   1  158.28   15.10
   8 -13   1  150.08   16.70
   8 -13   1  159.78   12.50
   8 -13   1  108.59   12.80
   8 -13   1  138.99   13.50
   8 -13   1  125.09   11.50
   8 -13   1  136.99   12.10
   8 -13   1   94.09   12.70
   8 -13   1  127.49   15.00
   8 -13   1  156.48   17.10
   8 -13   1  116.39   14.90
   8 -13   1  125.09   14.90
   8 -13   1  144.59   12.70
   8 -13   1  150.38   16.50
   8 -13   1  146.39   17.20
   8 -13   1  120.49   15.00
   8 -13   1  158.28   15.70
  -9  13  -1    8.50    9.40
  -9  13  -1   22.90   11.60
  -9  13  -1    4.10    9.00
  -9  13  -1   16.50    9.10
  -9  13  -1   34.80   11.30
  -9  13  -1    9.10    9.60
  -9  13  -1   12.50   10.10
  -9  13  -1   38.80   12.80
  -9  13  -1   14.70    9.70
  -9  13  -1   20.60   11.00
  -9  13  -1   31.20   11.30
   9 -13   1   11.90    9.50
   9 -13   1   14.20   12.30
   9 -13   1   19.20    9.60
   9 -13   1   24.80    9.00
   9 -13   1   16.50   11.60
   9 -13   1   25.80   10.60
   9 -13   1    7.50    9.00
   9 -13   1   29.10   12.30
   9 -13   1   15.20   11.70
   9 -13   1   28.40    9.90
   9 -13   1   23.00   10.70
   9 -13   1   -6.20    8.60
   9 -13   1   11.50   10.80
   9 -13   1   -4.60    9.40
 -10  13  -1    0.00   10.20
 -10  13  -1   -7.40   10.50
 -10  13  -1    1.80    8.70
 -10  13  -1    0.40   10.70
 -10  13  -1   19.10    8.80
 -10  13  -1   -3.20    9.50
 -10  13  -1   -6.90    6.80
 -10  13  -1    6.70   11.30
 -10  13  -1    1.00    9.40
  10 -13   1   -1.80    8.20
  10 -13   1    6.60   11.80
  10 -13   1    2.50   12.00
  10 -13   1    8.30   10.10
  10 -13   1   -5.80   10.30
  10 -13   1    3.70    9.70
  10 -13   1   17.00   12.40
  10 -13   1   -8.10   11.90
  10 -13   1    4.50   10.50
 -11  13  -1   41.90   13.00
 -11  13  -1    0.60   12.20
 -11  13  -1   11.50   10.70
 -11  13  -1   18.40   12.20
 -11  13  -1   22.00   12.50
 -11  13  -1   20.70   12.70
 -11  13  -1   27.30    9.90
  11 -13   1   31.40   11.90
  11 -13   1   -5.40   14.00
  11 -13   1   16.00   10.50
  11 -13   1    4.50   12.20
  11 -13   1   31.40   11.30
  11 -13   1    5.50   11.30
  11 -13   1   23.20   11.80
 -12  13  -1    5.10   12.10
 -12  13  -1    5.70   18.60
 -12  13  -1   17.00   13.40
 -12  13  -1    0.30    9.90
  12 -13   1   10.50   15.50
  12 -13   1    1.60   12.40
  12 -13   1   11.40   12.00
  12 -13   1   -5.00   11.70
  12 -13   1  -12.80   10.60
  12 -13   1    5.80   11.80
  12 -13   1   19.80   15.30
 -13  13  -1   -9.30   10.00
 -13  13  -1   -7.60   12.90
 -13  13  -1   26.10   20.50
 -13  13  -1    1.80   10.50
  13 -13   1   13.60   13.00
  13 -13   1  -12.60   12.40
  13 -13   1    6.40   13.50
  13 -13   1    9.00   13.10
  13 -13   1   -2.20   14.40
  13 -13   1    2.50   13.90
  13 -13   1   12.40   19.50
   6  12  -1   -6.00   10.60
   6  12  -1  -12.30   10.60
   6  12  -1   19.00   13.70
   6  12  -1   -9.10   12.30
   6  12  -1    1.40    7.90
   6  12  -1  -20.90   10.70
  -6 -12   1   -0.40   15.70
  -6 -12   1   -5.20   11.20
  -6 -12   1   -0.10   12.70
  -6 -12   1   -4.20   10.90
   5  12  -1    0.60   11.40
   5  12  -1  -16.00   11.40
   5  12  -1   -2.30    7.90
   5  12  -1    3.10    9.80
   5  12  -1    1.50    9.50
   5  12  -1   11.10   10.70
  -5 -12   1    0.40   13.80
  -5 -12   1   -2.90   11.40
  -5 -12   1   -7.50    9.70
  -5 -12   1   22.30   16.50
  -5 -12   1   10.10   11.80
   4  12  -1   35.50   12.20
   4  12  -1   -4.20    9.60
   4  12  -1    8.70    7.40
   4  12  -1   17.30   10.90
   4  12  -1    5.40    9.50
   4  12  -1   22.90   12.30
  -4 -12   1   16.00   10.10
  -4 -12   1   -5.20   11.20
  -4 -12   1    2.80   11.00
  -4 -12   1   14.00   13.70
  -4 -12   1   -2.50    9.00
   3  12  -1   25.90   12.70
   3  12  -1   19.80    8.70
   3  12  -1    6.10   10.60
   3  12  -1   10.80    9.70
   3  12  -1   26.20   11.70
   3  12  -1   25.90   10.30
   3  12  -1   35.90    9.10
   3  12  -1   22.40   10.30
   3  12  -1   22.10   10.10
   3  12  -1   29.10   11.40
  -3 -12   1   29.20   13.60
  -3 -12   1   36.90   11.30
  -3 -12   1   21.60   11.80
  -3 -12   1   17.40   12.90
  -3 -12   1   24.20   13.30
  -3 -12   1   48.70   11.70
  -3 -12   1   15.90   10.10
   2  12  -1   73.19   14.30
   2  12  -1   83.49   12.40
   2  12  -1  102.39   21.90
   2  12  -1   89.79   12.90
   2  12  -1  104.49   14.80
   2  12  -1   61.89    9.60
   2  12  -1   86.69    8.60
   2  12  -1   60.89   11.50
   2  12  -1   93.09   12.80
   2  12  -1   80.59   15.20
   2  12  -1   69.59   10.50
   2  12  -1   64.59   13.30
   2  12  -1   81.29   15.20
   2  12  -1   63.49   12.80
  -2 -12   1  105.49   11.80
  -2 -12   1   66.99   13.70
  -2 -12   1   80.99   16.50
  -2 -12   1   84.99   11.10
  -2 -12   1   74.19   12.20
  -2 -12   1   59.69   13.10
  -2 -12   1   58.79   12.90
  -2 -12   1   72.89   11.10
  -2 -12   1   87.99   16.10
  -2 -12   1   85.69   14.90
   1  12  -1  212.18   16.10
   1  12  -1  226.98   11.30
   1  12  -1  195.78   13.10
   1  12  -1  206.48   16.80
   1  12  -1  230.18   17.00
   1  12  -1  217.88   17.80
   1  12  -1  210.98   18.70
   1  12  -1  242.68   27.50
   1  12  -1  211.68   18.80
   1  12  -1  215.18   17.20
   1  12  -1  197.28   20.60
   1  12  -1  205.78   14.30
   1  12  -1  179.08   14.70
  -1 -12   1  197.18   16.00
  -1 -12   1  208.28   15.70
  -1 -12   1  210.88   21.50
  -1 -12   1  179.48   16.90
  -1 -12   1  227.48   20.90
  -1 -12   1  138.09   16.50
  -1 -12   1  212.68   16.70
  -1 -12   1  171.48   17.10
  -1 -12   1  218.18   17.70
  -1 -12   1  204.68   15.70
   0  12  -1  439.46   24.20
   0  12  -1  409.76   24.20
   0  12  -1  420.86   29.70
   0  12  -1  465.45   24.40
   0  12  -1  407.16   21.70
   0  12  -1  393.26   21.90
   0  12  -1  449.76   25.60
   0  12  -1  423.36   19.60
   0  12  -1  407.56   22.40
   0  12  -1  411.16   21.60
   0  12  -1  422.06   15.70
   0  12  -1  414.16   20.10
   0  12  -1  393.86   21.10
   0  12  -1  410.16   22.60
   0  12  -1  464.45   22.60
   0 -12   1  400.66   23.10
   0 -12   1  459.25   21.20
   0 -12   1  461.85   26.60
   0 -12   1  424.66   22.40
   0 -12   1  390.06   22.30
   0 -12   1  427.16   20.70
   0 -12   1  384.26   21.70
   0 -12   1  408.76   22.80
   0 -12   1  455.95   23.30
   0 -12   1  392.26   24.60
   0 -12   1  430.66   22.90
   0 -12   1  384.76   26.40
  -1  12  -1  170.98   14.80
  -1  12  -1  137.99   11.70
  -1  12  -1  145.89   14.60
  -1  12  -1  170.28   15.60
  -1  12  -1  173.28   14.30
  -1  12  -1  136.59    9.30
  -1  12  -1  144.99   13.60
  -1  12  -1  153.08   14.50
  -1  12  -1  155.48   14.30
  -1  12  -1  153.98   15.80
  -1  12  -1  169.18   14.00
  -1  12  -1  154.48   12.40
  -1  12  -1  137.29   13.20
  -1  12  -1  197.38   15.30
  -1  12  -1  143.89   13.40
  -1  12  -1  185.68   16.90
   1 -12   1  142.39   13.70
   1 -12   1  164.98   14.10
   1 -12   1  161.58   15.30
   1 -12   1  123.99    9.10
   1 -12   1  171.78   15.50
   1 -12   1  146.59   15.30
   1 -12   1  146.59   17.70
   1 -12   1  161.38   14.30
   1 -12   1  154.28   14.10
   1 -12   1  179.08   13.90
   1 -12   1  175.88   14.90
   1 -12   1  141.69   17.50
   1 -12   1  140.39   14.30
   1 -12   1  147.29   11.60
   1 -12   1  162.08   15.70
  -2  12  -1    0.40    8.50
  -2  12  -1   16.70    8.50
  -2  12  -1   16.10    7.80
  -2  12  -1   19.40    8.00
  -2  12  -1    6.40    8.30
  -2  12  -1   -1.40    6.90
  -2  12  -1    7.60    7.90
  -2  12  -1   14.00    8.70
  -2  12  -1    0.00    8.30
  -2  12  -1   -3.90    7.60
  -2  12  -1    2.10    9.90
  -2  12  -1   -5.80    8.50
  -2  12  -1    8.30    7.90
  -2  12  -1   10.00    8.80
  -2  12  -1   15.00    8.00
  -2  12  -1    9.10    6.00
   2 -12   1    4.70    9.70
   2 -12   1   13.00   10.70
   2 -12   1    4.50    7.40
   2 -12   1    4.40    7.80
   2 -12   1   -5.00    5.70
   2 -12   1   14.10    6.70
   2 -12   1   -2.50    8.40
   2 -12   1   11.10    7.30
   2 -12   1    2.20    8.80
   2 -12   1    4.30    7.30
   2 -12   1   11.70    8.70
   2 -12   1   12.00    7.80
   2 -12   1   22.80    9.00
   2 -12   1   10.40   11.60
   2 -12   1   12.60    9.80
  -3  12  -1   68.09    8.00
  -3  12  -1   70.09   10.30
  -3  12  -1   63.79   12.10
  -3  12  -1   65.29   12.20
  -3  12  -1   77.89   12.30
  -3  12  -1   56.39    9.40
  -3  12  -1   59.19    9.20
  -3  12  -1   54.79   10.00
  -3  12  -1   72.89   10.90
  -3  12  -1   53.59    9.30
  -3  12  -1   82.89   10.70
  -3  12  -1   50.09   10.20
  -3  12  -1   60.99   10.90
  -3  12  -1   69.99   10.00
  -3  12  -1   79.39   12.30
   3 -12   1   70.99   11.30
   3 -12   1   49.80   11.00
   3 -12   1   66.39    9.70
   3 -12   1   66.79    8.30
   3 -12   1   81.19    9.40
   3 -12   1   55.09    9.50
   3 -12   1   56.69   10.60
   3 -12   1   65.09    9.70
   3 -12   1   54.09   12.10
   3 -12   1   79.39   11.00
   3 -12   1   69.99   10.40
   3 -12   1   66.59    9.50
   3 -12   1   53.29   12.60
   3 -12   1   78.79   12.50
   3 -12   1   75.99   11.00
   3 -12   1   57.99   11.70
  -4  12  -1   61.99   10.60
  -4  12  -1   59.09    8.10
  -4  12  -1   61.09   10.80
  -4  12  -1   52.59    8.70
  -4  12  -1   54.79   11.60
  -4  12  -1   50.99    9.90
  -4  12  -1   58.19    9.40
  -4  12  -1   49.00   12.00
  -4  12  -1   52.99   10.30
  -4  12  -1   59.79    9.60
  -4  12  -1   50.19    8.70
  -4  12  -1   61.99   12.00
  -4  12  -1   62.09   13.50
  -4  12  -1   41.30    8.30
   4 -12   1   56.49    8.50
   4 -12   1   51.69   10.50
   4 -12   1   48.80    9.80
   4 -12   1   54.99   12.50
   4 -12   1   50.39    9.90
   4 -12   1   39.20   12.10
   4 -12   1   67.49   10.40
   4 -12   1   59.69   11.30
   4 -12   1   68.29    9.60
   4 -12   1   53.99   12.10
   4 -12   1   46.40    9.10
   4 -12   1   66.19   11.40
   4 -12   1   79.39   11.50
   4 -12   1   62.59    9.20
   4 -12   1   58.19   10.90
  -5  12  -1  134.99   11.40
  -5  12  -1  172.08   13.70
  -5  12  -1  171.08   14.30
  -5  12  -1  158.68   16.10
  -5  12  -1  134.79   13.00
  -5  12  -1  155.98   16.40
  -5  12  -1  151.58   15.00
  -5  12  -1  138.19   12.40
  -5  12  -1  161.48   12.70
  -5  12  -1  159.78   13.40
  -5  12  -1  179.38   16.10
  -5  12  -1  180.78   14.40
  -5  12  -1  175.18   15.80
  -5  12  -1  146.09   12.80
  -5  12  -1  153.98   13.10
   5 -12   1  168.28   15.20
   5 -12   1  167.68   16.70
   5 -12   1  161.48   13.10
   5 -12   1  145.59   14.50
   5 -12   1  140.49   13.00
   5 -12   1  182.88   14.40
   5 -12   1  170.58   13.10
   5 -12   1  154.48   16.00
   5 -12   1  157.78   20.20
   5 -12   1  143.59   14.60
   5 -12   1  161.48   13.20
   5 -12   1  155.28   14.70
   5 -12   1  171.28   12.10
   5 -12   1  146.29   14.70
  -6  12  -1  233.98   15.00
  -6  12  -1  258.87   16.40
  -6  12  -1  211.18   15.00
  -6  12  -1  228.58   22.60
  -6  12  -1  241.28   19.00
  -6  12  -1  250.37   18.70
  -6  12  -1  237.28   17.90
  -6  12  -1  273.17   19.60
  -6  12  -1  241.58   11.90
  -6  12  -1  214.88   15.50
  -6  12  -1  219.38   12.60
  -6  12  -1  242.48   15.00
  -6  12  -1  200.78   15.30
  -6  12  -1  239.58   16.90
  -6  12  -1  226.68   18.50
  -6  12  -1  258.47   15.10
  -6  12  -1  253.17   17.50
   6 -12   1  258.07   19.10
   6 -12   1  230.58   12.40
   6 -12   1  237.08   17.70
   6 -12   1  210.58   21.40
   6 -12   1  242.98   17.90
   6 -12   1  231.78   18.10
   6 -12   1  201.18   14.50
   6 -12   1  235.88   17.60
   6 -12   1  236.58   14.90
   6 -12   1  261.67   13.70
   6 -12   1  239.78   19.20
   6 -12   1  229.08   14.80
   6 -12   1  216.88   15.80
   6 -12   1  281.47   17.50
   6 -12   1  240.78   15.80
   6 -12   1  260.27   19.40
  -7  12  -1  179.38   12.50
  -7  12  -1  168.38   15.50
  -7  12  -1  201.68   23.00
  -7  12  -1  188.78   14.20
  -7  12  -1  206.78   16.50
  -7  12  -1  133.29   15.70
  -7  12  -1  159.28   13.30
  -7  12  -1  178.08   15.80
  -7  12  -1  167.78   10.80
  -7  12  -1  169.28   16.30
  -7  12  -1  187.28   16.90
  -7  12  -1  169.88   13.50
  -7  12  -1  187.48   17.40
  -7  12  -1  192.28   15.00
  -7  12  -1  177.28   14.30
  -7  12  -1  191.18   13.80
  -7  12  -1  196.48   11.30
   7 -12   1  154.08   14.60
   7 -12   1  178.28   12.40
   7 -12   1  181.18   16.90
   7 -12   1  201.98   18.10
   7 -12   1  170.48   13.00
   7 -12   1  191.68   16.80
   7 -12   1  178.78   16.30
   7 -12   1  175.58   12.20
   7 -12   1  179.78   16.40
   7 -12   1  144.09   14.80
   7 -12   1  196.58   15.90
   7 -12   1  209.48   17.80
   7 -12   1  186.58   14.00
   7 -12   1  171.18   14.80
   7 -12   1  154.18   13.80
   7 -12   1  184.58   15.80
   7 -12   1  179.58   14.30
  -8  12  -1   57.99    7.40
  -8  12  -1   61.89   10.70
  -8  12  -1   91.29   12.70
  -8  12  -1   51.39   11.10
  -8  12  -1  106.59   14.70
  -8  12  -1   93.19    8.90
  -8  12  -1  103.59   14.10
  -8  12  -1   76.79   13.20
  -8  12  -1   91.59   11.30
  -8  12  -1   72.29   13.40
  -8  12  -1  108.49   13.90
  -8  12  -1   58.19   10.20
  -8  12  -1   80.19   11.20
  -8  12  -1   66.59   12.90
  -8  12  -1   68.39   10.40
   8 -12   1   77.69   12.60
   8 -12   1   87.99   14.10
   8 -12   1   66.09   11.10
   8 -12   1   87.49   12.90
   8 -12   1  101.89   13.80
   8 -12   1   82.49   11.60
   8 -12   1   64.79   12.80
   8 -12   1   70.39   13.70
   8 -12   1   52.29   10.50
   8 -12   1   66.69   10.40
   8 -12   1   64.49   13.70
   8 -12   1   97.99   13.20
   8 -12   1   67.79   10.60
   8 -12   1   85.39   10.60
   8 -12   1   64.59   11.80
   8 -12   1   75.99   11.30
   8 -12   1   71.79   12.10
  -9  12  -1   17.80    9.50
  -9  12  -1    1.70    9.10
  -9  12  -1    6.20   11.60
  -9  12  -1    2.90    8.90
  -9  12  -1    7.50    8.50
  -9  12  -1   -1.60    7.60
  -9  12  -1    0.80    8.60
  -9  12  -1   10.10   13.90
  -9  12  -1   12.30    8.70
  -9  12  -1   19.40   10.60
  -9  12  -1   16.00   15.80
  -9  12  -1   13.10   10.30
  -9  12  -1    8.50    9.30
  -9  12  -1  -12.20    7.10
   9 -12   1   -0.30    9.50
   9 -12   1    7.00    8.90
   9 -12   1   17.40    9.70
   9 -12   1   12.70    7.60
   9 -12   1   -4.30    8.40
   9 -12   1   -1.70    8.70
   9 -12   1   18.60   10.80
   9 -12   1   -2.60    8.50
   9 -12   1   17.90   11.20
   9 -12   1   10.40   12.70
   9 -12   1   23.00   11.30
   9 -12   1  -16.30    8.00
   9 -12   1    4.20    8.50
   9 -12   1    0.90    8.00
   9 -12   1   11.10   10.50
 -10  12  -1  116.19   14.80
 -10  12  -1  115.79   11.30
 -10  12  -1  124.09   16.90
 -10  12  -1   93.39   14.20
 -10  12  -1  118.69   15.30
 -10  12  -1  110.89   16.40
 -10  12  -1  111.39   12.90
 -10  12  -1  120.89   21.50
 -10  12  -1   72.79   13.40
 -10  12  -1   95.69   12.70
 -10  12  -1  141.99   16.00
 -10  12  -1  129.39   14.60
  10 -12   1  114.09   23.20
  10 -12   1  103.79   13.40
  10 -12   1  125.69   15.40
  10 -12   1  118.49   14.90
  10 -12   1  108.69   15.40
  10 -12   1  122.89   11.50
  10 -12   1  107.49   15.50
  10 -12   1  136.79   16.80
  10 -12   1  104.69   13.70
  10 -12   1  127.29   14.30
  10 -12   1  101.89   14.10
 -11  12  -1   24.50    9.60
 -11  12  -1   15.80   11.70
 -11  12  -1   32.80   12.60
 -11  12  -1   25.40   12.70
 -11  12  -1   20.60   10.00
 -11  12  -1   13.20   11.50
 -11  12  -1   36.40   13.30
 -11  12  -1   18.80   10.60
 -11  12  -1    4.90   10.60
 -11  12  -1    6.30    8.40
  11 -12   1   -2.20   12.30
  11 -12   1   22.70   10.00
  11 -12   1    3.60   10.50
  11 -12   1   15.70   10.80
  11 -12   1   14.60   11.80
  11 -12   1   10.40   10.30
  11 -12   1   21.10   10.80
  11 -12   1   23.60   12.50
 -12  12  -1    1.30   10.90
 -12  12  -1    7.70   11.00
 -12  12  -1   21.80   12.80
  12 -12   1    3.70   10.80
  12 -12   1    7.70   11.30
  12 -12   1   -0.40   10.80
  12 -12   1   -3.00   10.00
  12 -12   1   17.70   13.20
  12 -12   1    1.30   11.00
  12 -12   1   12.10    9.80
 -13  12  -1    3.90   12.10
 -13  12  -1   15.20   11.80
 -13  12  -1   21.40   13.10
  13 -12   1   17.70   16.50
  13 -12   1  -21.90   11.30
  13 -12   1   17.30   12.50
  13 -12   1   15.50   12.50
  13 -12   1   -7.20   13.60
   7  11  -1   -5.20    8.50
   7  11  -1   -8.60   13.70
   7  11  -1   -5.80   11.40
   7  11  -1   25.60   15.10
   7  11  -1   18.20   12.40
  -7 -11   1   -1.60   11.10
  -7 -11   1   -0.80   10.80
  -7 -11   1    6.10   17.40
  -7 -11   1   17.20   12.20
   6  11  -1   17.70   11.70
   6  11  -1   16.40    9.80
   6  11  -1    2.40   11.10
   6  11  -1    6.80    7.80
   6  11  -1    5.90   12.40
   6  11  -1    0.60   11.00
  -6 -11   1   29.30   15.80
  -6 -11   1    3.00   10.30
  -6 -11   1  -10.40   11.80
  -6 -11   1   -3.50   10.50
   5  11  -1   11.60   11.80
   5  11  -1    1.40    9.50
   5  11  -1    9.50   11.20
   5  11  -1   -3.20    8.90
   5  11  -1   23.70   10.60
   5  11  -1   15.80    7.50
  -5 -11   1    8.00   12.70
  -5 -11   1   10.30    8.70
  -5 -11   1   -4.70   12.20
  -5 -11   1   10.90   12.70
  -5 -11   1    2.30   11.80
   4  11  -1   97.89   14.50
   4  11  -1  123.99   14.30
   4  11  -1   81.49   17.00
   4  11  -1  122.89   14.50
   4  11  -1   94.49   11.30
   4  11  -1  107.69   15.20
   4  11  -1   90.29   15.20
   4  11  -1   94.99    9.90
   4  11  -1  100.29   13.30
  -4 -11   1   94.49   16.80
  -4 -11   1  108.99   14.20
  -4 -11   1  117.79   15.40
  -4 -11   1  107.49   13.70
  -4 -11   1  107.89   17.20
   3  11  -1   14.30    8.70
   3  11  -1   14.00    8.80
   3  11  -1   15.50    9.40
   3  11  -1    9.90    8.90
   3  11  -1    2.80    8.00
   3  11  -1   19.00    9.60
   3  11  -1    2.90    9.40
   3  11  -1   10.80    9.10
   3  11  -1    9.80   11.20
  -3 -11   1   12.30    9.30
  -3 -11   1   10.50    8.40
  -3 -11   1   11.00    8.40
  -3 -11   1    3.20    8.70
  -3 -11   1   10.00    9.10
  -3 -11   1    9.00   13.00
  -3 -11   1   17.40   12.30
  -3 -11   1   -2.60    6.80
   2  11  -1  251.57   14.50
   2  11  -1  244.48   17.30
   2  11  -1  264.87   17.10
   2  11  -1  288.67   18.40
   2  11  -1  295.57   21.60
   2  11  -1  232.48   18.40
   2  11  -1  259.37   20.10
   2  11  -1  279.87   18.40
   2  11  -1  252.47   17.10
   2  11  -1  265.97   18.60
   2  11  -1  257.67   17.30
   2  11  -1  212.08   14.50
   2  11  -1  277.57   20.50
   2  11  -1  269.47   12.60
  -2 -11   1  264.07   18.80
  -2 -11   1  275.87   19.10
  -2 -11   1  277.97   17.40
  -2 -11   1  242.58   15.50
  -2 -11   1  251.87   19.20
  -2 -11   1  222.48   24.90
  -2 -11   1  264.17   16.20
  -2 -11   1  267.97   16.10
  -2 -11   1  226.88   17.40
  -2 -11   1  265.57   23.10
  -2 -11   1  272.17   16.70
   1  11  -1  127.89   17.10
   1  11  -1  155.08   13.20
   1  11  -1  139.19   14.50
   1  11  -1  127.19   12.10
   1  11  -1  141.39   11.30
   1  11  -1  135.49    9.20
   1  11  -1  145.39   15.70
   1  11  -1  150.28   11.20
   1  11  -1  134.59   13.50
   1  11  -1  134.29   14.30
   1  11  -1  131.79   12.80
   1  11  -1  133.19   12.50
   1  11  -1  136.79   15.00
   1  11  -1  134.89   13.10
   1  11  -1  152.78   13.90
  -1 -11   1  147.19   14.20
  -1 -11   1  131.69   12.90
  -1 -11   1  136.89   13.60
  -1 -11   1  170.78   15.70
  -1 -11   1  151.98   17.30
  -1 -11   1  130.99   12.40
  -1 -11   1  137.99   12.50
  -1 -11   1  143.49   14.50
  -1 -11   1  146.59   12.50
  -1 -11   1  145.49   11.50
  -1 -11   1  127.29   13.80
  -1 -11   1  162.08   16.70
   0  11  -1   22.60    8.20
   0  11  -1   33.10   10.30
   0  11  -1   22.30    9.30
   0  11  -1   19.70    9.40
   0  11  -1   16.00    8.80
   0  11  -1   28.50    8.20
   0  11  -1   28.40    8.50
   0  11  -1   23.90    9.00
   0  11  -1   25.70    6.10
   0  11  -1   14.00    8.40
   0  11  -1   28.50    9.60
   0  11  -1   37.20    9.50
   0  11  -1   32.90   10.60
   0  11  -1   27.40    8.50
   0  11  -1   21.00    7.80
   0  11  -1   23.40    8.10
   0 -11   1   35.90    9.10
   0 -11   1   28.50    8.90
   0 -11   1   22.80    9.70
   0 -11   1   12.70   11.20
   0 -11   1   49.10    8.00
   0 -11   1   37.70   10.90
   0 -11   1   32.20    9.70
   0 -11   1   11.00   10.00
   0 -11   1   18.50   13.20
   0 -11   1    8.80   10.00
   0 -11   1   21.30    8.60
   0 -11   1   33.60    8.70
  -1  11  -1   92.09   10.70
  -1  11  -1  102.49   12.30
  -1  11  -1   85.09   10.30
  -1  11  -1   81.89   11.30
  -1  11  -1   91.69    7.00
  -1  11  -1   99.89   10.20
  -1  11  -1   93.99   10.90
  -1  11  -1  111.39   13.20
  -1  11  -1   83.59    9.30
  -1  11  -1   86.59   12.60
  -1  11  -1   76.99   10.20
  -1  11  -1  114.39   11.80
  -1  11  -1   80.59   10.90
  -1  11  -1   75.49   10.80
  -1  11  -1   87.59    7.20
  -1  11  -1   77.69   10.90
  -1  11  -1   90.49   10.90
   1 -11   1  103.99   12.80
   1 -11   1   89.39   11.10
   1 -11   1   89.79   11.00
   1 -11   1   81.39   10.70
   1 -11   1   89.29   10.80
   1 -11   1   80.79   12.80
   1 -11   1   78.69   11.10
   1 -11   1   99.39   12.90
   1 -11   1   91.99    9.90
   1 -11   1  100.49   12.60
   1 -11   1  107.69   10.90
   1 -11   1   78.29   10.10
   1 -11   1   81.29    7.60
   1 -11   1  100.29    6.80
   1 -11   1   90.69   11.70
  -2  11  -1   12.90    7.20
  -2  11  -1   27.30    9.10
  -2  11  -1   39.50    9.30
  -2  11  -1   25.40    7.90
  -2  11  -1   26.80    9.60
  -2  11  -1   34.00    7.70
  -2  11  -1   27.40    9.00
  -2  11  -1   43.90   10.00
  -2  11  -1   32.80    7.80
  -2  11  -1   23.10    9.30
  -2  11  -1   27.00    9.20
  -2  11  -1   30.40    9.30
  -2  11  -1   16.50    8.00
  -2  11  -1   24.50    6.50
  -2  11  -1   40.00    8.60
  -2  11  -1   31.00   10.00
   2 -11   1   13.10    9.50
   2 -11   1   28.00    8.60
   2 -11   1   31.20    6.80
   2 -11   1   27.10    6.30
   2 -11   1   23.20    7.00
   2 -11   1   18.50    9.10
   2 -11   1   23.00    8.20
   2 -11   1   31.60    8.90
   2 -11   1   27.90    9.60
   2 -11   1   30.50    6.80
   2 -11   1   26.20   10.30
   2 -11   1   24.30    8.50
   2 -11   1   18.10    7.40
   2 -11   1   18.80    9.70
   2 -11   1   32.40    9.40
   2 -11   1   35.00    9.30
  -3  11  -1   31.50    8.90
  -3  11  -1   28.20    7.10
  -3  11  -1   28.00    8.30
  -3  11  -1   34.50    9.70
  -3  11  -1   31.70   10.00
  -3  11  -1   32.60    9.60
  -3  11  -1   22.40    8.60
  -3  11  -1   40.60    9.20
  -3  11  -1   33.80    8.90
  -3  11  -1   32.30    9.00
  -3  11  -1   41.60   11.60
  -3  11  -1   20.70    9.50
  -3  11  -1   25.40    8.20
  -3  11  -1   37.60    9.10
  -3  11  -1   37.00    6.60
   3 -11   1   35.10    9.00
   3 -11   1   28.90    8.10
   3 -11   1   22.10    7.60
   3 -11   1   31.20    9.00
   3 -11   1   32.70   11.20
   3 -11   1   33.30    9.20
   3 -11   1   41.60    9.00
   3 -11   1   32.30   11.40
   3 -11   1   45.70    9.30
   3 -11   1   35.80   11.80
   3 -11   1   22.10    7.50
   3 -11   1   51.69   11.20
   3 -11   1   26.20   12.70
   3 -11   1   33.90    7.60
   3 -11   1   29.80    9.40
   3 -11   1   28.90    9.70
  -4  11  -1   -0.20    8.20
  -4  11  -1   12.30    8.50
  -4  11  -1   -0.60    6.90
  -4  11  -1    6.90    7.20
  -4  11  -1   -3.80    9.50
  -4  11  -1   15.70    7.40
  -4  11  -1   -4.50    6.60
  -4  11  -1   -0.70    6.80
  -4  11  -1    3.50    7.00
  -4  11  -1    3.60    6.60
  -4  11  -1    8.30    7.20
  -4  11  -1    3.00    7.30
  -4  11  -1   -0.30    6.30
  -4  11  -1   14.70    8.70
  -4  11  -1   -0.10    5.50
   4 -11   1    2.50    8.10
   4 -11   1   -4.40    6.30
   4 -11   1    3.20    5.80
   4 -11   1    7.30    8.10
   4 -11   1    4.80    8.80
   4 -11   1    6.40    6.30
   4 -11   1  -11.20    6.80
   4 -11   1    6.40    8.10
   4 -11   1   -3.60    6.20
   4 -11   1   13.50    9.20
   4 -11   1    9.90    6.10
   4 -11   1    9.10    6.80
   4 -11   1   -0.10    6.30
   4 -11   1   -2.60    7.80
   4 -11   1   -3.40    7.60
  -5  11  -1   36.50    8.70
  -5  11  -1   39.60    7.90
  -5  11  -1   31.90    8.60
  -5  11  -1   56.09   10.70
  -5  11  -1   44.20   10.10
  -5  11  -1   56.59   10.50
  -5  11  -1   48.00   11.90
  -5  11  -1   52.29    9.50
  -5  11  -1   62.59   12.10
  -5  11  -1   41.70    5.70
  -5  11  -1   53.29   10.90
  -5  11  -1   33.20    9.60
  -5  11  -1   42.50    9.70
  -5  11  -1   44.40    8.40
  -5  11  -1   35.50    7.70
  -5  11  -1   56.69   10.00
   5 -11   1   49.20   10.70
   5 -11   1   38.30    8.90
   5 -11   1   50.39   11.10
   5 -11   1   44.30    8.50
   5 -11   1   35.70    8.30
   5 -11   1   32.20    9.50
   5 -11   1   40.90    9.30
   5 -11   1   40.90   11.40
   5 -11   1   39.50    9.20
   5 -11   1   45.90   11.70
   5 -11   1   38.20    6.20
   5 -11   1   43.30    8.90
   5 -11   1   32.90    8.50
   5 -11   1   50.29   13.10
   5 -11   1   37.60    9.10
  -6  11  -1  168.58   11.90
  -6  11  -1  154.48   15.50
  -6  11  -1  167.28   10.30
  -6  11  -1  171.48   10.20
  -6  11  -1  174.38   15.30
  -6  11  -1  167.58   12.40
  -6  11  -1  154.18   13.00
  -6  11  -1  146.59   12.20
  -6  11  -1  151.28   11.70
  -6  11  -1  182.78   13.40
  -6  11  -1  176.58   15.90
  -6  11  -1  178.78   14.30
  -6  11  -1  149.29   14.30
  -6  11  -1  164.28   12.50
  -6  11  -1  152.58   13.60
  -6  11  -1  156.48   13.50
  -6  11  -1  160.38   15.10
   6 -11   1  163.78   15.00
   6 -11   1  177.68   14.70
   6 -11   1  186.38   15.50
   6 -11   1  178.98   11.40
   6 -11   1  144.69   15.20
   6 -11   1  145.89   12.90
   6 -11   1  159.78   14.80
   6 -11   1  147.59   13.80
   6 -11   1  171.38   13.30
   6 -11   1  155.98   11.90
   6 -11   1  163.38   12.50
   6 -11   1  163.28   10.70
   6 -11   1  179.98   11.60
   6 -11   1  131.99   14.10
   6 -11   1  144.49   12.80
   6 -11   1  164.48   12.30
   6 -11   1  163.68   14.70
   6 -11   1  149.59   13.40
  -7  11  -1  411.26   20.30
  -7  11  -1  414.36   20.60
  -7  11  -1  410.66   23.60
  -7  11  -1  500.55   24.80
  -7  11  -1  436.06   19.30
  -7  11  -1  426.06   22.20
  -7  11  -1  414.16   16.30
  -7  11  -1  459.35   22.80
  -7  11  -1  463.55   23.50
  -7  11  -1  429.76   21.70
  -7  11  -1  425.86   24.40
  -7  11  -1  427.36   20.90
  -7  11  -1  440.86   17.60
  -7  11  -1  399.66   20.50
  -7  11  -1  433.26   22.80
  -7  11  -1  400.16   19.90
   7 -11   1  429.46   23.40
   7 -11   1  447.06   23.30
   7 -11   1  385.06   19.30
   7 -11   1  451.15   22.90
   7 -11   1  411.66   22.50
   7 -11   1  452.25   19.60
   7 -11   1  416.16   21.00
   7 -11   1  473.35   24.70
   7 -11   1  403.86   22.10
   7 -11   1  452.75   23.40
   7 -11   1  479.25   20.20
   7 -11   1  426.36   19.50
   7 -11   1  462.25   20.70
   7 -11   1  426.96   21.10
   7 -11   1  408.66   19.50
   7 -11   1  410.06   19.90
   7 -11   1  350.66   21.20
  -8  11  -1   53.09   11.70
  -8  11  -1   32.30   10.30
  -8  11  -1   61.69   11.70
  -8  11  -1   56.89    9.70
  -8  11  -1   36.90   12.00
  -8  11  -1   36.60    9.60
  -8  11  -1   35.80    8.40
  -8  11  -1   30.60   12.50
  -8  11  -1   48.90    8.20
  -8  11  -1   27.80    9.40
  -8  11  -1   39.10    8.00
  -8  11  -1   56.79   11.60
  -8  11  -1   31.90    9.30
  -8  11  -1   34.40    6.70
  -8  11  -1   49.99   13.50
  -8  11  -1   34.40   11.70
   8 -11   1   56.69   13.50
   8 -11   1   50.79   11.30
   8 -11   1   30.80    9.60
   8 -11   1   64.79   13.40
   8 -11   1   44.40    9.90
   8 -11   1   31.60    9.60
   8 -11   1   40.70   11.40
   8 -11   1   42.40    9.90
   8 -11   1   59.69   13.00
   8 -11   1   45.90   10.70
   8 -11   1   52.59   10.70
   8 -11   1   34.30   10.70
   8 -11   1   56.39   11.20
   8 -11   1   43.40   12.00
   8 -11   1   28.70   10.60
  -9  11  -1  117.29   11.30
  -9  11  -1  116.29   15.20
  -9  11  -1  137.49   15.40
  -9  11  -1  159.08   13.50
  -9  11  -1  140.99   12.60
  -9  11  -1  114.09   12.10
  -9  11  -1  128.89   12.90
  -9  11  -1  140.19   15.70
  -9  11  -1  150.68   19.50
  -9  11  -1  149.79   16.60
  -9  11  -1  168.18   15.90
  -9  11  -1   94.59   12.30
  -9  11  -1  145.89   16.30
  -9  11  -1  132.29   16.30
   9 -11   1  123.59   13.50
   9 -11   1  145.79   14.10
   9 -11   1  123.29   13.60
   9 -11   1  134.49   16.40
   9 -11   1  131.49   13.50
   9 -11   1  134.89   13.90
   9 -11   1  103.09   15.40
   9 -11   1  131.59   14.70
   9 -11   1   97.59   13.10
   9 -11   1  127.79   12.60
   9 -11   1  123.79   12.40
   9 -11   1  125.09   15.60
   9 -11   1  128.59   10.90
   9 -11   1  132.99   13.50
 -10  11  -1   74.99   12.00
 -10  11  -1  119.69   14.90
 -10  11  -1   66.49   11.40
 -10  11  -1  109.39   15.20
 -10  11  -1   98.69   15.50
 -10  11  -1   80.99   11.80
 -10  11  -1   87.79   10.90
 -10  11  -1   83.99   13.30
 -10  11  -1   54.09   11.60
 -10  11  -1   94.69   16.20
 -10  11  -1   99.79   11.00
 -10  11  -1   84.69   15.10
 -10  11  -1   67.79   19.20
  10 -11   1  104.59   13.20
  10 -11   1   94.49   13.40
  10 -11   1  104.49   14.70
  10 -11   1  109.19   18.40
  10 -11   1   81.69   12.20
  10 -11   1   99.49   14.30
  10 -11   1   93.69   12.90
  10 -11   1  100.29   13.90
  10 -11   1   76.89   17.30
  10 -11   1   68.39   13.80
  10 -11   1   86.89   11.60
  10 -11   1   85.59   12.80
  10 -11   1   66.89   12.20
  10 -11   1   86.99   17.30
 -11  11  -1   -7.30   10.30
 -11  11  -1   17.30    9.50
 -11  11  -1   -1.80    6.30
 -11  11  -1    1.30   10.10
 -11  11  -1   -2.90    8.90
 -11  11  -1    3.50    8.00
  11 -11   1  -10.80   14.90
  11 -11   1  -13.70    7.60
  11 -11   1   11.50   10.50
  11 -11   1   21.70   12.70
  11 -11   1    5.70    8.00
  11 -11   1   -3.00   10.50
  11 -11   1    5.60   10.80
  11 -11   1   -5.80    9.90
  11 -11   1   -3.50   11.30
  11 -11   1    3.20   10.50
 -12  11  -1    0.20   10.20
 -12  11  -1   15.50   13.40
 -12  11  -1   11.30   10.30
 -12  11  -1   -7.30    7.90
 -12  11  -1   -7.00   20.40
 -12  11  -1   -4.50   10.70
  12 -11   1    8.10   11.20
  12 -11   1   24.50   11.20
  12 -11   1   12.00   11.40
  12 -11   1    4.40   11.40
  12 -11   1    6.80    9.40
  12 -11   1   12.10   10.00
  12 -11   1    5.00   13.50
 -13  11  -1   21.90   13.70
 -13  11  -1   19.20   14.00
 -13  11  -1   18.00   12.00
 -13  11  -1    8.70   11.00
  13 -11   1  -14.10   10.60
  13 -11   1  -13.50   14.20
  13 -11   1   12.60   11.50
  13 -11   1   44.70   14.10
   8  10  -1    5.60   11.80
   8  10  -1  -15.20    9.80
   8  10  -1    0.30   15.40
   8  10  -1  -16.50   16.10
   8  10  -1   -0.10   12.60
   8  10  -1    3.70    9.20
  -8 -10   1    9.70   12.20
  -8 -10   1   18.60   18.50
  -8 -10   1   13.20   13.20
  -8 -10   1   -5.40   12.30
   7  10  -1   -3.30   21.30
   7  10  -1  -29.00   13.40
   7  10  -1    7.90   18.50
   7  10  -1   19.70   15.70
   7  10  -1    7.10    8.40
   7  10  -1    7.30   10.90
  -7 -10   1   18.30   12.00
  -7 -10   1   22.60   15.40
  -7 -10   1   -5.30   12.00
   6  10  -1   20.90   11.80
   6  10  -1   32.90   12.80
   6  10  -1   50.29   11.50
   6  10  -1   28.00    9.10
   6  10  -1   40.40   11.70
   6  10  -1   30.40   12.20
  -6 -10   1   18.10   11.70
  -6 -10   1   24.80   13.50
  -6 -10   1   12.90   12.40
  -6 -10   1    9.90    8.80
  -6 -10   1   42.60   12.00
   5  10  -1    5.50    9.80
   5  10  -1   24.20    7.40
   5  10  -1   33.80   10.20
   5  10  -1   25.70   10.60
   5  10  -1   39.20   13.00
   5  10  -1   27.90   11.20
   5  10  -1   40.90   11.00
   5  10  -1   16.20   10.20
   5  10  -1   29.20   11.10
   5  10  -1   22.40   11.80
   5  10  -1   45.80   11.40
  -5 -10   1   19.30   12.30
  -5 -10   1   17.40   12.30
  -5 -10   1   13.40   11.90
  -5 -10   1   26.40   11.60
  -5 -10   1   22.70   10.10
  -5 -10   1   24.80   16.00
   4  10  -1    1.20    9.50
   4  10  -1    3.60    7.70
   4  10  -1   -7.00   13.20
   4  10  -1   11.60    8.00
   4  10  -1   10.10    7.80
   4  10  -1    6.30    6.30
   4  10  -1    5.70    8.70
   4  10  -1    2.00    8.00
   4  10  -1    4.70    7.80
   4  10  -1   -1.90    8.10
   4  10  -1    7.20    8.80
  -4 -10   1  -10.10    6.00
  -4 -10   1    3.20    9.20
  -4 -10   1   -2.50    9.90
  -4 -10   1   32.30   18.00
  -4 -10   1    4.50   10.90
  -4 -10   1    6.90    7.60
  -4 -10   1    5.80   12.60
  -4 -10   1    4.10    8.10
   3  10  -1  133.19   12.40
   3  10  -1  119.69   15.10
   3  10  -1  140.89   14.50
   3  10  -1  128.29    9.60
   3  10  -1  135.29   13.50
   3  10  -1  150.48   15.10
   3  10  -1  144.59   14.30
   3  10  -1  158.48   17.10
   3  10  -1  163.68   13.60
   3  10  -1  163.48   14.10
   3  10  -1  140.39    9.80
   3  10  -1  141.39   10.50
  -3 -10   1  153.08   12.30
  -3 -10   1  166.28   12.30
  -3 -10   1  155.88   15.00
  -3 -10   1  185.98   12.30
  -3 -10   1  152.78   15.10
  -3 -10   1  154.38   14.90
  -3 -10   1  173.28   16.90
  -3 -10   1  141.49   13.00
  -3 -10   1  160.88   12.30
  -3 -10   1  132.39   20.20
  -3 -10   1  106.39   13.90
   2  10  -1   81.49    9.90
   2  10  -1   80.79   12.40
   2  10  -1   79.09   10.90
   2  10  -1   68.89    8.30
   2  10  -1   72.39   11.10
   2  10  -1   68.29    7.80
   2  10  -1   79.59   11.80
   2  10  -1   71.59   12.70
   2  10  -1   68.59   10.30
   2  10  -1   73.19   10.30
   2  10  -1   85.69   10.50
   2  10  -1   75.09   11.10
   2  10  -1   88.29   10.70
   2  10  -1   77.69   12.70
   2  10  -1   74.99    7.70
  -2 -10   1   69.59   10.70
  -2 -10   1   63.49   13.30
  -2 -10   1   78.49   11.80
  -2 -10   1   82.99   10.00
  -2 -10   1   77.69   13.20
  -2 -10   1   55.59   10.80
  -2 -10   1   72.29   10.50
  -2 -10   1   70.59   11.20
  -2 -10   1   82.79   11.10
  -2 -10   1   64.29    9.70
  -2 -10   1   69.99    8.90
   1  10  -1    2.10    6.50
   1  10  -1    4.00    6.20
   1  10  -1    3.90    6.90
   1  10  -1    0.00    5.20
   1  10  -1   -1.60    6.00
   1  10  -1    9.50    6.50
   1  10  -1    1.50    6.10
   1  10  -1   13.90    7.10
   1  10  -1    2.30    6.30
   1  10  -1   -0.10    6.30
   1  10  -1    3.50    5.70
   1  10  -1    0.70    6.40
   1  10  -1    5.40    5.90
   1  10  -1    2.10    6.80
   1  10  -1   -3.50    6.20
  -1 -10   1   -6.90    8.10
  -1 -10   1   -7.10    6.30
  -1 -10   1   14.30    7.90
  -1 -10   1   10.80    5.40
  -1 -10   1   -4.40    6.80
  -1 -10   1    5.60    9.20
  -1 -10   1   -0.80    7.40
  -1 -10   1    4.00    5.50
  -1 -10   1   -0.10    5.80
  -1 -10   1   -1.10    6.70
  -1 -10   1   10.30    7.20
  -1 -10   1   -5.10    9.20
   0  10  -1  166.78   11.90
   0  10  -1  146.89    8.20
   0  10  -1  161.28   12.70
   0  10  -1  157.58   12.40
   0  10  -1  156.78   12.00
   0  10  -1  148.99   11.70
   0  10  -1  193.08   14.10
   0  10  -1  165.08   15.90
   0  10  -1  179.48   14.80
   0  10  -1  155.28   12.70
   0  10  -1  144.19   14.40
   0  10  -1  180.28   14.50
   0  10  -1  158.58   11.20
   0  10  -1  164.68   12.50
   0  10  -1  183.68   13.00
   0  10  -1  163.68   13.50
   0 -10   1  161.18   12.90
   0 -10   1  159.98   13.50
   0 -10   1  197.88   14.20
   0 -10   1  171.08   13.20
   0 -10   1  168.88   12.90
   0 -10   1  164.98   15.70
   0 -10   1  118.79   12.90
   0 -10   1  157.68   12.00
   0 -10   1  181.58   15.30
   0 -10   1  159.88   12.70
   0 -10   1  169.38   13.80
   0 -10   1  136.39   11.40
   0 -10   1  179.08   12.10
  -1  10  -1  539.25   21.70
  -1  10  -1  488.25   23.60
  -1  10  -1  549.65   24.00
  -1  10  -1  505.75   24.20
  -1  10  -1  544.85   21.80
  -1  10  -1  541.65   16.60
  -1  10  -1  515.25   24.40
  -1  10  -1  503.85   22.70
  -1  10  -1  525.85   17.40
  -1  10  -1  532.05   22.10
  -1  10  -1  486.35   20.70
  -1  10  -1  546.75   24.50
  -1  10  -1  592.74   26.20
  -1  10  -1  518.55   23.00
  -1  10  -1  554.74   22.00
  -1  10  -1  549.74   22.90
   1 -10   1  549.25   24.10
   1 -10   1  520.15   22.10
   1 -10   1  534.35   27.10
   1 -10   1  545.05   22.00
   1 -10   1  545.55   23.30
   1 -10   1  466.35   25.70
   1 -10   1  526.15   22.00
   1 -10   1  525.15   24.70
   1 -10   1  514.85   21.60
   1 -10   1  535.65   23.00
   1 -10   1  562.74   17.10
   1 -10   1  511.85   18.10
   1 -10   1  561.84   26.20
   1 -10   1  517.55   22.40
   1 -10   1  516.05   22.60
  -2  10  -1  365.06   17.40
  -2  10  -1  380.96   19.60
  -2  10  -1  387.36   18.90
  -2  10  -1  397.76   18.70
  -2  10  -1  390.66   17.60
  -2  10  -1  395.16   17.50
  -2  10  -1  406.66   18.00
  -2  10  -1  387.96   18.30
  -2  10  -1  396.06   20.30
  -2  10  -1  404.76   19.50
  -2  10  -1  395.76   20.20
  -2  10  -1  368.96   14.70
  -2  10  -1  385.66   19.90
  -2  10  -1  395.26   20.40
  -2  10  -1  377.36   17.70
   2 -10   1  344.27   17.40
   2 -10   1  379.16   18.50
   2 -10   1  350.76   19.60
   2 -10   1  391.36   20.30
   2 -10   1  391.66   19.20
   2 -10   1  376.86   18.60
   2 -10   1  378.96   17.50
   2 -10   1  385.36   15.70
   2 -10   1  350.26   18.00
   2 -10   1  377.86   14.30
   2 -10   1  377.26   20.90
   2 -10   1  418.56   18.60
   2 -10   1  403.96   21.80
   2 -10   1  378.46   19.50
  -3  10  -1  115.19   10.60
  -3  10  -1  124.59   12.50
  -3  10  -1  119.29   11.70
  -3  10  -1  125.09   10.90
  -3  10  -1  110.79   10.40
  -3  10  -1  102.59   11.80
  -3  10  -1  136.49   11.30
  -3  10  -1  118.29    8.90
  -3  10  -1  104.29   11.30
  -3  10  -1  115.19   10.50
  -3  10  -1  117.19   12.20
  -3  10  -1  109.49    9.70
  -3  10  -1  112.89   10.20
  -3  10  -1  110.39   10.70
  -3  10  -1  110.79   10.70
   3 -10   1  116.39   12.60
   3 -10   1  121.29   11.40
   3 -10   1  137.89   11.40
   3 -10   1  119.99    9.50
   3 -10   1  127.59   12.70
   3 -10   1  105.09   11.60
   3 -10   1  105.99    9.40
   3 -10   1  126.49   12.20
   3 -10   1  127.79   10.50
   3 -10   1  113.39   10.90
   3 -10   1  120.09    8.50
   3 -10   1  144.89   13.10
   3 -10   1  121.09   10.20
   3 -10   1  112.59   11.40
   3 -10   1   92.59    9.90
   3 -10   1  105.59   11.00
  -4  10  -1  178.08   12.40
  -4  10  -1  193.68   12.20
  -4  10  -1  179.28   12.40
  -4  10  -1  195.98   13.00
  -4  10  -1  168.68   12.10
  -4  10  -1  169.78   12.50
  -4  10  -1  208.28   15.00
  -4  10  -1  176.88   14.10
  -4  10  -1  193.88   14.10
  -4  10  -1  196.98   14.60
  -4  10  -1  181.48   12.40
  -4  10  -1  182.58   12.70
  -4  10  -1  184.48   11.30
  -4  10  -1  209.88   15.20
  -4  10  -1  201.18   12.90
   4 -10   1  185.08   13.90
   4 -10   1  192.28   14.10
   4 -10   1  191.98   13.10
   4 -10   1  173.88   13.40
   4 -10   1  163.68   13.60
   4 -10   1  200.98   11.20
   4 -10   1  192.38   12.30
   4 -10   1  201.08   14.70
   4 -10   1  168.08   15.90
   4 -10   1  205.58   12.20
   4 -10   1  191.88   14.10
   4 -10   1  199.18   14.20
   4 -10   1  185.98   12.80
   4 -10   1  187.88   12.00
   4 -10   1  172.78   14.40
  -5  10  -1  364.36   19.90
  -5  10  -1  345.87   17.50
  -5  10  -1  356.46   17.10
  -5  10  -1  375.26   18.30
  -5  10  -1  351.96   19.30
  -5  10  -1  351.06   19.70
  -5  10  -1  369.86   21.20
  -5  10  -1  337.57   16.30
  -5  10  -1  336.77   17.10
  -5  10  -1  363.96   16.40
  -5  10  -1  408.66   20.40
  -5  10  -1  360.66   18.00
  -5  10  -1  367.16   17.80
  -5  10  -1  364.86   16.90
  -5  10  -1  371.26   13.70
  -5  10  -1  352.96   17.60
   5 -10   1  379.16   23.30
   5 -10   1  399.46   17.90
   5 -10   1  376.46   15.20
   5 -10   1  371.26   19.10
   5 -10   1  389.86   20.00
   5 -10   1  384.66   23.20
   5 -10   1  362.76   19.20
   5 -10   1  375.36   19.80
   5 -10   1  334.37   18.80
   5 -10   1  382.16   16.60
   5 -10   1  365.86   20.40
   5 -10   1  350.86   18.10
   5 -10   1  370.16   19.50
   5 -10   1  348.57   16.20
   5 -10   1  349.37   14.40
   5 -10   1  385.96   17.70
  -6  10  -1  104.59    9.50
  -6  10  -1  110.59   10.20
  -6  10  -1   93.19   12.10
  -6  10  -1   93.89   11.10
  -6  10  -1  106.19    9.70
  -6  10  -1  140.69   18.20
  -6  10  -1  109.99   10.80
  -6  10  -1  113.89   11.70
  -6  10  -1   99.09    8.40
  -6  10  -1  106.09   12.00
  -6  10  -1  104.99   12.60
  -6  10  -1  101.29   12.10
  -6  10  -1  120.69   13.00
  -6  10  -1   98.59    8.60
  -6  10  -1  109.39    7.90
  -6  10  -1   97.09    9.60
  -6  10  -1  108.09   10.50
   6 -10   1  102.69   11.80
   6 -10   1   96.49   12.70
   6 -10   1  109.09    9.90
   6 -10   1   97.99    9.30
   6 -10   1  104.29   11.60
   6 -10   1  116.29   12.10
   6 -10   1  105.89   11.30
   6 -10   1  105.49    9.90
   6 -10   1  107.09    9.90
   6 -10   1  129.89   12.00
   6 -10   1  102.39    9.70
   6 -10   1  112.59   12.90
   6 -10   1  107.49   10.50
   6 -10   1  111.39   12.10
   6 -10   1  105.09   12.00
   6 -10   1  106.89   10.50
   6 -10   1  124.29   10.20
  -7  10  -1   27.60    8.90
  -7  10  -1    8.20    7.40
  -7  10  -1   25.70   10.00
  -7  10  -1    7.70    8.40
  -7  10  -1    9.50    6.30
  -7  10  -1   14.20    6.80
  -7  10  -1    5.50    7.80
  -7  10  -1   16.10   10.10
  -7  10  -1   16.60    8.70
  -7  10  -1   12.50    6.30
  -7  10  -1   28.20    9.20
  -7  10  -1   13.70    7.00
  -7  10  -1   20.70    8.00
  -7  10  -1   27.40    7.90
  -7  10  -1   26.00    9.40
   7 -10   1    9.40    8.30
   7 -10   1   12.40    6.50
   7 -10   1   21.00    7.80
   7 -10   1   24.90    8.40
   7 -10   1   16.10    8.90
   7 -10   1   11.90    7.90
   7 -10   1   27.20   10.80
   7 -10   1   10.80    7.30
   7 -10   1    5.20    6.90
   7 -10   1   37.70   10.80
   7 -10   1   14.80    6.90
   7 -10   1   22.40    8.40
   7 -10   1   23.90   11.00
   7 -10   1   12.10    8.50
   7 -10   1   11.60    7.20
   7 -10   1   26.10    8.50
   7 -10   1   14.70    7.10
  -8  10  -1   54.29   13.50
  -8  10  -1   63.09   12.10
  -8  10  -1   42.90    9.30
  -8  10  -1   39.70    9.90
  -8  10  -1   30.50    7.90
  -8  10  -1   37.60   10.90
  -8  10  -1   50.29   11.40
  -8  10  -1   51.09    9.60
  -8  10  -1   36.30   10.20
  -8  10  -1   27.10    8.60
  -8  10  -1   35.30   11.30
  -8  10  -1   32.70    7.50
  -8  10  -1   30.80    9.70
  -8  10  -1   24.20    9.60
  -8  10  -1   26.70    8.50
  -8  10  -1   27.80    8.90
   8 -10   1   38.90   11.10
   8 -10   1   35.70   11.30
   8 -10   1   24.90    9.90
   8 -10   1   35.50   10.10
   8 -10   1   23.20    9.70
   8 -10   1   21.50   10.30
   8 -10   1   39.00    9.40
   8 -10   1   34.80    8.80
   8 -10   1   25.80    9.30
   8 -10   1   42.60    9.60
   8 -10   1   37.90    8.60
   8 -10   1   33.90    9.60
   8 -10   1   41.20   12.20
   8 -10   1   38.50    9.80
   8 -10   1   40.00   10.60
   8 -10   1   41.30    8.70
   8 -10   1   23.00    8.80
  -9  10  -1  118.89   12.30
  -9  10  -1  141.79   13.70
  -9  10  -1  142.79   15.00
  -9  10  -1  153.98   11.80
  -9  10  -1  145.89   19.60
  -9  10  -1  151.88   16.00
  -9  10  -1  141.89   14.20
  -9  10  -1  141.89   16.00
  -9  10  -1  129.59   13.20
  -9  10  -1  177.58   17.70
  -9  10  -1  155.38   12.70
  -9  10  -1  122.39    9.90
  -9  10  -1  175.58   16.60
  -9  10  -1  151.48   16.20
  -9  10  -1  148.69   13.30
  -9  10  -1  123.59   12.00
   9 -10   1  151.98   14.40
   9 -10   1  151.18   13.00
   9 -10   1  132.79   13.30
   9 -10   1  137.09   17.50
   9 -10   1  130.79   15.60
   9 -10   1  122.99   14.70
   9 -10   1  142.89   14.90
   9 -10   1  116.09   13.80
   9 -10   1  178.08   15.40
   9 -10   1  146.49   14.60
   9 -10   1  188.78   17.70
   9 -10   1  135.59   13.50
   9 -10   1  128.09   10.20
   9 -10   1  129.59   15.00
   9 -10   1  150.48   13.10
   9 -10   1  123.09   13.30
   9 -10   1  130.89   12.70
 -10  10  -1    2.90    8.40
 -10  10  -1   -8.20    8.60
 -10  10  -1   -2.00    5.90
 -10  10  -1   12.90   11.30
 -10  10  -1   -2.20    8.10
 -10  10  -1   13.70    9.50
 -10  10  -1    5.00    9.00
 -10  10  -1    9.70    8.50
 -10  10  -1    7.70    7.00
 -10  10  -1    3.20    8.60
 -10  10  -1    3.70    7.60
 -10  10  -1   -1.60    8.80
 -10  10  -1    8.50    7.50
  10 -10   1    5.70    9.30
  10 -10   1    3.00    8.80
  10 -10   1   12.20   10.40
  10 -10   1   15.50    8.90
  10 -10   1   11.10    9.10
  10 -10   1   -3.90    7.90
  10 -10   1    8.10    8.70
  10 -10   1    4.10    9.30
  10 -10   1  -12.10    8.30
  10 -10   1   15.90    9.00
  10 -10   1   16.50   10.40
  10 -10   1   -9.70    7.90
  10 -10   1   10.70    9.50
  10 -10   1    6.60    8.90
 -11  10  -1   46.60   12.50
 -11  10  -1   27.60   10.70
 -11  10  -1   30.00   12.00
 -11  10  -1   69.19   11.70
 -11  10  -1   43.20    7.50
 -11  10  -1   31.60   10.10
 -11  10  -1   58.89   10.20
 -11  10  -1   54.39   15.40
  11 -10   1   36.40   12.20
  11 -10   1   49.30   14.00
  11 -10   1   47.20   15.20
  11 -10   1   58.59   11.70
  11 -10   1   42.10   14.20
  11 -10   1   50.09   11.30
  11 -10   1   63.99   12.20
  11 -10   1   54.89   13.40
  11 -10   1   61.59   11.50
  11 -10   1   64.29   13.20
  11 -10   1   73.69   12.60
 -12  10  -1   15.20    8.40
 -12  10  -1    5.30    8.80
 -12  10  -1   10.80   10.30
 -12  10  -1   -2.10    9.20
 -12  10  -1   20.70   12.20
 -12  10  -1    5.60   10.70
  12 -10   1   -0.20   10.10
  12 -10   1   21.60   12.20
  12 -10   1   20.70   13.00
  12 -10   1   10.50   10.00
  12 -10   1   16.10   10.60
  12 -10   1   23.70   11.80
  12 -10   1   27.30   13.70
 -13  10  -1    1.20   10.00
 -13  10  -1    5.20   11.00
 -13  10  -1   -0.30   11.10
 -13  10  -1   16.40   18.00
  13 -10   1    8.60    9.80
  13 -10   1   16.70   10.60
  13 -10   1   -1.30   15.60
  13 -10   1   11.40   10.80
  13 -10   1   -5.90   14.40
 -14  10  -1    0.10   11.80
   8   9  -1   11.40   11.30
   8   9  -1   -1.70   12.20
   8   9  -1    4.90   12.00
   8   9  -1   -9.60    8.90
   8   9  -1    3.50    8.40
   8   9  -1    3.60   10.20
  -8  -9   1   -4.80   15.50
  -8  -9   1    5.50   11.80
  -8  -9   1    1.10    8.70
  -8  -9   1    2.50   12.70
   7   9  -1   23.80   10.10
   7   9  -1   36.50   12.90
   7   9  -1   34.10   10.70
   7   9  -1   24.60    9.60
   7   9  -1   57.89   13.50
   7   9  -1   49.90   13.10
  -7  -9   1   23.20   10.80
  -7  -9   1   11.40    8.00
  -7  -9   1   11.20   11.00
  -7  -9   1   21.70   12.40
   6   9  -1   41.50   12.70
   6   9  -1   37.90   10.90
   6   9  -1   45.90   17.10
   6   9  -1   61.79   12.70
   6   9  -1   68.19    9.70
   6   9  -1   62.59   11.50
   6   9  -1   58.79   12.40
   6   9  -1   55.09   14.00
  -6  -9   1   59.29   13.00
  -6  -9   1   29.80   12.90
  -6  -9   1   15.60   12.70
  -6  -9   1   31.50   13.10
   5   9  -1   35.70    9.20
   5   9  -1    2.70    8.70
   5   9  -1   19.80    7.80
   5   9  -1    9.30    7.30
   5   9  -1   21.50    9.60
   5   9  -1   18.30   14.50
   5   9  -1   13.60    8.40
   5   9  -1   18.00   10.60
   5   9  -1    2.80   10.20
   5   9  -1   11.50    8.00
   5   9  -1    5.10    7.30
  -5  -9   1   21.00   10.00
  -5  -9   1   13.00    7.80
  -5  -9   1   35.60   12.40
  -5  -9   1   26.20   11.70
  -5  -9   1   16.80   11.20
  -5  -9   1   22.50   13.00
  -5  -9   1   24.40   10.10
  -5  -9   1   16.50    8.00
   4   9  -1  218.58   18.30
   4   9  -1  217.38   15.10
   4   9  -1  233.38   16.20
   4   9  -1  198.98   10.40
   4   9  -1  205.98   17.40
   4   9  -1  238.78   21.60
   4   9  -1  202.48   16.30
   4   9  -1  216.98   19.40
   4   9  -1  208.68   14.60
   4   9  -1  221.98   16.10
   4   9  -1  222.28   16.50
   4   9  -1  228.68   16.90
   4   9  -1  199.58   18.80
   4   9  -1  209.38   12.70
  -4  -9   1  202.28   17.00
  -4  -9   1  206.48   17.90
  -4  -9   1  217.98   13.40
  -4  -9   1  207.88   15.70
  -4  -9   1  196.58   21.40
  -4  -9   1  192.58   15.50
  -4  -9   1  230.18   18.00
  -4  -9   1  211.48   15.50
   3   9  -1  174.08   13.40
   3   9  -1  175.28   14.30
   3   9  -1  175.98   10.30
   3   9  -1  198.38   15.30
   3   9  -1  193.08   15.00
   3   9  -1  148.79   10.10
   3   9  -1  172.28   16.00
   3   9  -1  187.58   16.50
   3   9  -1  167.58   12.60
   3   9  -1  154.78   15.60
   3   9  -1  153.48   14.50
   3   9  -1  177.48   14.20
   3   9  -1  181.98   13.20
   3   9  -1  167.58    9.70
   3   9  -1  176.18   13.20
  -3  -9   1  152.78   11.60
  -3  -9   1  159.38   16.90
  -3  -9   1  194.38   14.30
  -3  -9   1  168.78   12.30
  -3  -9   1  169.18   12.30
  -3  -9   1  164.48   15.10
  -3  -9   1  175.78   15.00
  -3  -9   1  183.68   12.40
  -3  -9   1  168.98   11.70
  -3  -9   1  148.49   22.30
  -3  -9   1  150.78   13.90
  -3  -9   1  182.68   16.00
   2   9  -1   48.30    8.70
   2   9  -1   43.50   10.80
   2   9  -1   36.00    8.10
   2   9  -1   39.70    9.40
   2   9  -1   41.40    7.60
   2   9  -1   37.60    7.50
   2   9  -1   33.00    5.50
   2   9  -1   29.80    6.00
   2   9  -1   37.10    8.50
   2   9  -1   28.70    6.60
   2   9  -1   42.20    9.10
   2   9  -1   34.20    8.90
   2   9  -1   41.80    9.60
   2   9  -1   35.00    9.90
  -2  -9   1   38.00    9.10
  -2  -9   1   33.80    8.60
  -2  -9   1   42.90   10.70
  -2  -9   1   30.50   10.40
  -2  -9   1   29.40    9.30
  -2  -9   1   38.10    8.20
  -2  -9   1   30.00    7.80
  -2  -9   1   38.60    8.70
  -2  -9   1   31.70    7.30
  -2  -9   1   40.40   10.10
  -2  -9   1   41.10    7.70
  -2  -9   1   40.90   10.90
   1   9  -1  132.99    7.80
   1   9  -1  124.19    9.00
   1   9  -1  109.69   10.10
   1   9  -1  119.39   11.30
   1   9  -1  132.69   13.50
   1   9  -1  132.09   11.10
   1   9  -1  127.19   12.20
   1   9  -1  113.89   10.60
   1   9  -1  128.09    9.30
   1   9  -1  101.49   11.70
   1   9  -1  127.09   10.80
   1   9  -1  133.79   11.10
   1   9  -1  127.79   11.30
   1   9  -1   80.89    9.30
   1   9  -1  123.49   10.50
  -1  -9   1  120.39   11.10
  -1  -9   1  136.19   14.40
  -1  -9   1  139.29   10.70
  -1  -9   1  117.89   10.40
  -1  -9   1  106.49   10.80
  -1  -9   1  130.49   10.50
  -1  -9   1  126.89   11.30
  -1  -9   1  102.49   10.70
  -1  -9   1  109.79   11.90
  -1  -9   1  114.89   12.40
  -1  -9   1  135.09   11.90
  -1  -9   1  125.09   10.10
   0   9  -1   32.40    7.40
   0   9  -1   38.80    8.00
   0   9  -1   39.70    7.00
   0   9  -1   29.80    6.90
   0   9  -1   30.20    6.80
   0   9  -1   36.20    4.80
   0   9  -1   33.80    8.50
   0   9  -1   35.80    7.60
   0   9  -1   29.80    6.30
   0   9  -1   31.50    6.20
   0   9  -1   38.80    7.20
   0   9  -1   45.50    8.90
   0   9  -1   37.20    8.20
   0   9  -1   39.20    7.70
   0   9  -1   46.00    8.00
   0  -9   1   46.10    8.90
   0  -9   1   35.60    8.70
   0  -9   1   44.60    7.80
   0  -9   1   31.80    7.20
   0  -9   1   42.90    9.60
   0  -9   1   32.30    7.10
   0  -9   1   38.50    4.20
   0  -9   1   43.40    7.70
   0  -9   1   54.59   15.60
   0  -9   1   34.10    7.30
   0  -9   1   36.00    7.90
   0  -9   1   29.50    9.30
   0  -9   1   44.00    7.70
   0  -9   1   44.80    8.40
  -1   9  -1   80.39   10.10
  -1   9  -1   95.29    8.80
  -1   9  -1   82.99    9.30
  -1   9  -1   77.19   10.20
  -1   9  -1   85.99   10.00
  -1   9  -1   87.59    8.40
  -1   9  -1   96.19    8.70
  -1   9  -1   82.49    8.90
  -1   9  -1   70.89    8.50
  -1   9  -1   68.19    8.30
  -1   9  -1   74.19    6.10
  -1   9  -1   90.19    5.90
  -1   9  -1   88.89    9.70
  -1   9  -1   80.09    9.40
  -1   9  -1   80.49    8.10
  -1   9  -1   75.89    9.40
  -1   9  -1   68.99    9.20
   1  -9   1   85.99    8.40
   1  -9   1   83.59    8.90
   1  -9   1   77.09   10.80
   1  -9   1   85.99    9.50
   1  -9   1   81.99    9.10
   1  -9   1   75.09    6.90
   1  -9   1   84.79    8.80
   1  -9   1   90.49   10.50
   1  -9   1   58.29    8.80
   1  -9   1   91.79   11.30
   1  -9   1   76.99   10.10
   1  -9   1   83.39    6.10
   1  -9   1   77.79    9.60
   1  -9   1   72.59    9.00
   1  -9   1   69.59    8.00
  -2   9  -1  366.76   18.20
  -2   9  -1  327.07   15.40
  -2   9  -1  349.37   20.00
  -2   9  -1  357.56   18.10
  -2   9  -1  333.97   15.70
  -2   9  -1  361.16   16.10
  -2   9  -1  329.27   15.90
  -2   9  -1  380.26   17.90
  -2   9  -1  340.67   16.10
  -2   9  -1  353.96   17.30
  -2   9  -1  370.76   16.90
  -2   9  -1  357.56   13.90
  -2   9  -1  356.66   16.20
  -2   9  -1  332.67   17.80
  -2   9  -1  371.06   18.00
   2  -9   1  355.26   19.40
   2  -9   1  331.07   15.90
   2  -9   1  366.16   17.10
   2  -9   1  374.66   17.90
   2  -9   1  349.47   17.80
   2  -9   1  367.46   19.60
   2  -9   1  345.77   17.10
   2  -9   1  355.76   16.80
   2  -9   1  341.17   16.70
   2  -9   1  365.46   18.60
   2  -9   1  375.66   19.40
   2  -9   1  357.36   15.60
   2  -9   1  356.36   16.20
   2  -9   1  360.16   13.40
  -3   9  -1  404.26   18.00
  -3   9  -1  360.16   18.50
  -3   9  -1  403.76   17.00
  -3   9  -1  387.26   15.10
  -3   9  -1  384.66   19.40
  -3   9  -1  353.46   16.10
  -3   9  -1  381.96   16.80
  -3   9  -1  371.46   16.80
  -3   9  -1  369.76   18.50
  -3   9  -1  401.16   18.90
  -3   9  -1  376.26   17.20
  -3   9  -1  375.36   17.00
  -3   9  -1  380.26   16.70
  -3   9  -1  401.46   18.40
  -3   9  -1  365.76   17.40
   3  -9   1  381.96   15.90
   3  -9   1  351.96   16.10
   3  -9   1  370.46   14.40
   3  -9   1  349.77   17.10
   3  -9   1  383.46   19.10
   3  -9   1  369.66   19.20
   3  -9   1  376.16   17.80
   3  -9   1  347.47   18.50
   3  -9   1  358.56   16.20
   3  -9   1  375.16   17.80
   3  -9   1  392.36   17.30
   3  -9   1  403.46   19.30
   3  -9   1  371.56   18.10
   3  -9   1  402.36   17.20
   3  -9   1  401.26   19.70
  -4   9  -1 1149.48   34.80
  -4   9  -1 1039.20   32.60
  -4   9  -1 1112.59   33.80
  -4   9  -1 1109.69   36.10
  -4   9  -1 1104.99   44.80
  -4   9  -1 1087.69   34.70
  -4   9  -1 1068.69   33.60
  -4   9  -1 1108.69   33.90
  -4   9  -1 1064.19   32.30
  -4   9  -1  874.31   42.30
  -4   9  -1 1104.09   32.60
  -4   9  -1 1078.79   35.60
  -4   9  -1 1080.49   36.20
  -4   9  -1 1143.59   29.40
  -4   9  -1 1099.99   35.60
  -4   9  -1 1184.28   37.10
   4  -9   1 1085.49   33.10
   4  -9   1 1066.79   34.20
   4  -9   1 1133.79   37.60
   4  -9   1 1113.19   33.70
   4  -9   1 1116.09   36.90
   4  -9   1 1111.99   35.50
   4  -9   1 1120.99   31.80
   4  -9   1 1101.09   33.30
   4  -9   1 1124.49   29.90
   4  -9   1 1085.89   36.10
   4  -9   1 1130.59   35.90
   4  -9   1 1088.99   35.40
   4  -9   1 1138.09   30.50
   4  -9   1 1067.59   36.60
   4  -9   1 1021.10   38.70
   4  -9   1 1120.79   30.30
   4  -9   1 1111.29   36.00
  -5   9  -1   68.59    7.90
  -5   9  -1   59.79    7.60
  -5   9  -1   76.39   10.10
  -5   9  -1   67.79    7.80
  -5   9  -1   61.39    7.20
  -5   9  -1   59.29    6.20
  -5   9  -1   64.59    6.50
  -5   9  -1   63.59   10.60
  -5   9  -1   70.59    7.80
  -5   9  -1   74.59   10.50
  -5   9  -1   62.79    8.70
  -5   9  -1   52.89    8.00
  -5   9  -1   66.69    8.00
  -5   9  -1   73.49    9.20
  -5   9  -1   63.69    9.90
  -5   9  -1   65.19    9.80
  -5   9  -1   62.89    9.20
   5  -9   1   59.99    8.70
   5  -9   1   66.99    9.00
   5  -9   1   63.89    7.50
   5  -9   1   59.99    7.30
   5  -9   1   67.79    9.50
   5  -9   1   58.49   11.50
   5  -9   1   61.79    7.70
   5  -9   1   43.00    7.10
   5  -9   1   70.09    9.60
   5  -9   1   64.89    7.90
   5  -9   1   52.09    7.50
   5  -9   1   67.99    9.40
   5  -9   1   63.89    9.30
   5  -9   1   63.89    9.60
   5  -9   1   79.09    9.10
   5  -9   1   66.09   10.40
   5  -9   1   73.29    8.30
  -6   9  -1   79.89   10.80
  -6   9  -1   68.89   10.40
  -6   9  -1   56.89    9.00
  -6   9  -1   82.59    8.40
  -6   9  -1   67.79    8.40
  -6   9  -1   50.69    6.60
  -6   9  -1   59.29    8.00
  -6   9  -1   75.09    8.30
  -6   9  -1   59.79    9.40
  -6   9  -1   57.19    6.20
  -6   9  -1   55.39   10.80
  -6   9  -1   52.59    8.20
  -6   9  -1   74.09    9.10
  -6   9  -1   75.69   10.20
  -6   9  -1   58.89   10.00
  -6   9  -1   49.60    9.70
   6  -9   1   58.49    9.10
   6  -9   1   70.89    8.90
   6  -9   1   58.79   10.00
   6  -9   1   64.59    8.90
   6  -9   1   62.59   10.80
   6  -9   1   77.69    8.80
   6  -9   1   61.89    8.10
   6  -9   1   64.99   10.10
   6  -9   1   75.79   10.10
   6  -9   1   50.69    7.90
   6  -9   1   54.79    7.70
   6  -9   1   61.99   10.40
   6  -9   1   58.89    9.40
   6  -9   1   80.69    8.90
   6  -9   1   62.69    7.70
   6  -9   1   53.59    8.90
  -7   9  -1   53.49   11.10
  -7   9  -1   68.29   11.30
  -7   9  -1   52.69    8.40
  -7   9  -1   57.59    8.30
  -7   9  -1   48.20    7.80
  -7   9  -1   61.89    6.50
  -7   9  -1   64.49   10.00
  -7   9  -1   51.09   10.40
  -7   9  -1   64.59   10.10
  -7   9  -1   48.90    7.90
  -7   9  -1   52.49    9.10
  -7   9  -1   57.49    7.50
  -7   9  -1   58.39   16.90
  -7   9  -1   47.60    7.50
  -7   9  -1   54.39    9.50
  -7   9  -1   51.09    9.70
   7  -9   1   58.09   10.20
   7  -9   1   67.99    9.70
   7  -9   1   48.30    8.80
   7  -9   1   55.29    8.70
   7  -9   1   61.79   10.50
   7  -9   1   53.79    9.90
   7  -9   1   57.49    7.90
   7  -9   1   52.09    9.20
   7  -9   1   46.00   10.40
   7  -9   1   47.50    7.60
   7  -9   1   79.79    9.60
   7  -9   1   43.30    8.40
   7  -9   1   69.79    9.30
   7  -9   1   60.29    9.00
   7  -9   1   51.29    9.70
   7  -9   1   57.09   10.30
   7  -9   1   56.39    8.00
  -8   9  -1    7.60    7.80
  -8   9  -1   13.20    8.20
  -8   9  -1   27.20   10.10
  -8   9  -1    5.00    7.10
  -8   9  -1   11.80    7.00
  -8   9  -1   18.50    9.40
  -8   9  -1    6.40    7.70
  -8   9  -1   19.20    9.70
  -8   9  -1   10.30    7.50
  -8   9  -1   14.40    6.20
  -8   9  -1   13.80    8.90
  -8   9  -1   14.50    8.20
  -8   9  -1   11.30    5.90
  -8   9  -1    9.80    7.30
  -8   9  -1    7.60    5.90
  -8   9  -1   16.40    6.80
   8  -9   1    5.30    7.20
   8  -9   1    6.30    7.30
   8  -9   1   12.00    6.70
   8  -9   1    7.60    8.10
   8  -9   1   18.50    8.10
   8  -9   1   11.40    8.60
   8  -9   1    2.90    7.50
   8  -9   1    3.70    7.00
   8  -9   1   19.00    7.40
   8  -9   1    6.00    7.80
   8  -9   1   -5.80    8.00
   8  -9   1   19.60    9.00
   8  -9   1   10.40    8.50
   8  -9   1   14.00    7.00
   8  -9   1    2.80    7.00
   8  -9   1    5.40    8.10
   8  -9   1   13.40    8.60
  -9   9  -1  159.48   15.70
  -9   9  -1  183.68   16.40
  -9   9  -1  132.49   15.50
  -9   9  -1  161.78   15.80
  -9   9  -1  126.59   13.60
  -9   9  -1  151.48   13.10
  -9   9  -1  146.09   12.20
  -9   9  -1  141.59   12.30
  -9   9  -1  153.98   20.40
  -9   9  -1  140.39    9.90
  -9   9  -1  148.19   12.30
  -9   9  -1  142.49   15.20
  -9   9  -1  151.08   11.20
  -9   9  -1  139.99   14.90
  -9   9  -1  137.49   12.60
  -9   9  -1  164.48   16.20
   9  -9   1  139.49   13.90
   9  -9   1  145.49   14.00
   9  -9   1  154.88   13.20
   9  -9   1  142.69    9.70
   9  -9   1  180.08   15.30
   9  -9   1  173.98   14.30
   9  -9   1  121.99   13.60
   9  -9   1  178.98   13.60
   9  -9   1  137.49   14.70
   9  -9   1  148.29   14.90
   9  -9   1  151.68   14.90
   9  -9   1  147.19   14.00
   9  -9   1  176.38   14.50
   9  -9   1  167.78   16.40
   9  -9   1  161.38   12.40
   9  -9   1  147.59   13.80
   9  -9   1  170.38   15.50
 -10   9  -1  194.58   12.20
 -10   9  -1  223.08   19.40
 -10   9  -1  217.48   14.90
 -10   9  -1  180.08   14.40
 -10   9  -1  207.88   14.70
 -10   9  -1  218.58   14.90
 -10   9  -1  212.98   17.70
 -10   9  -1  159.38   18.00
 -10   9  -1  218.28   15.30
 -10   9  -1  199.28   11.80
 -10   9  -1  175.58   21.70
  10  -9   1  195.38   16.40
  10  -9   1  222.68   16.10
  10  -9   1  235.68   15.60
  10  -9   1  221.48   16.20
  10  -9   1  206.78   17.00
  10  -9   1  227.68   16.50
  10  -9   1  247.28   19.10
  10  -9   1  242.38   24.20
  10  -9   1  209.28   17.50
  10  -9   1  208.38   15.90
  10  -9   1  236.68   14.40
  10  -9   1  251.87   18.90
  10  -9   1  221.58   17.00
 -11   9  -1    7.30    8.50
 -11   9  -1    1.20    7.90
 -11   9  -1    0.40    8.90
 -11   9  -1   -3.60    8.20
 -11   9  -1   -0.40    7.50
 -11   9  -1    8.70    8.20
 -11   9  -1   -9.80    9.10
 -11   9  -1   12.90    9.40
 -11   9  -1   16.00   11.70
 -11   9  -1    2.70    9.50
  11  -9   1    7.40    8.70
  11  -9   1    4.60    9.80
  11  -9   1    7.70    8.80
  11  -9   1    1.60   10.10
  11  -9   1   10.50   11.90
  11  -9   1    8.20    9.80
  11  -9   1    6.40    7.90
  11  -9   1    6.00    8.80
  11  -9   1    2.20    7.60
  11  -9   1    8.90    8.50
  11  -9   1   -4.20   10.30
  11  -9   1    5.70    9.40
  11  -9   1   12.60    9.10
 -12   9  -1   -9.50    8.30
 -12   9  -1   -5.90    9.20
 -12   9  -1   21.40   10.00
 -12   9  -1   13.00   11.50
 -12   9  -1   -8.70    9.10
 -12   9  -1    4.20    9.00
  12  -9   1   17.00   10.70
  12  -9   1   14.00   12.10
  12  -9   1    5.50   11.90
  12  -9   1  -16.90    9.10
  12  -9   1  -16.50    8.60
  12  -9   1   35.80   19.70
  12  -9   1   -7.60    9.20
 -13   9  -1   -3.30   10.20
 -13   9  -1   22.00   12.40
 -13   9  -1   27.00   12.60
 -13   9  -1   12.70   15.10
  13  -9   1   10.80   13.20
  13  -9   1   -7.20    9.70
  13  -9   1    2.50   11.00
  13  -9   1   -3.20   10.90
  13  -9   1    9.80    9.80
 -14   9  -1   -3.00   13.20
 -14   9  -1    0.40   11.60
 -14   9  -1   31.70   15.10
 -14   9  -1  -11.10   11.20
  14  -9   1   20.60   14.50
  14  -9   1    4.60   11.40
  14  -9   1   27.10   12.10
  14  -9   1   17.80   15.10
  14  -9   1   13.00   13.00
   9   8  -1   -0.50   10.40
   9   8  -1   -3.10   13.60
   9   8  -1   -5.30    9.90
   9   8  -1   -0.70    8.30
   9   8  -1   23.20   11.80
  -9  -8   1    8.80    9.20
  -9  -8   1    3.90   10.20
  -9  -8   1    2.20   17.60
   8   8  -1    6.20    8.30
   8   8  -1    9.50    9.20
   8   8  -1   27.00   13.60
   8   8  -1    1.70   10.30
   8   8  -1   14.80   11.10
  -8  -8   1   16.30   10.20
  -8  -8   1    2.30   11.00
  -8  -8   1   44.50   17.00
  -8  -8   1   11.30    8.30
   7   8  -1   26.90    9.70
   7   8  -1    3.30    8.20
   7   8  -1    7.90    9.50
   7   8  -1   45.20   10.80
   7   8  -1   23.30   10.80
   7   8  -1   17.10   11.60
   7   8  -1   22.00   11.20
  -7  -8   1   17.50   12.70
  -7  -8   1   38.90   11.50
  -7  -8   1   29.30    9.50
  -7  -8   1   10.30    8.30
  -7  -8   1    4.70   11.90
   6   8  -1   27.70    9.70
   6   8  -1   42.90   11.20
   6   8  -1   28.60    8.60
   6   8  -1   39.80   10.10
   6   8  -1   22.40    9.80
   6   8  -1   44.20    8.20
   6   8  -1   37.70   12.30
   6   8  -1   43.50   12.30
   6   8  -1   32.50    8.80
   6   8  -1   19.70   14.10
   6   8  -1   38.60   10.50
  -6  -8   1   28.30   14.40
  -6  -8   1   42.00   10.00
  -6  -8   1   10.20    9.00
  -6  -8   1   44.30    9.90
  -6  -8   1   20.80   10.90
  -6  -8   1   17.10    9.40
  -6  -8   1   12.90   11.60
   5   8  -1  189.18   16.10
   5   8  -1  200.28   15.10
   5   8  -1  203.88   12.20
   5   8  -1  183.38   17.70
   5   8  -1  161.78   12.00
   5   8  -1  201.48   13.30
   5   8  -1  199.08   21.60
   5   8  -1  195.18   15.60
   5   8  -1  179.88   16.30
   5   8  -1  185.98   17.10
   5   8  -1  210.68   15.60
   5   8  -1  206.58   26.20
   5   8  -1  188.28   14.30
  -5  -8   1  201.98   14.20
  -5  -8   1  153.98   16.50
  -5  -8   1  158.28   16.30
  -5  -8   1  192.88   12.20
  -5  -8   1  182.08   18.90
  -5  -8   1  222.98   16.80
  -5  -8   1  198.08   15.20
  -5  -8   1  183.68   16.50
  -5  -8   1  196.48   12.40
   4   8  -1  171.88    8.80
   4   8  -1  160.68   16.60
   4   8  -1  181.78   16.00
   4   8  -1  151.08   12.10
   4   8  -1  164.78   14.90
   4   8  -1  177.88   11.10
   4   8  -1  169.68   12.90
   4   8  -1  181.58   10.50
   4   8  -1  175.58   14.10
   4   8  -1  181.58   16.40
   4   8  -1  190.98   15.20
   4   8  -1  170.48   13.80
   4   8  -1  179.38   15.40
   4   8  -1  172.78   12.50
   4   8  -1  168.18   12.90
  -4  -8   1  165.88   13.40
  -4  -8   1  172.48   15.20
  -4  -8   1  173.98   11.20
  -4  -8   1  176.98   12.90
  -4  -8   1  160.38   14.60
  -4  -8   1  156.98   13.10
  -4  -8   1  191.58   10.60
  -4  -8   1  190.78   15.90
  -4  -8   1  170.08   11.70
  -4  -8   1  180.58   15.60
  -4  -8   1  173.18   17.70
  -4  -8   1  164.38   11.60
   3   8  -1   15.90    6.80
   3   8  -1   10.40    8.30
   3   8  -1    3.80    6.40
   3   8  -1    4.40    5.10
   3   8  -1    6.50    5.00
   3   8  -1   -0.30    4.20
   3   8  -1   -1.30    6.70
   3   8  -1    8.60    6.40
   3   8  -1    8.90    7.60
   3   8  -1   14.20    5.50
   3   8  -1   13.80    6.00
   3   8  -1    2.20    6.60
   3   8  -1    7.80    8.00
   3   8  -1    5.50    6.20
   3   8  -1   13.20    7.80
  -3  -8   1    9.90    7.40
  -3  -8   1    0.90    7.60
  -3  -8   1    9.20    6.90
  -3  -8   1   -6.70    8.50
  -3  -8   1    2.40    6.60
  -3  -8   1   15.80    5.90
  -3  -8   1   20.70    7.60
  -3  -8   1    7.60    6.10
  -3  -8   1    7.80    9.40
  -3  -8   1    2.20    6.20
  -3  -8   1   15.40    9.20
  -3  -8   1   24.50    6.60
   2   8  -1  312.27   16.50
   2   8  -1  318.17   18.40
   2   8  -1  297.87   18.00
   2   8  -1  299.67   16.10
   2   8  -1  271.57   14.40
   2   8  -1  295.37   12.90
   2   8  -1  309.67   18.50
   2   8  -1  289.57   16.30
   2   8  -1  292.57   11.80
   2   8  -1  308.07   18.70
   2   8  -1  291.97   15.60
   2   8  -1  313.37   12.90
   2   8  -1  299.67   16.30
   2   8  -1  288.67   14.30
  -2  -8   1  300.67   18.40
  -2  -8   1  300.17   14.50
  -2  -8   1  282.77   14.30
  -2  -8   1  268.27   19.10
  -2  -8   1  302.67   14.70
  -2  -8   1  250.27   16.10
  -2  -8   1  296.37   14.20
  -2  -8   1  288.57   16.50
  -2  -8   1  298.57   17.20
  -2  -8   1  320.37   14.80
  -2  -8   1  303.87   16.00
  -2  -8   1  307.67   16.30
  -2  -8   1  310.37   17.80
   1   8  -1  161.98   10.90
   1   8  -1  179.08   13.60
   1   8  -1  181.88   11.80
   1   8  -1  188.58   12.60
   1   8  -1  196.68    8.70
   1   8  -1  179.58   12.10
   1   8  -1  174.28   12.10
   1   8  -1  177.68   11.40
   1   8  -1  193.28   13.70
   1   8  -1  189.78   10.20
   1   8  -1  182.48   12.30
   1   8  -1  178.18   10.30
   1   8  -1  191.08   12.10
  -1  -8   1  176.28   15.20
  -1  -8   1  184.98   11.60
  -1  -8   1  183.38   13.20
  -1  -8   1  179.78   12.40
  -1  -8   1  168.58   11.60
  -1  -8   1  169.68   11.90
  -1  -8   1  195.28   12.30
  -1  -8   1  182.18   11.10
  -1  -8   1  188.88   12.60
  -1  -8   1  192.38   11.50
   0   8  -1   59.29    7.40
   0   8  -1   57.89    4.60
   0   8  -1   78.69    9.10
   0   8  -1   53.19    8.70
   0   8  -1   57.09    7.00
   0   8  -1   65.69    8.70
   0   8  -1   62.49    5.10
   0   8  -1   62.49    6.60
   0   8  -1   66.09    7.90
   0   8  -1   52.69    8.10
   0   8  -1   54.29    7.30
   0   8  -1   58.29    7.40
   0   8  -1   67.59    8.80
   0   8  -1   56.79    7.90
   0   8  -1   53.19    7.60
   0   8  -1   55.39    6.20
   0  -8   1   60.99    7.80
   0  -8   1   62.39    7.00
   0  -8   1   58.49    7.60
   0  -8   1   66.69    7.70
   0  -8   1   58.69    7.40
   0  -8   1   58.69    9.40
   0  -8   1   66.49    9.10
   0  -8   1   64.19    7.90
   0  -8   1   51.09    7.30
   0  -8   1   57.59    5.00
   0  -8   1   65.39    8.70
   0  -8   1   58.29    8.40
   0  -8   1   67.59    7.90
   0  -8   1   58.99    4.10
   0  -8   1   71.69    7.60
  -1   8  -1   16.90    6.50
  -1   8  -1   17.60    6.50
  -1   8  -1   17.20    4.10
  -1   8  -1   23.00    6.10
  -1   8  -1    9.10    6.50
  -1   8  -1   20.30    6.80
  -1   8  -1   23.30    6.20
  -1   8  -1   19.90    6.30
  -1   8  -1   17.10    6.70
  -1   8  -1   21.80    6.10
  -1   8  -1   17.80    5.80
  -1   8  -1   20.30    4.80
  -1   8  -1   17.80    6.20
  -1   8  -1   19.90    6.10
  -1   8  -1   21.10    6.20
  -1   8  -1   19.00    5.90
   1  -8   1   13.10    6.60
   1  -8   1   28.70    6.60
   1  -8   1   28.60    8.30
   1  -8   1   33.30    7.60
   1  -8   1   22.60    8.60
   1  -8   1   21.50    3.80
   1  -8   1   17.10    6.10
   1  -8   1   29.20    8.80
   1  -8   1   29.80    6.70
   1  -8   1   15.10    5.50
   1  -8   1   25.00    7.00
   1  -8   1   22.50    6.20
   1  -8   1   19.50    6.50
   1  -8   1   34.70    7.80
   1  -8   1   22.50    5.40
   1  -8   1   15.80    7.10
  -2   8  -1  114.89    6.10
  -2   8  -1  106.39    9.40
  -2   8  -1  111.89    9.60
  -2   8  -1  125.99    9.70
  -2   8  -1  107.39    7.20
  -2   8  -1  115.79    8.90
  -2   8  -1  132.39    9.20
  -2   8  -1  107.09    9.90
  -2   8  -1  127.79    8.90
  -2   8  -1  117.59    9.20
  -2   8  -1  122.49   10.20
  -2   8  -1   92.79    9.70
  -2   8  -1  119.89    8.70
  -2   8  -1  122.49   10.60
   2  -8   1   98.39    8.70
   2  -8   1  126.99    9.80
   2  -8   1  109.79    9.10
   2  -8   1  107.69   10.50
   2  -8   1  105.79    9.10
   2  -8   1  126.09    8.90
   2  -8   1  107.69    7.80
   2  -8   1  122.59   10.40
   2  -8   1  125.19    9.30
   2  -8   1  118.39    9.60
   2  -8   1  118.69   10.30
   2  -8   1  114.89    8.90
   2  -8   1  114.39    7.10
   2  -8   1  104.09    7.70
   2  -8   1  113.79   10.50
  -3   8  -1  374.26   15.80
  -3   8  -1  381.06   17.70
  -3   8  -1  405.66   12.80
  -3   8  -1  384.66   17.80
  -3   8  -1  397.06   16.80
  -3   8  -1  399.36   18.30
  -3   8  -1  391.06   16.70
  -3   8  -1  380.76   15.50
  -3   8  -1  398.66   15.00
  -3   8  -1  387.86   17.80
  -3   8  -1  362.36   15.90
  -3   8  -1  381.96   15.60
  -3   8  -1  372.26   16.30
  -3   8  -1  396.76   17.50
  -3   8  -1  371.96   16.50
   3  -8   1  385.46   17.00
   3  -8   1  397.26   18.30
   3  -8   1  375.36   15.30
   3  -8   1  387.16   17.90
   3  -8   1  400.26   16.20
   3  -8   1  350.26   16.70
   3  -8   1  388.66   17.30
   3  -8   1  379.06   18.10
   3  -8   1  393.06   16.00
   3  -8   1  382.06   14.20
   3  -8   1  386.16   17.80
   3  -8   1  372.06   16.80
   3  -8   1  379.86   15.60
   3  -8   1  382.96   17.90
   3  -8   1  391.66   16.70
  -4   8  -1   81.99    9.60
  -4   8  -1   80.39    6.00
  -4   8  -1   63.69    7.60
  -4   8  -1   77.39    7.80
  -4   8  -1   64.29    7.30
  -4   8  -1   83.19    8.30
  -4   8  -1   70.09    9.30
  -4   8  -1   66.89    7.40
  -4   8  -1   70.59    7.40
  -4   8  -1   89.69   10.00
  -4   8  -1   70.19    7.10
  -4   8  -1   98.79    9.80
  -4   8  -1   76.59    9.30
  -4   8  -1   74.29    7.10
  -4   8  -1   82.29    8.60
  -4   8  -1   80.49    7.80
   4  -8   1   67.19    6.70
   4  -8   1   75.69    8.70
   4  -8   1   81.29    6.90
   4  -8   1   84.89    8.10
   4  -8   1   75.69    9.10
   4  -8   1   82.29    7.60
   4  -8   1   66.39    9.50
   4  -8   1   77.79    8.20
   4  -8   1   68.19    8.50
   4  -8   1   77.99    9.30
   4  -8   1   82.39    8.40
   4  -8   1   77.89    7.60
   4  -8   1   88.59    8.90
   4  -8   1   70.69    8.20
   4  -8   1   69.09    7.20
   4  -8   1   79.19    7.20
   4  -8   1   85.09    7.70
   4  -8   1   82.09    9.10
  -5   8  -1  412.66   20.80
  -5   8  -1  446.16   17.80
  -5   8  -1  410.16   17.90
  -5   8  -1  429.46   17.60
  -5   8  -1  420.66   18.40
  -5   8  -1  426.46   17.80
  -5   8  -1  435.56   20.10
  -5   8  -1  448.66   20.00
  -5   8  -1  436.96   14.50
  -5   8  -1  431.96   19.50
  -5   8  -1  422.76   17.30
  -5   8  -1  424.76   15.30
  -5   8  -1  435.56   16.40
  -5   8  -1  441.56   15.80
  -5   8  -1  447.56   20.00
  -5   8  -1  442.76   18.80
  -5   8  -1  441.36   18.60
   5  -8   1  434.66   19.00
   5  -8   1  451.75   20.20
   5  -8   1  424.86   17.30
   5  -8   1  423.16   18.50
   5  -8   1  436.66   18.10
   5  -8   1  426.06   19.20
   5  -8   1  464.95   17.40
   5  -8   1  415.86   16.60
   5  -8   1  452.05   19.70
   5  -8   1  447.46   17.10
   5  -8   1  415.76   17.20
   5  -8   1  416.76   18.90
   5  -8   1  410.26   19.20
   5  -8   1  522.15   20.20
   5  -8   1  435.26   20.30
   5  -8   1  416.66   16.60
   5  -8   1  434.96   19.30
  -6   8  -1  623.04   24.30
  -6   8  -1  631.24   25.00
  -6   8  -1  632.84   20.80
  -6   8  -1  664.63   25.50
  -6   8  -1  599.84   24.00
  -6   8  -1  621.14   25.50
  -6   8  -1  635.74   21.60
  -6   8  -1  619.84   25.40
  -6   8  -1  615.04   18.80
  -6   8  -1  584.94   21.60
  -6   8  -1  586.34   22.60
  -6   8  -1  618.24   23.50
  -6   8  -1  628.24   25.00
  -6   8  -1  600.84   22.70
   6  -8   1  589.24   23.20
   6  -8   1  635.24   25.00
   6  -8   1  592.64   23.70
   6  -8   1  595.34   22.40
   6  -8   1  633.54   23.70
   6  -8   1  635.14   25.20
   6  -8   1  627.54   24.80
   6  -8   1  659.23   25.90
   6  -8   1  606.04   21.00
   6  -8   1  605.74   22.40
   6  -8   1  586.24   22.00
   6  -8   1  638.44   24.50
   6  -8   1  626.64   23.60
   6  -8   1  639.84   22.70
   6  -8   1  620.84   22.30
   6  -8   1  599.84   24.70
   6  -8   1  633.14   21.70
  -7   8  -1  225.98   13.40
  -7   8  -1  226.78   12.40
  -7   8  -1  220.18   15.40
  -7   8  -1  231.08   12.80
  -7   8  -1  209.98   13.80
  -7   8  -1  252.47   16.10
  -7   8  -1  210.68   10.30
  -7   8  -1  237.98   15.20
  -7   8  -1  235.98   15.80
  -7   8  -1  238.78   15.40
  -7   8  -1  246.38   15.40
  -7   8  -1  232.48   13.60
  -7   8  -1  235.08   12.40
  -7   8  -1  195.78   12.90
  -7   8  -1  229.48   16.20
  -7   8  -1  229.58   16.80
   7  -8   1  240.88   14.50
   7  -8   1  240.18   13.60
   7  -8   1  248.68   15.10
   7  -8   1  211.78   16.30
   7  -8   1  239.38   14.20
   7  -8   1  207.78   13.30
   7  -8   1  234.48   15.40
   7  -8   1  228.08   14.00
   7  -8   1  231.98   14.70
   7  -8   1  226.88   15.40
   7  -8   1  232.98   15.40
   7  -8   1  196.38   14.90
   7  -8   1  251.17   14.60
   7  -8   1  241.88   11.60
   7  -8   1  248.48   13.90
   7  -8   1  250.37   13.80
   7  -8   1  229.68   12.70
  -8   8  -1   45.40   10.60
  -8   8  -1   37.20    7.60
  -8   8  -1   38.20    9.60
  -8   8  -1   42.60    8.00
  -8   8  -1   43.00    9.40
  -8   8  -1   37.00    6.20
  -8   8  -1   37.90   10.00
  -8   8  -1   37.40    7.30
  -8   8  -1   39.80    7.60
  -8   8  -1   63.79   11.10
  -8   8  -1   39.90    7.60
  -8   8  -1   50.79   10.10
  -8   8  -1   47.20   11.60
  -8   8  -1   41.90    9.70
  -8   8  -1   53.49    8.60
  -8   8  -1   44.40    7.30
   8  -8   1   58.89   10.20
   8  -8   1   43.00    7.70
   8  -8   1   29.90    9.30
   8  -8   1   48.30    8.50
   8  -8   1   36.10    8.30
   8  -8   1   36.50    9.50
   8  -8   1   50.99    9.70
   8  -8   1   52.29   10.20
   8  -8   1   49.99   10.00
   8  -8   1   40.50    8.60
   8  -8   1   39.20    7.90
   8  -8   1   46.20   10.10
   8  -8   1   48.00    6.10
   8  -8   1   46.40    8.70
   8  -8   1   46.70    8.70
   8  -8   1   41.00    9.60
   8  -8   1   42.40    9.80
  -9   8  -1  188.18   15.30
  -9   8  -1  204.98   14.20
  -9   8  -1  196.88   16.70
  -9   8  -1  217.28   17.90
  -9   8  -1  154.88   15.80
  -9   8  -1  186.98   15.50
  -9   8  -1  166.58   10.60
  -9   8  -1  185.58   13.80
  -9   8  -1  195.28   17.00
  -9   8  -1  177.48   10.70
  -9   8  -1  189.88   13.40
  -9   8  -1  182.18   13.60
  -9   8  -1  178.48   16.40
  -9   8  -1  163.88   13.00
  -9   8  -1  215.78   16.30
   9  -8   1  212.48   15.70
   9  -8   1  172.98   13.50
   9  -8   1  179.08   15.30
   9  -8   1  195.08   15.20
   9  -8   1  190.98   16.70
   9  -8   1  174.08   14.50
   9  -8   1  189.68   14.20
   9  -8   1  164.38   13.90
   9  -8   1  201.08   14.30
   9  -8   1  192.08   14.20
   9  -8   1  186.78   15.90
   9  -8   1  175.28   15.80
   9  -8   1  279.07   24.80
   9  -8   1  194.48   16.00
   9  -8   1  178.98   15.00
 -10   8  -1   37.40   10.80
 -10   8  -1   38.70   10.40
 -10   8  -1   35.10   11.00
 -10   8  -1   10.40    8.30
 -10   8  -1   32.20    9.90
 -10   8  -1   54.79   10.10
 -10   8  -1   31.40    9.50
 -10   8  -1   39.90    9.60
 -10   8  -1   57.89    9.90
 -10   8  -1   38.00   12.20
 -10   8  -1   26.20    7.30
 -10   8  -1   47.00   13.70
  10  -8   1   44.10    9.70
  10  -8   1   34.40    9.80
  10  -8   1   39.50    9.20
  10  -8   1   60.69   13.10
  10  -8   1   24.20   10.10
  10  -8   1   61.59   12.50
  10  -8   1   35.40   11.70
  10  -8   1   42.60   11.50
  10  -8   1   54.69   11.10
  10  -8   1   37.70   11.10
  10  -8   1   34.20   11.30
  10  -8   1   24.60   10.40
  10  -8   1   32.20   10.10
 -11   8  -1    2.40    6.90
 -11   8  -1   -0.90    7.90
 -11   8  -1    3.00   10.40
 -11   8  -1    4.00    8.80
 -11   8  -1   -5.20    8.30
 -11   8  -1   30.50    8.50
 -11   8  -1    4.60   10.10
 -11   8  -1    5.40    9.10
 -11   8  -1   -0.10    5.40
 -11   8  -1   -0.20    8.20
  11  -8   1   16.50    9.30
  11  -8   1   11.80    8.20
  11  -8   1   -3.20    8.00
  11  -8   1   18.50   11.70
  11  -8   1  -13.70    9.20
  11  -8   1    2.50    8.40
  11  -8   1   -3.30    7.80
  11  -8   1   14.00    8.60
  11  -8   1   23.40   10.10
  11  -8   1    3.50    8.90
  11  -8   1   16.10    9.40
  11  -8   1    1.10   11.20
  11  -8   1    5.90    9.30
 -12   8  -1   -6.10    7.10
 -12   8  -1   -6.80    8.10
 -12   8  -1    9.00    8.70
 -12   8  -1    6.70    8.40
 -12   8  -1  -17.70    8.60
  12  -8   1    2.20    9.20
  12  -8   1   11.50   10.30
  12  -8   1    5.80   10.10
  12  -8   1   -5.90    9.40
  12  -8   1    7.70   11.40
  12  -8   1   -6.20    9.30
  12  -8   1   -7.20   10.80
 -13   8  -1   12.90    9.10
 -13   8  -1    7.80   10.40
 -13   8  -1   10.50   10.70
 -13   8  -1    1.10    8.90
 -13   8  -1   10.00   14.00
 -13   8  -1   10.90   11.70
  13  -8   1   11.00   11.20
  13  -8   1  -11.10    8.30
  13  -8   1   -9.80   10.20
  13  -8   1   -5.50    8.70
  13  -8   1    6.00   11.50
 -14   8  -1   11.30   11.70
 -14   8  -1    6.50   12.60
 -14   8  -1   -1.30   12.70
 -14   8  -1   14.90   14.30
  14  -8   1   10.40   12.90
  14  -8   1   19.40   12.30
  14  -8   1   31.90   12.90
  14  -8   1   29.40   13.20
  10   7  -1    8.70   13.00
  10   7  -1   -2.60   11.30
  10   7  -1    5.60   13.10
  10   7  -1   12.20    9.70
  10   7  -1  -11.90   13.00
 -10  -7   1   18.10   21.20
 -10  -7   1   -0.30   12.70
 -10  -7   1    4.70   10.00
   9   7  -1   38.60   11.30
   9   7  -1   22.30   13.80
   9   7  -1   18.50   11.70
   9   7  -1   25.70   10.70
   9   7  -1   16.20   11.20
  -9  -7   1    4.40    9.60
  -9  -7   1   19.10    9.20
  -9  -7   1   18.00   11.70
   8   7  -1    3.80    9.60
   8   7  -1    7.30    8.40
   8   7  -1   29.20   12.30
   8   7  -1   38.00   11.00
   8   7  -1    6.20   10.20
   8   7  -1   45.30   10.80
   8   7  -1   15.80    9.50
  -8  -7   1   13.90    9.70
  -8  -7   1    4.80    8.70
  -8  -7   1   12.90   15.10
  -8  -7   1   14.60    7.40
   7   7  -1   10.50    7.10
   7   7  -1    2.00    8.60
   7   7  -1   -2.80    8.80
   7   7  -1    1.70    7.30
   7   7  -1   12.40    7.80
   7   7  -1    8.30    9.60
   7   7  -1   13.70    8.00
   7   7  -1    6.20    7.60
   7   7  -1    7.90    8.80
   7   7  -1   -3.10    8.90
  -7  -7   1    7.90    8.10
  -7  -7   1   -1.10    9.30
  -7  -7   1    3.70    7.50
  -7  -7   1   10.50    9.70
  -7  -7   1    6.90   10.00
  -7  -7   1   16.20    9.70
   6   7  -1  103.19   13.60
   6   7  -1   97.49   10.90
   6   7  -1   81.39   12.20
   6   7  -1   64.59   11.90
   6   7  -1   78.09   14.20
   6   7  -1  101.19   10.30
   6   7  -1   85.39   10.00
   6   7  -1  100.29   12.30
   6   7  -1   77.79   10.10
   6   7  -1   89.69   13.30
   6   7  -1   87.69   13.00
  -6  -7   1  107.09   10.60
  -6  -7   1   73.49    9.40
  -6  -7   1   96.39   11.90
  -6  -7   1   93.09   11.20
  -6  -7   1   89.49   15.30
  -6  -7   1   72.49    9.60
  -6  -7   1   67.59   11.90
  -6  -7   1  109.09   12.50
   5   7  -1  175.48   11.70
   5   7  -1  160.98   12.30
   5   7  -1  179.88   11.80
   5   7  -1  172.28   13.10
   5   7  -1  149.49   13.40
   5   7  -1  185.58   15.70
   5   7  -1  195.08   13.50
   5   7  -1  193.78   15.60
   5   7  -1  177.48   12.40
   5   7  -1  159.68   15.10
   5   7  -1  187.08   15.50
   5   7  -1  149.79   11.10
   5   7  -1  185.38   15.80
  -5  -7   1  173.88   17.30
  -5  -7   1  192.48   16.50
  -5  -7   1  135.59   11.80
  -5  -7   1  158.98   13.20
  -5  -7   1  162.78   10.90
  -5  -7   1  158.88   11.80
  -5  -7   1  139.99   14.50
  -5  -7   1  181.38   14.60
  -5  -7   1  183.68   13.30
   4   7  -1  226.48   11.80
   4   7  -1  201.68   15.50
   4   7  -1  237.48   14.80
   4   7  -1  242.68   16.60
   4   7  -1  226.48    9.30
   4   7  -1  210.88   12.90
   4   7  -1  221.68   13.50
   4   7  -1  213.38   12.90
   4   7  -1  230.98   15.00
   4   7  -1  224.08   16.90
   4   7  -1  219.58   12.90
   4   7  -1  226.68   15.60
   4   7  -1  246.38   17.70
   4   7  -1  213.18   11.50
  -4  -7   1  230.18   12.70
  -4  -7   1  187.98   15.20
  -4  -7   1  218.88   13.20
  -4  -7   1  238.18   15.90
  -4  -7   1  245.48   14.70
  -4  -7   1  224.48   10.30
  -4  -7   1  238.98   14.50
  -4  -7   1  207.78   12.10
  -4  -7   1  234.38   18.60
  -4  -7   1  242.28   16.50
  -4  -7   1  197.78   12.00
   3   7  -1  234.58   10.10
   3   7  -1  237.88   10.80
   3   7  -1  225.18   10.40
   3   7  -1  232.88   12.70
   3   7  -1  261.87   17.10
   3   7  -1  247.98   14.00
   3   7  -1  244.48   14.90
   3   7  -1  224.88   10.40
   3   7  -1  244.38   13.60
   3   7  -1  219.08   14.00
   3   7  -1  210.98   12.80
   3   7  -1  223.08   15.70
   3   7  -1  233.88   16.10
   3   7  -1  226.68   14.70
   3   7  -1  218.78   12.40
  -3  -7   1  258.37   14.30
  -3  -7   1  238.48   15.50
  -3  -7   1  205.48   14.00
  -3  -7   1  259.07   18.50
  -3  -7   1  214.58   14.80
  -3  -7   1  242.38   12.60
  -3  -7   1  243.98   12.90
  -3  -7   1  232.68   11.30
  -3  -7   1  234.58   15.50
  -3  -7   1  234.28   13.80
  -3  -7   1  226.08   11.40
   2   7  -1  537.15   24.10
   2   7  -1  554.84   21.40
   2   7  -1  534.05   23.40
   2   7  -1  559.14   21.90
   2   7  -1  560.14   21.90
   2   7  -1  567.64   17.10
   2   7  -1  531.75   19.70
   2   7  -1  543.25   21.40
   2   7  -1  534.75   19.60
   2   7  -1  542.45   21.00
   2   7  -1  566.54   21.20
   2   7  -1  539.55   17.90
   2   7  -1  548.55   17.80
   2   7  -1  557.74   24.70
  -2  -7   1  542.65   19.00
  -2  -7   1  517.75   19.50
  -2  -7   1  491.05   21.90
  -2  -7   1  542.05   19.50
  -2  -7   1  541.65   19.40
  -2  -7   1  527.95   20.80
  -2  -7   1  541.25   19.40
  -2  -7   1  523.05   25.30
  -2  -7   1  563.04   23.20
  -2  -7   1  540.65   21.00
  -2  -7   1  556.64   22.50
  -2  -7   1  528.85   21.80
  -2  -7   1  530.15   24.00
   1   7  -1    8.90    6.10
   1   7  -1    1.70    4.60
   1   7  -1    9.40    4.80
   1   7  -1    9.20    3.40
   1   7  -1   11.70    6.20
   1   7  -1    4.30    4.40
   1   7  -1    9.00    6.20
   1   7  -1    4.60    4.50
   1   7  -1    0.90    4.60
   1   7  -1    2.20    5.40
   1   7  -1    3.50    4.60
   1   7  -1    8.40    5.00
   1   7  -1    9.20    4.90
   1   7  -1    5.30    5.50
  -1  -7   1    9.90    5.70
  -1  -7   1    2.60    4.30
  -1  -7   1    7.70    5.90
  -1  -7   1   -5.70    5.20
  -1  -7   1    9.20    5.70
  -1  -7   1    3.00    4.10
  -1  -7   1   11.00    5.20
  -1  -7   1   12.90    7.70
  -1  -7   1    1.70    3.60
  -1  -7   1    2.60    5.70
  -1  -7   1    6.50    5.70
   0   7  -1   31.60    6.00
   0   7  -1   25.30    6.00
   0   7  -1   28.20    5.10
   0   7  -1   27.20    5.60
   0   7  -1   37.70    7.00
   0   7  -1   26.30    5.80
   0   7  -1   39.00    4.10
   0   7  -1   34.10    3.80
   0   7  -1   32.30    7.00
   0   7  -1   29.50    6.20
   0   7  -1   29.40    6.20
   0   7  -1   35.20    6.10
   0   7  -1   30.50    5.10
   0   7  -1   33.30    7.80
   0   7  -1   41.10    7.30
   0   7  -1   26.00    5.80
   0  -7   1   33.00    7.50
   0  -7   1   33.40    6.20
   0  -7   1   33.10    7.30
   0  -7   1   28.30    5.60
   0  -7   1   37.30    6.40
   0  -7   1   32.00    5.90
   0  -7   1   45.40    9.50
   0  -7   1   28.50    5.60
   0  -7   1   27.00    5.90
   0  -7   1   38.50    6.40
   0  -7   1   27.90    3.40
   0  -7   1   25.10    6.30
   0  -7   1   38.10    9.60
   0  -7   1   27.40    6.00
  -1   7  -1  514.75   21.20
  -1   7  -1  552.54   20.50
  -1   7  -1  529.95   18.40
  -1   7  -1  520.15   18.70
  -1   7  -1  505.35   20.50
  -1   7  -1  525.15   18.80
  -1   7  -1  549.54   19.70
  -1   7  -1  539.55   19.50
  -1   7  -1  526.85   18.50
  -1   7  -1  532.95   18.80
  -1   7  -1  523.45   18.30
  -1   7  -1  516.75   19.80
  -1   7  -1  566.24   16.30
  -1   7  -1  525.25   20.10
  -1   7  -1  570.84   21.10
  -1   7  -1  521.15   15.10
   1  -7   1  511.05   16.60
   1  -7   1  573.74   23.20
   1  -7   1  531.05   19.50
   1  -7   1  534.45   19.20
   1  -7   1  520.65   19.00
   1  -7   1  551.04   21.40
   1  -7   1  524.65   20.90
   1  -7   1  527.45   18.40
   1  -7   1  538.95   19.90
   1  -7   1  545.35   21.30
   1  -7   1  509.85   19.00
   1  -7   1  570.14   16.80
   1  -7   1  510.85   18.80
   1  -7   1  515.75   20.20
   1  -7   1  548.45   19.90
   1  -7   1  521.35   19.10
  -2   7  -1 2237.88   56.99
  -2   7  -1 2267.07   52.29
  -2   7  -1 2261.27   58.99
  -2   7  -1 2230.18   56.59
  -2   7  -1 2232.08   56.79
  -2   7  -1 2177.88   57.29
  -2   7  -1 2218.78   56.89
  -2   7  -1 2276.07   58.69
  -2   7  -1 2434.96   63.59
  -2   7  -1 2272.37   58.19
  -2   7  -1 2269.47   56.49
  -2   7  -1 2286.77   62.79
  -2   7  -1 2194.98   58.39
  -2   7  -1 2350.26   56.19
  -2   7  -1 2262.67   54.69
  -2   7  -1 2227.88   58.69
   2  -7   1 2245.98   56.89
   2  -7   1 2285.37   53.89
   2  -7   1 2214.18   54.99
   2  -7   1 2247.88   59.99
   2  -7   1 2170.18   57.59
   2  -7   1 2227.18   59.19
   2  -7   1 2261.37   59.19
   2  -7   1 2214.18   55.39
   2  -7   1 2276.77   57.79
   2  -7   1 2294.97   59.69
   2  -7   1 2276.17   56.29
   2  -7   1 2192.58   56.69
   2  -7   1 2259.77   58.19
   2  -7   1 2244.08   59.19
   2  -7   1 2213.48   57.29
   2  -7   1 2191.48   56.39
  -3   7  -1  878.41   27.40
  -3   7  -1  853.91   25.20
  -3   7  -1  838.22   26.40
  -3   7  -1  851.11   26.10
  -3   7  -1  849.61   22.70
  -3   7  -1  885.41   27.80
  -3   7  -1  882.21   26.70
  -3   7  -1  854.81   25.50
  -3   7  -1  852.31   26.70
  -3   7  -1  808.72   26.40
  -3   7  -1  837.02   25.30
  -3   7  -1  854.51   28.40
  -3   7  -1  840.72   26.80
  -3   7  -1  848.32   27.90
  -3   7  -1  868.11   28.20
   3  -7   1  872.51   25.90
   3  -7   1  883.21   27.40
   3  -7   1  823.52   27.50
   3  -7   1  868.71   23.70
   3  -7   1  820.72   23.10
   3  -7   1  832.82   27.60
   3  -7   1  860.11   28.00
   3  -7   1  836.02   23.70
   3  -7   1  839.72   28.00
   3  -7   1  910.81   28.00
   3  -7   1  892.41   27.60
   3  -7   1  792.52   26.20
   3  -7   1  884.91   24.60
   3  -7   1  829.62   27.40
   3  -7   1  861.91   28.30
   3  -7   1  875.21   25.90
   3  -7   1  882.81   25.80
   3  -7   1  868.11   28.60
  -4   7  -1  247.18   11.30
  -4   7  -1  263.27   14.30
  -4   7  -1  240.58   12.20
  -4   7  -1  256.77   11.90
  -4   7  -1  264.87   13.10
  -4   7  -1  251.17   10.00
  -4   7  -1  249.78   12.70
  -4   7  -1  241.48   12.20
  -4   7  -1  244.48   11.10
  -4   7  -1  258.97   13.90
  -4   7  -1  235.38   13.70
  -4   7  -1  253.67   12.70
  -4   7  -1  256.67   12.00
  -4   7  -1  254.27   13.60
  -4   7  -1  243.78   13.80
  -4   7  -1  255.97   12.70
   4  -7   1  262.67   13.80
   4  -7   1  234.08   13.90
   4  -7   1  238.68   13.50
   4  -7   1  255.97   13.30
   4  -7   1  258.47   12.20
   4  -7   1  251.17   13.20
   4  -7   1  245.58   11.30
   4  -7   1  243.68   13.40
   4  -7   1  241.78   11.20
   4  -7   1  245.48   11.80
   4  -7   1  234.48   11.30
   4  -7   1  251.97   12.80
   4  -7   1  246.48   13.00
   4  -7   1  271.47   11.50
   4  -7   1  242.48   11.40
   4  -7   1  265.27   12.60
   4  -7   1  254.67   13.70
  -5   7  -1 1754.82   47.80
  -5   7  -1 1945.41   59.49
  -5   7  -1 1836.92   50.79
  -5   7  -1 1820.42   45.00
  -5   7  -1 1779.72   47.20
  -5   7  -1 1820.62   48.40
  -5   7  -1 1816.02   48.70
  -5   7  -1 1780.32   43.30
  -5   7  -1 1734.83   49.20
  -5   7  -1 1814.52   50.59
  -5   7  -1 1793.62   45.40
  -5   7  -1 1721.63   47.50
  -5   7  -1 1786.92   49.70
  -5   7  -1 1732.03   46.60
  -5   7  -1 1776.52   47.60
  -5   7  -1 1825.52   49.80
   5  -7   1 1764.72   46.70
   5  -7   1 1827.12   48.90
   5  -7   1 1762.02   47.20
   5  -7   1 1658.53   48.80
   5  -7   1 1725.63   46.90
   5  -7   1 1754.42   49.70
   5  -7   1 1739.73   47.20
   5  -7   1 1763.02   47.90
   5  -7   1 1797.02   50.19
   5  -7   1 1791.92   50.79
   5  -7   1 1695.83   47.90
   5  -7   1 1849.02   49.30
   5  -7   1 1783.32   45.50
   5  -7   1 1814.62   46.20
   5  -7   1 1785.22   46.80
   5  -7   1 1734.93   49.30
  -6   7  -1  608.24   24.00
  -6   7  -1  598.14   23.10
  -6   7  -1  599.34   19.70
  -6   7  -1  567.54   21.30
  -6   7  -1  606.44   24.60
  -6   7  -1  577.64   22.80
  -6   7  -1  613.84   23.50
  -6   7  -1  563.24   21.20
  -6   7  -1  587.84   17.70
  -6   7  -1  565.04   21.30
  -6   7  -1  589.44   22.10
  -6   7  -1  572.84   23.50
  -6   7  -1  579.74   21.40
  -6   7  -1  509.45   19.80
  -6   7  -1  582.94   20.00
  -6   7  -1  598.44   23.30
  -6   7  -1  550.84   21.20
   6  -7   1  519.45   21.00
   6  -7   1  540.45   22.70
   6  -7   1  654.63   28.20
   6  -7   1  562.84   23.60
   6  -7   1  581.14   23.00
   6  -7   1  599.04   22.30
   6  -7   1  576.84   21.50
   6  -7   1  576.74   23.30
   6  -7   1  587.84   22.10
   6  -7   1  572.64   22.10
   6  -7   1  575.74   20.10
   6  -7   1  584.64   21.50
   6  -7   1  606.64   23.30
   6  -7   1  567.64   18.70
   6  -7   1  549.45   21.70
   6  -7   1  598.44   21.60
   6  -7   1  609.44   21.30
  -7   7  -1    6.80    6.40
  -7   7  -1    3.50    5.70
  -7   7  -1    2.50    6.20
  -7   7  -1    6.60    6.30
  -7   7  -1    1.00    5.00
  -7   7  -1    1.70    5.10
  -7   7  -1    0.20    6.20
  -7   7  -1   -1.90    5.50
  -7   7  -1    9.50    6.80
  -7   7  -1   -6.90    5.10
  -7   7  -1    3.80    5.10
  -7   7  -1    3.30    6.00
  -7   7  -1    4.90    6.50
  -7   7  -1    4.50    6.00
  -7   7  -1    2.80    6.80
  -7   7  -1    2.00    4.70
   7  -7   1    7.20    6.20
   7  -7   1    0.30    5.30
   7  -7   1    5.80    6.80
   7  -7   1    4.00    6.50
   7  -7   1    7.80   10.10
   7  -7   1    0.30    5.50
   7  -7   1    0.20    6.40
   7  -7   1    4.40    6.00
   7  -7   1    2.20    7.50
   7  -7   1   10.70    5.50
   7  -7   1    1.90    5.10
   7  -7   1    0.80    5.50
   7  -7   1    1.30    6.10
   7  -7   1    4.40    5.50
   7  -7   1    9.10    6.40
   7  -7   1    3.70    6.40
  -8   7  -1  230.28   14.30
  -8   7  -1  275.37   15.10
  -8   7  -1  228.38   11.40
  -8   7  -1  249.08   15.30
  -8   7  -1  240.28   11.90
  -8   7  -1  269.77   18.20
  -8   7  -1  251.67   16.90
  -8   7  -1  191.88   13.90
  -8   7  -1  264.17   14.30
  -8   7  -1  240.88   20.60
  -8   7  -1  232.38   15.30
  -8   7  -1  271.07   16.40
  -8   7  -1  254.47   17.60
  -8   7  -1  244.58   14.00
  -8   7  -1  275.27   17.60
  -8   7  -1  281.17   18.00
   8  -7   1  254.27   16.10
   8  -7   1  265.77   15.90
   8  -7   1  231.88   16.00
   8  -7   1  232.98   15.30
   8  -7   1  234.98   13.30
   8  -7   1  262.17   15.10
   8  -7   1  266.37   17.10
   8  -7   1  271.87   21.30
   8  -7   1  264.67   15.20
   8  -7   1  283.27   16.00
   8  -7   1  244.88   14.90
   8  -7   1  285.27   15.50
   8  -7   1  246.58   14.40
   8  -7   1  254.27   16.30
   8  -7   1  269.67   16.40
   8  -7   1  264.57   13.10
  -9   7  -1   17.60    9.90
  -9   7  -1   21.80    7.70
  -9   7  -1   -0.70    6.70
  -9   7  -1   18.90    8.40
  -9   7  -1   14.20    8.00
[truncated: 5,825,219 more chars]
