# Supplementary material for: Structure of the five-coordinate CoII complex (1H-imidazole){tris­[(1-benzyl­triazol-4-yl-κN 3)meth­yl]amine-κN}cobalt(II) bis­(tetra­fluoro­borate)
Source: Acta Crystallogr E Crystallogr Commun. 2024 Apr 18;80(Pt 5):486–8. doi: 10.1107/S205698902400330X (PMC11074585; doi:10.1107/S205698902400330X)
Supplement: Supplementary file 2 [file e-80-00486-Isup2.hkl]

data_I                                                                          
_shelx_title ' im(tbta)_vb_a.res in P-1'                                        
_shelx_refln_list_code          4                                               
_shelx_F_calc_maximum      108.53                                               
_exptl_crystal_F_000       850.00                                               
_reflns_d_resolution_high  0.7097                                               
                                                                                
loop_                                                                           
 _space_group_symop_operation_xyz                                               
 'x, y, z'                                                                      
 '-x, -y, -z'                                                                   
                                                                                
_cell_length_a    10.6861                                                       
_cell_length_b    13.0639                                                       
_cell_length_c    15.7006                                                       
_cell_angle_alpha  96.304                                                       
_cell_angle_beta  107.142                                                       
_cell_angle_gamma 110.766                                                       
                                                                                
_shelx_F_squared_multiplier     1.000                                           
                                                                                
loop_                                                                           
 _refln_index_h                                                                 
 _refln_index_k                                                                 
 _refln_index_l                                                                 
 _refln_F_squared_calc                                                          
 _refln_F_squared_meas                                                          
 _refln_F_squared_sigma                                                         
 _refln_observed_status                                                         
   1   0   0        609.04        362.34         9.73 o                         
   3   0   0        685.12        676.61         4.09 o                         
   4   0   0        106.03         99.10         1.60 o                         
   5   0   0        147.72        166.80         2.18 o                         
   7   0   0        863.74        877.17         7.25 o                         
   8   0   0        228.64        225.01         3.03 o                         
   9   0   0          1.79          7.98         1.84 o                         
  10   0   0        163.11        150.67         3.58 o                         
  11   0   0         16.78         17.48         3.42 o                         
  12   0   0          0.80          4.37         3.79 o                         
  13   0   0          4.60         -4.14         4.14 o                         
 -13   1   0          3.72         11.05         4.62 o                         
 -12   1   0         26.10         29.59         4.14 o                         
 -11   1   0         25.81         24.69         2.82 o                         
 -10   1   0          4.01          7.06         2.06 o                         
  -9   1   0        252.01        247.05         3.68 o                         
  -8   1   0        191.28        167.86         2.69 o                         
  -7   1   0         72.85         67.10         1.88 o                         
  -6   1   0        602.64        634.54         4.50 o                         
  -5   1   0       7052.72       7332.83        31.17 o                         
  -4   1   0       1768.90       1792.39         8.33 o                         
  -3   1   0       3513.88       3759.27        15.54 o                         
   1   1   0        577.00        531.25         2.60 o                         
   2   1   0         92.27        103.72         1.06 o                         
   3   1   0        205.72        191.44         1.64 o                         
   4   1   0        109.33         85.12         1.46 o                         
   5   1   0        959.54        885.60         5.58 o                         
   6   1   0        266.14        258.84         2.86 o                         
   7   1   0         69.24         58.67         1.87 o                         
   8   1   0        182.77        191.81         3.15 o                         
   9   1   0        149.55        150.32         3.89 o                         
  10   1   0         29.01         31.88         2.72 o                         
  11   1   0          0.28          1.07         3.32 o                         
  12   1   0          1.12          0.11         4.27 o                         
 -13   2   0         13.56          4.49         4.48 o                         
 -12   2   0         32.79         44.74         5.78 o                         
 -11   2   0         11.41         10.81         2.35 o                         
 -10   2   0         56.12         58.70         2.90 o                         
  -9   2   0        103.68         95.31         2.46 o                         
  -8   2   0          0.36         -0.88         1.33 o                         
  -7   2   0        904.69        894.38         5.77 o                         
  -6   2   0         23.54         37.98         1.34 o                         
  -5   2   0        294.75        294.99         2.58 o                         
  -4   2   0       1535.30       1531.24         7.60 o                         
  -3   2   0       1335.70       1502.54         6.68 o                         
  -2   2   0       1142.30       1100.27         4.60 o                         
  -1   2   0       2753.94       2916.97        12.81 o                         
   0   2   0       4276.31       4219.76        31.02 o                         
   1   2   0        499.18        468.28         2.59 o                         
   2   2   0        193.74        212.87         1.75 o                         
   3   2   0       2396.32       2628.42        12.30 o                         
   4   2   0         36.02         41.58         1.30 o                         
   5   2   0        827.52        878.42         5.71 o                         
   6   2   0        473.78        469.63         4.00 o                         
   7   2   0         74.52         64.64         2.01 o                         
   8   2   0        153.69        152.94         3.09 o                         
   9   2   0        106.04         98.08         3.23 o                         
  10   2   0          5.41          4.78         2.86 o                         
  11   2   0          8.13          6.01         3.62 o                         
  12   2   0          2.40         -1.96         4.08 o                         
 -13   3   0          8.18         10.20         4.46 o                         
 -12   3   0          3.10          9.37         3.10 o                         
 -11   3   0         35.65         32.71         2.81 o                         
 -10   3   0          6.09          7.47         2.01 o                         
  -9   3   0         28.50         38.32         2.00 o                         
  -8   3   0          2.71          0.46         1.26 o                         
  -7   3   0        510.48        514.15         4.01 o                         
  -6   3   0        392.31        414.56         3.32 o                         
  -5   3   0        290.40        273.93         2.55 o                         
  -4   3   0        350.48        355.76         2.49 o                         
  -3   3   0       4688.17       4758.44        18.38 o                         
  -2   3   0       8902.70       8598.27       134.62 o                         
   0   3   0       1925.03       1931.92         8.46 o                         
   1   3   0         10.56          9.02         0.74 o                         
   2   3   0        429.58        490.72         3.25 o                         
   3   3   0         14.07         20.21         1.26 o                         
   4   3   0        695.54        614.92         4.45 o                         
   5   3   0        434.28        446.56         3.71 o                         
   6   3   0         57.53         63.95         1.96 o                         
   7   3   0          5.67         12.68         1.82 o                         
   8   3   0        123.41        132.05         3.31 o                         
   9   3   0          0.03          4.26         2.34 o                         
  10   3   0         20.56         21.33         3.73 o                         
  11   3   0         14.53         12.53         3.99 o                         
 -14   4   0          5.80         -1.51         4.80 o                         
 -13   4   0          0.54          2.37         3.59 o                         
 -12   4   0         32.92         39.90         4.72 o                         
 -11   4   0          0.34          0.29         2.22 o                         
 -10   4   0         19.62         19.81         1.97 o                         
  -9   4   0          5.13          2.98         1.40 o                         
  -8   4   0        257.62        257.88         3.22 o                         
  -7   4   0        158.61        172.09         2.38 o                         
  -6   4   0        177.94        209.31         2.37 o                         
  -5   4   0       1049.13        975.16         5.11 o                         
  -4   4   0         47.06         47.35         1.03 o                         
  -3   4   0        349.30        340.56         2.20 o                         
  -2   4   0        238.34        212.94         1.64 o                         
  -1   4   0        668.21        637.69         3.58 o                         
   0   4   0       3454.34       3601.09        15.91 o                         
   1   4   0         47.14         50.15         1.26 o                         
   2   4   0        466.23        418.12         2.95 o                         
   3   4   0        189.43        274.36         2.47 o                         
   4   4   0         16.83         30.40         1.43 o                         
   5   4   0         38.23         38.75         1.71 o                         
   6   4   0        547.30        534.51         4.79 o                         
   7   4   0        171.39        170.12         3.04 o                         
   8   4   0         49.76         55.21         3.17 o                         
   9   4   0         65.22         58.78         3.45 o                         
  10   4   0         21.16         18.95         3.77 o                         
  11   4   0          1.97          4.52         4.17 o                         
 -14   5   0          1.55          8.02         4.59 o                         
 -13   5   0         24.43         20.83         3.76 o                         
 -12   5   0          5.46          6.55         3.36 o                         
 -11   5   0         37.45         30.43         2.47 o                         
 -10   5   0         55.59         62.88         2.38 o                         
  -9   5   0        158.23        150.70         2.71 o                         
  -8   5   0        514.01        490.71         4.33 o                         
  -7   5   0        318.52        297.75         3.04 o                         
  -6   5   0        100.40         93.04         1.62 o                         
  -5   5   0       1521.36       1528.95         7.23 o                         
  -4   5   0         13.69         13.93         0.98 o                         
  -3   5   0       1740.29       1813.61         8.03 o                         
  -2   5   0       5254.33       5324.28        22.08 o                         
  -1   5   0        681.14        724.21         4.09 o                         
   0   5   0       1003.43       1069.37         5.87 o                         
   1   5   0        516.57        434.78         3.31 o                         
   2   5   0         27.02         20.13         1.24 o                         
   3   5   0         32.68         32.84         1.44 o                         
   4   5   0         35.01         45.97         1.80 o                         
   5   5   0       1011.15        957.19         6.91 o                         
   6   5   0        281.44        266.57         3.70 o                         
   7   5   0          2.75          4.87         1.97 o                         
   8   5   0         89.53        101.33         3.36 o                         
   9   5   0         88.37         92.87         4.63 o                         
  10   5   0          3.12          1.98         4.08 o                         
  11   5   0          0.69         -2.75         5.70 o                         
 -14   6   0         21.98         17.92         4.11 o                         
 -13   6   0         14.15         21.15         4.05 o                         
 -12   6   0         26.13         30.65         3.75 o                         
 -11   6   0         60.73         57.75         2.76 o                         
 -10   6   0        360.29        329.10         4.20 o                         
  -9   6   0         31.05         44.68         2.05 o                         
  -8   6   0        420.37        404.74         3.83 o                         
  -7   6   0        554.70        538.38         3.85 o                         
  -6   6   0        236.44        213.74         2.35 o                         
  -5   6   0        101.97        112.13         1.69 o                         
  -4   6   0         90.02         85.34         1.42 o                         
  -3   6   0       2244.32       2308.39        10.17 o                         
  -2   6   0        798.85        816.37         4.78 o                         
  -1   6   0        152.71        155.59         1.83 o                         
   0   6   0       5692.27       5847.24        25.41 o                         
   1   6   0        457.03        470.84         3.69 o                         
   2   6   0         36.09         34.36         1.48 o                         
   3   6   0        233.85        233.41         2.69 o                         
   4   6   0        706.06        683.04         5.32 o                         
   5   6   0          7.06         13.30         1.86 o                         
   6   6   0        107.46        107.82         2.75 o                         
   7   6   0         90.27        102.55         3.38 o                         
   8   6   0         98.50        102.98         4.44 o                         
   9   6   0         15.67         27.45         3.91 o                         
  10   6   0         27.72         27.72         5.06 o                         
 -14   7   0         25.62         27.26         4.73 o                         
 -13   7   0         26.51         21.80         4.36 o                         
 -12   7   0         13.61         18.38         3.19 o                         
 -11   7   0          1.24          9.84         2.23 o                         
 -10   7   0          0.22          0.24         1.84 o                         
  -9   7   0         34.21         30.08         1.99 o                         
  -8   7   0        376.04        382.53         3.60 o                         
  -7   7   0        553.86        561.41         4.14 o                         
  -6   7   0         16.62         23.52         1.40 o                         
  -5   7   0       1096.30       1080.48         5.85 o                         
  -4   7   0       1670.19       1595.31         7.95 o                         
  -3   7   0        250.05        271.76         2.61 o                         
  -2   7   0        264.59        279.01         2.66 o                         
  -1   7   0        554.40        579.67         4.08 o                         
   0   7   0         27.36         31.52         1.40 o                         
   1   7   0        204.14        189.94         2.44 o                         
   2   7   0         50.44         42.34         1.78 o                         
   3   7   0        723.20        687.22         5.19 o                         
   4   7   0        668.65        660.71         5.60 o                         
   5   7   0        330.17        344.07         4.77 o                         
   6   7   0         32.30         34.48         2.70 o                         
   7   7   0         25.86         33.26         3.00 o                         
   8   7   0          0.05          3.38         3.49 o                         
   9   7   0         14.32          7.26         5.59 o                         
 -14   8   0          0.06          0.18         4.89 o                         
 -13   8   0         29.43         23.52         4.12 o                         
 -12   8   0          0.38          0.98         2.84 o                         
 -11   8   0          6.63          2.02         2.10 o                         
 -10   8   0         11.70         14.73         2.13 o                         
  -9   8   0        341.31        315.80         3.51 o                         
  -8   8   0         32.63         36.16         1.76 o                         
  -7   8   0          0.32         -1.04         1.21 o                         
  -6   8   0       1479.05       1512.30         7.73 o                         
  -5   8   0        527.88        517.70         3.75 o                         
  -4   8   0         10.11         17.09         1.31 o                         
  -3   8   0          1.93          2.06         1.11 o                         
  -2   8   0        190.24        166.63         2.18 o                         
  -1   8   0       1164.02       1136.06         6.51 o                         
   0   8   0        137.66        146.18         2.19 o                         
   1   8   0         20.30         19.23         1.51 o                         
   2   8   0        219.26        187.62         2.77 o                         
   3   8   0        118.72        100.60         2.38 o                         
   4   8   0         31.80         43.98         2.10 o                         
   5   8   0         49.42         45.78         2.92 o                         
   6   8   0         79.99         92.22         3.42 o                         
   7   8   0         14.22         18.12         3.79 o                         
   8   8   0         41.16         37.36         8.24 o                         
   9   8   0          4.13          2.69         5.23 o                         
 -14   9   0          2.76          4.03         6.40 o                         
 -13   9   0          7.73          9.24         3.98 o                         
 -12   9   0          1.54          2.91         3.00 o                         
 -11   9   0         18.74         17.54         2.46 o                         
 -10   9   0          8.24          9.90         2.04 o                         
  -9   9   0        418.33        403.11         4.41 o                         
  -8   9   0        185.19        179.06         2.63 o                         
  -7   9   0        499.15        486.72         4.05 o                         
  -6   9   0        525.39        554.01         4.13 o                         
  -5   9   0         84.55         76.09         1.83 o                         
  -4   9   0        235.14        227.84         2.96 o                         
  -3   9   0        427.48        454.32         3.87 o                         
  -2   9   0        438.85        436.46         3.86 o                         
  -1   9   0         29.28         29.25         1.59 o                         
   0   9   0         36.48         45.58         1.71 o                         
   1   9   0         59.85         56.42         1.90 o                         
   2   9   0        263.70        271.69         3.43 o                         
   3   9   0        402.09        385.46         4.24 o                         
   4   9   0         74.86         86.49         2.77 o                         
   5   9   0          2.12          7.69         2.44 o                         
   6   9   0          5.32         10.82         3.36 o                         
   7   9   0          1.62          7.47         3.98 o                         
   8   9   0          9.16         10.88         4.35 o                         
 -14  10   0          1.18         -5.03         5.03 o                         
 -13  10   0          0.74          5.30         4.10 o                         
 -12  10   0         10.10          9.16         3.47 o                         
 -11  10   0         21.85         21.99         2.83 o                         
 -10  10   0        139.11        150.64         3.40 o                         
  -9  10   0          2.47          3.41         1.68 o                         
  -8  10   0         59.49         63.57         2.12 o                         
  -7  10   0          3.89          7.21         1.53 o                         
  -6  10   0          6.29          5.68         1.43 o                         
  -5  10   0         53.67         60.84         1.83 o                         
  -4  10   0        146.83        137.05         2.46 o                         
  -3  10   0       1091.13       1051.23         6.63 o                         
  -2  10   0        195.62        200.87         2.72 o                         
  -1  10   0         62.40         70.42         1.91 o                         
   0  10   0         81.28         96.10         2.37 o                         
   1  10   0         91.66         90.67         2.31 o                         
   2  10   0        204.67        214.95         3.31 o                         
   3  10   0        355.10        355.57         4.67 o                         
   4  10   0         16.53         16.95         2.79 o                         
   5  10   0          6.92         12.27         3.52 o                         
   6  10   0          5.98          9.07         3.96 o                         
   7  10   0         16.81         10.40         4.39 o                         
 -14  11   0          1.67          2.62         6.78 o                         
 -13  11   0         18.79         19.59         5.27 o                         
 -12  11   0         30.39         23.88         3.67 o                         
 -11  11   0          2.63          9.55         2.77 o                         
 -10  11   0         87.91         88.74         3.16 o                         
  -9  11   0         95.13         94.75         2.57 o                         
  -8  11   0         53.97         64.63         2.19 o                         
  -7  11   0        144.72        151.70         3.17 o                         
  -6  11   0         12.16         12.63         1.62 o                         
  -5  11   0        279.28        286.28         3.71 o                         
  -4  11   0        144.39        147.92         2.75 o                         
  -3  11   0         44.86         54.49         2.06 o                         
  -2  11   0        140.51        141.72         2.52 o                         
  -1  11   0        371.21        357.39         3.78 o                         
   0  11   0         79.38         74.40         2.42 o                         
   1  11   0         18.69         23.09         2.04 o                         
   2  11   0        532.07        499.40         5.41 o                         
   3  11   0         36.94         44.04         2.97 o                         
   4  11   0          8.65          6.06         3.21 o                         
   5  11   0          5.53          6.09         3.67 o                         
   6  11   0         33.86         25.93         5.19 o                         
 -13  12   0         16.72         10.99         4.78 o                         
 -12  12   0          2.59         11.24         4.09 o                         
 -11  12   0          0.08          3.81         2.81 o                         
 -10  12   0        175.19        173.08         4.18 o                         
  -9  12   0        169.90        145.22         3.09 o                         
  -8  12   0          9.05         12.10         1.86 o                         
  -7  12   0        139.39        145.87         2.69 o                         
  -6  12   0        460.06        451.61         5.15 o                         
  -5  12   0          0.35          1.57         1.75 o                         
  -4  12   0         69.33         86.52         2.43 o                         
  -3  12   0        246.60        240.18         3.29 o                         
  -2  12   0          2.92          6.89         1.75 o                         
  -1  12   0        130.74        125.11         2.76 o                         
   0  12   0         55.30         65.35         2.80 o                         
   1  12   0        642.29        624.73         7.72 o                         
   2  12   0          2.02          4.82         2.66 o                         
   3  12   0         31.92         41.48         3.59 o                         
   4  12   0          1.21          5.34         3.80 o                         
   5  12   0         15.16          8.35         4.55 o                         
   6  12   0          6.25          6.26         5.17 o                         
 -13  13   0          0.72          2.83         5.16 o                         
 -12  13   0         23.40         16.08         4.61 o                         
 -11  13   0          5.96          7.71         3.26 o                         
 -10  13   0         18.01         19.92         3.33 o                         
  -9  13   0         15.54         16.47         2.20 o                         
  -8  13   0         62.70         68.87         2.41 o                         
  -7  13   0        367.83        373.53         5.04 o                         
  -6  13   0        145.85        133.08         3.02 o                         
  -5  13   0        300.05        281.88         4.07 o                         
  -4  13   0        493.00        459.66         4.87 o                         
  -3  13   0          4.48          2.50         1.82 o                         
  -2  13   0          0.18         -1.85         1.85 o                         
  -1  13   0         87.73         89.64         3.12 o                         
   0  13   0        191.22        190.41         3.93 o                         
   1  13   0          3.95          5.96         2.33 o                         
   2  13   0         19.42         32.30         3.43 o                         
   3  13   0         49.42         47.64         4.46 o                         
   4  13   0         47.12         45.05         4.94 o                         
   5  13   0          3.83          6.98         5.30 o                         
 -12  14   0         29.65         31.13         5.22 o                         
 -11  14   0         11.29          8.23         4.05 o                         
 -10  14   0          0.01          5.82         2.87 o                         
  -9  14   0         43.96         44.69         3.14 o                         
  -8  14   0          9.94         13.81         2.31 o                         
  -7  14   0         42.28         46.70         3.11 o                         
  -6  14   0         60.94         54.46         3.00 o                         
  -5  14   0        162.27        155.34         3.44 o                         
  -4  14   0        149.27        141.91         3.41 o                         
  -3  14   0         13.10         13.14         2.46 o                         
  -2  14   0         84.83         79.43         3.43 o                         
  -1  14   0        112.46        103.56         3.66 o                         
   0  14   0          4.65         13.42         2.98 o                         
   1  14   0         36.48         38.17         4.32 o                         
   2  14   0         24.99         28.24         4.59 o                         
   3  14   0         48.78         36.97         5.69 o                         
 -12  15   0         14.62          9.69         5.93 o                         
 -11  15   0          2.13          3.75         4.87 o                         
 -10  15   0         10.47          9.29         4.09 o                         
  -9  15   0         25.45         19.23         3.48 o                         
  -8  15   0          0.86          5.74         3.11 o                         
  -7  15   0          5.88          7.02         2.69 o                         
  -6  15   0         67.05         76.36         3.88 o                         
  -5  15   0         49.64         59.15         3.31 o                         
  -4  15   0          6.34          3.15         2.66 o                         
  -3  15   0          5.39          5.79         2.76 o                         
  -2  15   0         38.10         35.53         3.44 o                         
  -1  15   0         33.06         34.85         4.03 o                         
   0  15   0          0.12          8.43         3.84 o                         
   1  15   0         13.19         10.14         4.39 o                         
   2  15   0         41.02         36.63         5.30 o                         
 -11  16   0         13.79          9.83         5.44 o                         
 -10  16   0          9.82          9.67         4.37 o                         
  -9  16   0         11.95         15.96         4.37 o                         
  -8  16   0         12.43         17.56         3.84 o                         
  -7  16   0         33.00         27.85         4.56 o                         
  -6  16   0         59.49         81.96         5.18 o                         
  -5  16   0          0.53          3.72         3.30 o                         
  -4  16   0         46.60         47.43         3.92 o                         
  -3  16   0         57.08         65.31         5.40 o                         
  -2  16   0         15.56         17.66         4.27 o                         
  -1  16   0          2.62          0.09         3.87 o                         
   0  16   0         10.80         19.27         5.68 o                         
   1  16   0         41.79         31.15         6.75 o                         
 -10  17   0          0.78          7.08         5.40 o                         
  -9  17   0          2.81          7.84         4.84 o                         
  -8  17   0         52.16         63.05         7.72 o                         
  -7  17   0         54.77         69.87         8.36 o                         
  -6  17   0          2.05          6.31         3.99 o                         
  -5  17   0         43.55         45.06         5.34 o                         
  -4  17   0         21.22         22.22         4.97 o                         
  -3  17   0          6.33          8.45         4.52 o                         
  -2  17   0          4.03         -5.18         6.05 o                         
  -1  17   0         73.08         62.33         6.25 o                         
  -8  18   0          1.05         -3.85         8.42 o                         
  -7  18   0         13.63         16.35         5.37 o                         
  -6  18   0        107.52        111.76        11.00 o                         
  -5  18   0          2.61         12.17         5.69 o                         
  -4  18   0         26.80         21.64         5.81 o                         
   3 -18   1         47.06         37.57         7.83 o                         
   4 -18   1         29.00         27.70         5.65 o                         
   5 -18   1          1.22          4.92         5.17 o                         
   6 -18   1         60.75         65.76         9.27 o                         
   7 -18   1         51.07         50.15         7.70 o                         
   8 -18   1          4.53         15.13         6.15 o                         
   1 -17   1         59.56         64.05         6.74 o                         
   2 -17   1         33.23         35.80         4.89 o                         
   3 -17   1         22.50         23.04         4.84 o                         
   4 -17   1          0.49         -0.86         4.34 o                         
   5 -17   1         42.18         39.33         4.85 o                         
   6 -17   1         21.36         25.02         4.46 o                         
   7 -17   1          1.02          9.85         4.39 o                         
   8 -17   1         34.15         34.67         5.29 o                         
   9 -17   1         23.12         20.21         4.95 o                         
  10 -17   1         10.71         15.85         5.53 o                         
  -1 -16   1          1.84          2.69         5.81 o                         
   0 -16   1        111.07        126.53         7.53 o                         
   1 -16   1         17.23         16.04         5.38 o                         
   2 -16   1          1.54          6.34         3.72 o                         
   3 -16   1         13.81         14.96         3.96 o                         
   4 -16   1         36.45         33.53         3.74 o                         
   5 -16   1         33.07         29.39         3.86 o                         
   6 -16   1         11.27         13.67         3.73 o                         
   7 -16   1         33.75         27.76         3.76 o                         
   8 -16   1         33.23         41.71         4.71 o                         
   9 -16   1         12.47         19.07         4.52 o                         
  10 -16   1          5.84         14.84         4.86 o                         
  11 -16   1         48.40         33.80         6.75 o                         
  -3 -15   1          5.02         -3.73         6.86 o                         
  -2 -15   1         23.73         24.93         4.92 o                         
  -1 -15   1         17.59         15.83         4.28 o                         
   0 -15   1         24.49         25.42         4.37 o                         
   1 -15   1          3.02          2.29         3.06 o                         
   2 -15   1         10.14         10.55         2.96 o                         
   3 -15   1         30.69         26.94         2.95 o                         
   4 -15   1         24.37         24.32         2.99 o                         
   5 -15   1          5.98          7.80         2.49 o                         
   6 -15   1         45.41         53.22         3.50 o                         
   7 -15   1         48.85         47.11         3.65 o                         
   8 -15   1          4.28          7.84         3.22 o                         
   9 -15   1          5.27          7.27         3.75 o                         
  10 -15   1         30.45         26.29         4.36 o                         
  11 -15   1         18.80         15.07         5.16 o                         
  12 -15   1          0.79          2.30         5.18 o                         
  -4 -14   1          2.29          0.37         4.48 o                         
  -3 -14   1          2.82          5.80         4.34 o                         
  -2 -14   1         42.01         35.08         4.87 o                         
  -1 -14   1         38.13         42.11         4.11 o                         
   0 -14   1          4.10          1.33         2.76 o                         
   1 -14   1         47.37         44.09         3.02 o                         
   2 -14   1         81.14         75.75         2.97 o                         
   3 -14   1         25.33         28.54         2.44 o                         
   4 -14   1        153.99        159.35         4.09 o                         
   5 -14   1         83.68         80.93         2.97 o                         
   6 -14   1        101.15         89.29         3.26 o                         
   7 -14   1          8.95          8.33         2.32 o                         
   8 -14   1          0.16          2.48         2.05 o                         
   9 -14   1         45.98         52.20         3.51 o                         
  10 -14   1         31.17         37.64         5.07 o                         
  11 -14   1         11.96         10.58         3.65 o                         
  12 -14   1          9.37          6.72         4.78 o                         
  -5 -13   1          4.76          6.72         4.75 o                         
  -4 -13   1          4.51         14.13         4.34 o                         
  -3 -13   1         27.75         32.94         4.01 o                         
  -2 -13   1        205.37        205.21         4.81 o                         
  -1 -13   1         22.00         26.42         2.54 o                         
   0 -13   1         57.09         62.44         2.94 o                         
   1 -13   1        378.78        372.01         5.34 o                         
   2 -13   1         80.38         77.17         2.52 o                         
   3 -13   1         13.98         14.91         2.00 o                         
   4 -13   1        464.86        430.37         5.81 o                         
   5 -13   1        354.52        345.97         4.55 o                         
   6 -13   1          6.34          8.73         2.01 o                         
   7 -13   1         12.77         27.57         1.99 o                         
   8 -13   1        175.92        170.14         3.17 o                         
   9 -13   1         23.26         20.24         2.51 o                         
  10 -13   1          0.41          2.29         2.85 o                         
  11 -13   1         23.14         22.29         3.86 o                         
  12 -13   1         10.00          5.57         4.63 o                         
  13 -13   1          6.82          2.67         4.87 o                         
  -6 -12   1          0.04         -4.32         4.32 o                         
  -5 -12   1          1.20          1.31         3.97 o                         
  -4 -12   1         20.36         11.33         3.89 o                         
  -3 -12   1         33.75         30.96         3.25 o                         
  -2 -12   1         79.51         98.43         3.17 o                         
  -1 -12   1        279.93        254.12         4.25 o                         
   0 -12   1        524.26        518.65         5.29 o                         
   1 -12   1        181.98        191.06         3.04 o                         
   2 -12   1          9.50          9.00         1.77 o                         
   3 -12   1         83.79         82.10         2.29 o                         
   4 -12   1         78.13         70.46         2.32 o                         
   5 -12   1        219.69        195.67         3.22 o                         
   6 -12   1        312.63        293.04         3.47 o                         
   7 -12   1        229.67        220.72         3.09 o                         
   8 -12   1         89.57         96.20         2.98 o                         
   9 -12   1          4.23          7.24         2.12 o                         
  10 -12   1        145.63        141.34         3.74 o                         
  11 -12   1         16.11         20.57         3.16 o                         
  12 -12   1          3.37          8.05         4.30 o                         
  13 -12   1          0.47          8.79         5.70 o                         
  -7 -11   1          1.63          4.87         4.85 o                         
  -6 -11   1          1.21          7.70         4.18 o                         
  -5 -11   1         11.18          9.82         3.80 o                         
  -4 -11   1        123.30        128.43         4.60 o                         
  -3 -11   1          6.83         11.78         2.70 o                         
  -2 -11   1        325.49        320.05         4.30 o                         
  -1 -11   1        165.07        173.72         3.13 o                         
   0 -11   1         24.10         33.29         2.08 o                         
   1 -11   1        124.03        112.02         2.23 o                         
   2 -11   1         24.96         34.34         1.81 o                         
   3 -11   1         31.96         40.81         1.99 o                         
   4 -11   1          5.76          3.59         1.59 o                         
   5 -11   1         53.59         53.52         2.01 o                         
   6 -11   1        200.42        200.96         2.71 o                         
   7 -11   1        540.10        529.09         4.82 o                         
   8 -11   1         42.61         54.59         2.27 o                         
   9 -11   1        171.08        161.21         3.23 o                         
  10 -11   1        109.44        110.21         3.19 o                         
  11 -11   1          2.56          1.25         2.89 o                         
  12 -11   1          2.81          7.60         3.71 o                         
  13 -11   1          6.13         14.17         6.53 o                         
  -8 -10   1          0.43          1.04         4.80 o                         
  -7 -10   1          4.21          6.19         5.23 o                         
  -6 -10   1         26.52         35.79         4.20 o                         
  -5 -10   1         25.07         32.02         3.25 o                         
  -4 -10   1          0.03          4.73         2.39 o                         
  -3 -10   1        162.31        183.71         3.71 o                         
  -2 -10   1         90.21         91.93         2.51 o                         
  -1 -10   1          0.67          2.91         1.53 o                         
   0 -10   1        200.83        201.30         2.91 o                         
   1 -10   1        637.91        654.03         4.88 o                         
   2 -10   1        454.66        472.64         4.19 o                         
   3 -10   1        174.13        144.55         2.38 o                         
   4 -10   1        201.69        231.97         2.95 o                         
   5 -10   1        426.76        449.95         3.91 o                         
   6 -10   1        138.48        132.08         2.26 o                         
   7 -10   1         13.28         20.84         1.73 o                         
   8 -10   1         37.99         45.20         2.07 o                         
   9 -10   1        175.22        175.24         2.97 o                         
  10 -10   1          5.58          5.66         2.01 o                         
  11 -10   1         64.36         65.04         3.30 o                         
  12 -10   1          7.72         15.46         3.59 o                         
  13 -10   1          1.96          7.29         4.78 o                         
  14 -10   1          0.04          0.12        14.53 o                         
  -8  -9   1          0.35          1.93         4.14 o                         
  -7  -9   1         30.68         36.03         4.97 o                         
  -6  -9   1         58.40         63.97         5.06 o                         
  -5  -9   1         15.98         20.98         2.61 o                         
  -4  -9   1        289.96        261.71         4.18 o                         
  -3  -9   1        228.33        211.26         3.17 o                         
  -2  -9   1         44.90         45.39         2.00 o                         
  -1  -9   1        159.15        150.95         2.54 o                         
   0  -9   1         50.22         46.54         1.66 o                         
   1  -9   1         93.37        100.23         1.86 o                         
   2  -9   1        417.98        436.56         3.85 o                         
   3  -9   1        507.95        466.01         3.90 o                         
   4  -9   1       1315.07       1355.02         7.39 o                         
   5  -9   1         67.80         79.52         1.77 o                         
   6  -9   1         98.45         79.39         1.91 o                         
   7  -9   1         64.92         69.96         1.93 o                         
   8  -9   1          8.65         13.05         1.62 o                         
   9  -9   1        203.71        187.40         2.93 o                         
  10  -9   1        268.14        263.88         4.35 o                         
  11  -9   1          0.74          5.80         2.29 o                         
  12  -9   1          0.18          1.36         4.78 o                         
  13  -9   1          3.91          8.51         4.65 o                         
  14  -9   1         12.36         12.59         5.28 o                         
  -9  -8   1          3.22          4.22         4.61 o                         
  -8  -8   1         22.65         15.85         4.22 o                         
  -7  -8   1         30.57         25.74         3.86 o                         
  -6  -8   1         47.58         39.96         2.97 o                         
  -5  -8   1        249.73        236.30         4.00 o                         
  -4  -8   1        174.81        213.79         3.09 o                         
  -3  -8   1         13.46         10.11         1.54 o                         
  -2  -8   1        363.15        366.24         3.69 o                         
  -1  -8   1        218.47        225.60         3.02 o                         
   0  -8   1         96.70         74.75         1.55 o                         
   1  -8   1         24.13         26.39         1.33 o                         
   2  -8   1        185.53        142.02         2.04 o                         
   3  -8   1        478.10        474.23         3.69 o                         
   4  -8   1         81.33         95.15         1.68 o                         
   5  -8   1        455.78        535.52         3.82 o                         
   6  -8   1        811.87        761.58         5.13 o                         
   7  -8   1        291.35        284.52         3.01 o                         
   8  -8   1         51.28         54.55         1.85 o                         
   9  -8   1        227.93        231.00         3.32 o                         
  10  -8   1         42.57         49.49         2.53 o                         
  11  -8   1          3.29          6.98         2.19 o                         
  12  -8   1          1.85         -1.20         3.22 o                         
  13  -8   1          3.86          3.99         3.75 o                         
  14  -8   1         19.11         18.71         5.56 o                         
 -10  -7   1          9.25          4.77         5.27 o                         
  -9  -7   1         25.25         24.98         4.75 o                         
  -8  -7   1         18.25         21.80         4.31 o                         
  -7  -7   1          3.67          7.77         2.59 o                         
  -6  -7   1        100.45        110.17         3.25 o                         
  -5  -7   1        207.47        209.94         3.97 o                         
  -4  -7   1        282.72        275.29         3.33 o                         
  -3  -7   1        285.97        287.08         3.17 o                         
  -2  -7   1        667.07        668.01         4.93 o                         
  -1  -7   1          5.89          7.01         1.21 o                         
   0  -7   1         24.62         39.53         1.30 o                         
   1  -7   1        635.89        656.52         4.16 o                         
   2  -7   1       2559.73       2770.94        12.50 o                         
   3  -7   1       1018.15       1053.80         5.65 o                         
   4  -7   1        334.29        308.46         2.67 o                         
   5  -7   1       2171.10       2191.73        10.48 o                         
   6  -7   1        739.88        713.81         4.60 o                         
   7  -7   1          4.38          3.91         1.28 o                         
   8  -7   1        309.06        312.05         3.59 o                         
   9  -7   1         18.49         20.16         1.85 o                         
  10  -7   1         12.67          9.69         2.05 o                         
  11  -7   1          4.99         11.90         2.20 o                         
  12  -7   1         38.72         38.27         4.00 o                         
  13  -7   1         35.79         29.42         4.42 o                         
  14  -7   1          2.19          7.85         5.00 o                         
 -10  -6   1         28.51         26.37         4.93 o                         
  -9  -6   1         12.89         16.37         3.56 o                         
  -8  -6   1          1.46          3.49         2.38 o                         
  -7  -6   1        150.24        151.72         3.36 o                         
  -6  -6   1         66.36         66.54         2.27 o                         
  -5  -6   1         25.42         20.84         1.95 o                         
  -4  -6   1        476.04        463.23         4.32 o                         
  -3  -6   1        103.17        112.64         2.01 o                         
  -2  -6   1          3.51          0.63         1.10 o                         
  -1  -6   1       1042.46       1158.72         7.02 o                         
   0  -6   1       2162.56       2034.58         9.70 o                         
   1  -6   1       2961.03       3219.47        13.90 o                         
   2  -6   1       1975.87       2196.19         9.98 o                         
   3  -6   1       3665.75       3884.82        16.50 o                         
   4  -6   1         17.78         32.92         1.20 o                         
   5  -6   1        614.35        623.39         4.12 o                         
   6  -6   1         14.26         18.43         1.29 o                         
   7  -6   1        184.26        192.69         2.45 o                         
   8  -6   1        845.02        804.38         5.86 o                         
   9  -6   1         35.96         38.27         1.97 o                         
  10  -6   1        160.06        136.34         3.24 o                         
  11  -6   1         32.57         31.69         2.67 o                         
  12  -6   1         54.36         54.21         4.20 o                         
  13  -6   1          5.63          9.41         3.82 o                         
  14  -6   1         13.58         16.63         4.80 o                         
 -11  -5   1          5.63         -0.32         4.52 o                         
 -10  -5   1          1.64         -1.64         3.59 o                         
  -9  -5   1          5.87          6.79         3.03 o                         
  -8  -5   1         96.59         96.82         3.30 o                         
  -7  -5   1        268.04        285.21         3.73 o                         
  -6  -5   1         16.80         13.43         1.71 o                         
  -5  -5   1       1512.82       1529.77         9.58 o                         
  -4  -5   1        377.98        364.62         3.59 o                         
  -3  -5   1       1135.81       1224.53         7.07 o                         
  -2  -5   1       1990.55       1913.54         9.75 o                         
  -1  -5   1       1258.20       1313.98         7.29 o                         
   0  -5   1       2805.07       3032.93        13.14 o                         
   1  -5   1        760.71        687.06         3.83 o                         
   2  -5   1       2150.52       2110.83         9.21 o                         
   3  -5   1       3011.68       3004.48        12.49 o                         
   4  -5   1         34.97         30.34         1.14 o                         
   5  -5   1          1.05          0.78         0.98 o                         
   6  -5   1       1519.48       1441.88         7.20 o                         
   7  -5   1        204.20        179.91         2.61 o                         
   8  -5   1         12.32          9.25         1.47 o                         
   9  -5   1         15.24         15.70         1.75 o                         
  10  -5   1        465.31        434.90         5.56 o                         
  11  -5   1         51.63         38.38         2.78 o                         
  12  -5   1          1.18          2.96         3.34 o                         
  13  -5   1          8.73          9.28         3.86 o                         
  14  -5   1          1.47          0.68         8.11 o                         
 -11  -4   1          0.89          5.88         4.35 o                         
 -10  -4   1          4.33          2.02         3.18 o                         
  -9  -4   1         86.42         77.44         3.48 o                         
  -8  -4   1        323.56        315.60         4.75 o                         
  -7  -4   1        143.29        146.31         2.73 o                         
  -6  -4   1        980.50        956.58         6.53 o                         
  -5  -4   1        275.09        272.34         3.02 o                         
  -4  -4   1        193.64        232.97         2.56 o                         
  -3  -4   1        415.84        408.94         3.28 o                         
  -2  -4   1        186.80        197.53         2.00 o                         
  -1  -4   1       1127.89       1118.74         6.35 o                         
   0  -4   1        363.40        333.39         2.22 o                         
   2  -4   1        624.14        645.59         3.43 o                         
   3  -4   1        312.19        286.99         2.13 o                         
   4  -4   1       1952.68       1968.09         8.65 o                         
   5  -4   1        627.54        572.92         3.78 o                         
   6  -4   1        201.60        211.92         2.39 o                         
   7  -4   1         60.77         76.40         1.88 o                         
   8  -4   1         22.32         28.66         1.77 o                         
   9  -4   1         21.65         27.38         1.77 o                         
  10  -4   1         78.51         73.71         2.57 o                         
  11  -4   1          0.05          1.90         2.36 o                         
  12  -4   1         20.66         25.23         3.82 o                         
  13  -4   1          0.84          0.16         4.40 o                         
 -12  -3   1          7.02          7.02         4.70 o                         
 -11  -3   1          1.02          3.05         3.41 o                         
 -10  -3   1         14.65         21.34         3.64 o                         
  -9  -3   1         45.30         44.40         2.99 o                         
  -8  -3   1          4.89          5.46         1.84 o                         
  -7  -3   1         54.54         55.41         2.02 o                         
  -6  -3   1          5.13         10.84         1.42 o                         
  -5  -3   1        114.57        127.02         1.97 o                         
  -4  -3   1         30.37         28.79         1.39 o                         
  -3  -3   1          4.17          6.78         0.88 o                         
  -2  -3   1         53.54         37.70         0.92 o                         
  -1  -3   1       1012.48       1030.77         5.33 o                         
   1  -3   1       4559.61       4273.53        17.64 o                         
   2  -3   1        923.33       1053.77         4.97 o                         
   3  -3   1       2463.48       2608.95        11.04 o                         
   4  -3   1       1002.22        978.96         5.01 o                         
   5  -3   1         32.22         46.43         1.31 o                         
   6  -3   1         43.52         45.57         1.37 o                         
   7  -3   1        213.77        214.98         2.63 o                         
   8  -3   1         28.71         38.49         1.80 o                         
   9  -3   1         38.16         36.31         2.05 o                         
  10  -3   1          0.10         -0.02         1.97 o                         
  11  -3   1         14.91         14.43         2.64 o                         
  12  -3   1         23.22         23.94         3.94 o                         
  13  -3   1          0.52          1.76         4.19 o                         
 -12  -2   1          4.69         17.91         4.69 o                         
 -11  -2   1         12.28         10.23         3.68 o                         
 -10  -2   1          0.14          3.78         2.56 o                         
  -9  -2   1         11.27          8.79         2.00 o                         
  -8  -2   1          5.12          9.23         1.63 o                         
  -7  -2   1          7.79          4.53         1.46 o                         
  -6  -2   1        428.89        424.13         3.83 o                         
  -5  -2   1        125.66        107.09         1.81 o                         
  -4  -2   1       2742.65       2720.71        13.30 o                         
  -3  -2   1        304.91        334.34         2.50 o                         
  -2  -2   1        262.52        291.94         2.29 o                         
   1  -2   1       5821.16       5019.69        78.26 o                         
   2  -2   1        215.99        199.88         1.43 o                         
   3  -2   1       3747.92       3828.79        15.65 o                         
   4  -2   1        600.28        612.70         3.66 o                         
   5  -2   1          0.84          3.32         0.95 o                         
   6  -2   1        269.68        261.22         2.53 o                         
   7  -2   1        467.01        464.59         3.93 o                         
   8  -2   1         98.89         99.90         2.25 o                         
   9  -2   1         21.74         23.92         1.92 o                         
  10  -2   1        233.89        244.45         4.59 o                         
  11  -2   1         40.53         34.30         3.26 o                         
  12  -2   1         10.68         17.70         3.84 o                         
  13  -2   1          2.62         -0.91         4.08 o                         
 -13  -1   1          1.21         -3.34         7.56 o                         
 -12  -1   1         39.45         35.55         4.53 o                         
 -11  -1   1          0.18          4.68         3.24 o                         
 -10  -1   1         68.09         70.20         3.18 o                         
  -9  -1   1        126.68        118.06         2.79 o                         
  -8  -1   1        283.65        260.68         3.42 o                         
  -7  -1   1          3.24          2.23         1.32 o                         
  -6  -1   1        549.52        541.38         4.40 o                         
  -5  -1   1       4493.45       4644.59        21.81 o                         
  -4  -1   1        293.37        310.49         2.53 o                         
  -3  -1   1        850.52        948.94         5.27 o                         
  -2  -1   1        112.23        106.48         1.01 o                         
  -1  -1   1       1522.09       1605.14         8.17 o                         
   1  -1   1       3129.19       2976.16        30.83 o                         
   2  -1   1       2960.75       3006.50        12.74 o                         
   3  -1   1       3788.79       3999.26        16.80 o                         
   4  -1   1        259.02        325.29         2.31 o                         
   5  -1   1       1031.54        921.78         5.20 o                         
   6  -1   1         84.05         75.92         1.61 o                         
   7  -1   1        267.07        281.51         3.18 o                         
   8  -1   1          2.75          4.78         1.54 o                         
   9  -1   1        735.60        702.76         6.17 o                         
  10  -1   1        172.84        180.56         4.06 o                         
  11  -1   1         31.93         27.74         3.91 o                         
  12  -1   1         54.15         59.75         5.69 o                         
  13  -1   1          5.96         -2.23         5.00 o                         
 -13   0   1         14.31         15.78         4.75 o                         
 -12   0   1          2.19          4.55         3.40 o                         
 -11   0   1         39.50         47.93         3.76 o                         
 -10   0   1        233.90        241.17         4.46 o                         
  -9   0   1        154.62        136.95         2.85 o                         
  -8   0   1          4.47          2.56         1.47 o                         
  -7   0   1        451.20        408.20         4.15 o                         
  -6   0   1        164.71        150.38         2.22 o                         
  -5   0   1        478.69        507.32         3.80 o                         
  -4   0   1         66.43         56.21         1.25 o                         
  -3   0   1        430.72        458.38         3.18 o                         
  -2   0   1        125.15        113.54         1.14 o                         
  -1   0   1          0.83          0.74         0.17 o                         
   1   0   1       4202.94       3927.03        66.90 o                         
   2   0   1        105.83        124.13         1.14 o                         
   3   0   1       2757.71       2710.14        12.66 o                         
   4   0   1         40.21         41.11         1.21 o                         
   5   0   1        708.43        668.53         4.67 o                         
   6   0   1        129.51        139.98         2.25 o                         
   7   0   1        546.39        542.82         4.61 o                         
   8   0   1        328.75        308.86         3.73 o                         
   9   0   1        231.74        237.31         3.82 o                         
  10   0   1          9.19         12.86         2.49 o                         
  11   0   1         28.75         27.86         3.70 o                         
  12   0   1          2.12          3.40         5.07 o                         
 -13   1   1          1.54         10.90         4.06 o                         
 -12   1   1         18.85         13.16         3.78 o                         
 -11   1   1         32.50         29.35         2.63 o                         
 -10   1   1          2.53          6.71         1.99 o                         
  -9   1   1         15.74         20.21         1.86 o                         
  -8   1   1        590.33        563.37         4.70 o                         
  -7   1   1        618.24        589.17         4.69 o                         
  -6   1   1         42.43         43.85         1.46 o                         
  -5   1   1        747.79        708.71         4.86 o                         
  -4   1   1        124.09        145.58         1.74 o                         
  -3   1   1       1494.86       1459.49         6.81 o                         
  -2   1   1        150.29        187.01         1.21 o                         
   1   1   1       4560.43       4797.51        26.01 o                         
   2   1   1       6035.49       6136.83        27.56 o                         
   3   1   1         60.43         71.03         1.14 o                         
   4   1   1       1308.46       1176.21         6.75 o                         
   5   1   1        165.00        179.30         2.35 o                         
   6   1   1        117.97        123.68         2.31 o                         
   7   1   1        119.77        125.44         2.50 o                         
   8   1   1        104.74         96.18         2.56 o                         
   9   1   1          6.96          8.96         2.11 o                         
  10   1   1         44.37         37.76         3.21 o                         
  11   1   1          2.52          1.67         3.72 o                         
  12   1   1          2.89          7.00         4.20 o                         
 -13   2   1         25.62         34.34         5.22 o                         
 -12   2   1         23.38         26.58         3.72 o                         
 -11   2   1         21.95         13.58         2.50 o                         
 -10   2   1         21.75         24.43         2.12 o                         
  -9   2   1        108.77        122.76         2.51 o                         
  -8   2   1         96.91        105.91         2.11 o                         
  -7   2   1         77.98         73.77         1.75 o                         
  -6   2   1        490.04        516.14         3.72 o                         
  -5   2   1       1403.77       1333.36         6.84 o                         
  -4   2   1       1919.24       2062.84         9.43 o                         
  -3   2   1          6.73         11.21         0.66 o                         
  -2   2   1       4166.63       3897.88        14.90 o                         
  -1   2   1         71.58         37.64         0.67 o                         
   0   2   1       2814.54       3128.34        13.73 o                         
   1   2   1          3.44          7.51         0.58 o                         
   2   2   1       1319.15       1301.35         6.60 o                         
   3   2   1         54.12         51.21         1.23 o                         
   4   2   1        112.66        122.89         1.92 o                         
   5   2   1         68.49         55.52         1.53 o                         
   6   2   1        225.72        218.60         2.86 o                         
   7   2   1         88.58         92.51         2.37 o                         
   8   2   1         65.64         54.49         2.57 o                         
   9   2   1         78.84         95.23         3.32 o                         
  10   2   1         36.39         37.42         4.24 o                         
  11   2   1          0.38          9.05         3.92 o                         
  12   2   1          8.71         16.20         6.44 o                         
 -14   3   1          3.67          6.60         4.63 o                         
 -13   3   1         15.04         16.44         4.09 o                         
 -12   3   1          3.06          0.50         3.17 o                         
 -11   3   1          8.01          6.08         2.21 o                         
 -10   3   1         46.46         58.36         2.39 o                         
  -9   3   1         27.48         28.60         1.87 o                         
  -8   3   1        221.38        209.30         2.79 o                         
  -7   3   1          6.04          2.05         1.15 o                         
  -6   3   1       1387.97       1269.13         7.00 o                         
  -5   3   1        118.24        124.87         1.81 o                         
  -4   3   1          3.49          1.08         0.63 o                         
  -3   3   1       3602.28       3544.81        13.96 o                         
  -1   3   1        212.98        260.04         1.81 o                         
   0   3   1       1171.97       1169.17         5.54 o                         
   1   3   1       4538.89       4474.61        20.16 o                         
   2   3   1       1209.95       1190.75         6.04 o                         
   3   3   1         16.91         18.90         1.17 o                         
   4   3   1       1351.20       1339.71         7.95 o                         
   5   3   1        556.11        576.75         4.94 o                         
   6   3   1         51.30         48.92         1.88 o                         
   7   3   1          8.74          8.07         1.68 o                         
   8   3   1          2.57          3.86         2.04 o                         
   9   3   1         95.52         93.38         3.84 o                         
  10   3   1          3.65          3.91         3.44 o                         
  11   3   1         21.80         18.93         4.63 o                         
 -14   4   1          1.39         -4.26         4.38 o                         
 -13   4   1         10.84         12.50         3.92 o                         
 -12   4   1         23.50         22.40         3.20 o                         
 -11   4   1         11.87          9.24         2.15 o                         
 -10   4   1        240.72        223.75         3.35 o                         
  -9   4   1          3.87          3.10         1.47 o                         
  -8   4   1        246.47        236.82         3.23 o                         
  -7   4   1          3.48          7.58         1.20 o                         
  -6   4   1        105.66         92.88         1.77 o                         
  -5   4   1         83.59         68.76         1.33 o                         
  -4   4   1         66.62         88.53         1.24 o                         
  -3   4   1       5030.91       5129.37        19.89 o                         
  -2   4   1         39.90         50.27         1.03 o                         
  -1   4   1        571.69        613.72         3.54 o                         
   0   4   1       6277.72       6317.71        26.62 o                         
   1   4   1          0.99          0.90         0.70 o                         
   2   4   1        196.26        182.68         1.91 o                         
   3   4   1         22.08         21.40         1.33 o                         
   4   4   1        282.93        262.32         3.11 o                         
   5   4   1         72.15         62.56         1.82 o                         
   6   4   1          1.61          3.93         1.60 o                         
   7   4   1         63.93         63.13         2.46 o                         
   8   4   1        158.83        169.85         4.09 o                         
   9   4   1          0.01          5.93         3.03 o                         
  10   4   1         38.02         37.27         4.59 o                         
  11   4   1          3.93         -4.25         4.81 o                         
 -14   5   1          2.50         -2.44         4.19 o                         
 -13   5   1          0.88          1.72         3.47 o                         
 -12   5   1         89.81         81.30         4.11 o                         
 -11   5   1         32.77         36.04         2.74 o                         
 -10   5   1          3.40          4.55         1.75 o                         
  -9   5   1          2.75          6.16         1.53 o                         
  -8   5   1       1512.30       1524.52         8.80 o                         
  -7   5   1          6.82          4.72         1.24 o                         
  -6   5   1          4.77          2.78         0.96 o                         
  -5   5   1       1537.28       1540.61         7.26 o                         
  -4   5   1        864.38        764.87         4.02 o                         
  -3   5   1        386.34        431.16         2.78 o                         
  -2   5   1       1666.90       1711.15         7.95 o                         
  -1   5   1       3616.50       3669.64        16.00 o                         
   0   5   1        315.91        321.08         2.57 o                         
   1   5   1          1.18          0.92         0.89 o                         
   2   5   1       1325.23       1303.28         7.40 o                         
   3   5   1        301.69        280.94         2.86 o                         
   4   5   1         62.55         71.82         2.01 o                         
   5   5   1        315.16        301.98         3.78 o                         
   6   5   1        120.75        103.16         2.72 o                         
   7   5   1         67.89         73.41         2.80 o                         
   8   5   1          0.63          5.89         2.40 o                         
   9   5   1         72.77         87.74         6.69 o                         
  10   5   1         12.14          7.78         4.78 o                         
 -14   6   1          1.28          0.19         3.87 o                         
 -13   6   1         17.68         14.52         3.81 o                         
 -12   6   1         12.45         12.65         3.05 o                         
 -11   6   1         20.67         24.14         2.66 o                         
 -10   6   1        366.41        364.51         4.20 o                         
  -9   6   1         44.79         55.58         2.06 o                         
  -8   6   1          3.88          1.20         1.31 o                         
  -7   6   1          3.32          4.19         1.21 o                         
  -6   6   1       1983.63       1979.88         9.26 o                         
  -5   6   1        782.30        870.87         4.68 o                         
  -4   6   1         86.21        103.32         1.55 o                         
  -3   6   1       6151.27       6368.26        27.90 o                         
  -2   6   1       1217.18       1240.63         6.46 o                         
  -1   6   1        907.00        864.12         5.17 o                         
   0   6   1       1610.29       1766.45         9.04 o                         
   1   6   1       2026.90       2045.68        10.64 o                         
   2   6   1        482.27        448.29         3.80 o                         
   3   6   1        111.54        113.04         1.97 o                         
   4   6   1        285.89        292.32         3.61 o                         
   5   6   1        198.00        192.64         3.34 o                         
   6   6   1         34.04         32.27         2.52 o                         
   7   6   1          7.48         13.36         2.47 o                         
   8   6   1         55.97         59.56         3.97 o                         
   9   6   1         66.74         71.88         6.69 o                         
  10   6   1          6.65         13.53         5.49 o                         
 -14   7   1          9.69         10.25         4.04 o                         
 -13   7   1          2.78          5.55         3.86 o                         
 -12   7   1          6.19          9.15         2.81 o                         
 -11   7   1        153.17        154.38         4.12 o                         
 -10   7   1          3.98          4.85         1.79 o                         
  -9   7   1          8.44          7.81         1.56 o                         
  -8   7   1        110.33        105.50         2.08 o                         
  -7   7   1        280.85        258.54         2.68 o                         
  -6   7   1       1477.36       1518.65         7.55 o                         
  -5   7   1         31.11         35.02         1.37 o                         
  -4   7   1        835.09        879.20         5.07 o                         
  -3   7   1         27.23         46.01         1.46 o                         
  -2   7   1        552.31        545.13         3.96 o                         
  -1   7   1          0.97          0.59         0.98 o                         
   0   7   1       1081.80       1073.19         6.43 o                         
   1   7   1       1839.02       1793.99        10.32 o                         
   2   7   1         12.57         20.07         1.57 o                         
   3   7   1        720.38        688.18         5.36 o                         
   4   7   1        400.25        379.40         4.34 o                         
   5   7   1         18.94         20.39         2.32 o                         
   6   7   1         15.59         23.69         2.58 o                         
   7   7   1         41.35         56.50         4.21 o                         
   8   7   1         32.80         32.37         7.62 o                         
   9   7   1          0.01          1.03         5.12 o                         
 -14   8   1         11.05         12.24         4.60 o                         
 -13   8   1          1.89          5.02         3.71 o                         
 -12   8   1         35.88         33.93         3.25 o                         
 -11   8   1         53.06         57.49         2.89 o                         
 -10   8   1          8.72         11.12         1.93 o                         
  -9   8   1         66.90         74.16         2.19 o                         
  -8   8   1        103.25         94.21         2.09 o                         
  -7   8   1        746.81        755.50         5.03 o                         
  -6   8   1         91.79         78.76         1.74 o                         
  -5   8   1        285.24        290.36         2.81 o                         
  -4   8   1        127.55        101.13         1.90 o                         
  -3   8   1          2.18          3.67         1.13 o                         
  -2   8   1        185.13        171.81         2.23 o                         
  -1   8   1        213.65        203.37         2.54 o                         
   0   8   1        402.63        421.80         3.58 o                         
   1   8   1        110.89        119.24         2.24 o                         
   2   8   1        367.16        355.31         3.76 o                         
   3   8   1        341.24        326.54         3.74 o                         
   4   8   1         95.97         84.70         2.76 o                         
   5   8   1          2.57          8.98         2.44 o                         
   6   8   1         68.72         70.54         3.32 o                         
   7   8   1         13.99         13.52         3.86 o                         
   8   8   1          1.90         -5.63         5.63 o                         
 -14   9   1          0.21         -4.25         4.25 o                         
 -13   9   1         17.30         18.82         4.29 o                         
 -12   9   1         59.17         76.80         5.06 o                         
 -11   9   1         12.02         14.99         2.46 o                         
 -10   9   1          5.22         12.44         1.95 o                         
  -9   9   1        154.70        155.64         2.68 o                         
  -8   9   1        170.10        184.36         2.65 o                         
  -7   9   1        608.15        613.05         4.44 o                         
  -6   9   1        610.18        644.81         4.58 o                         
  -5   9   1         29.39         28.71         1.60 o                         
  -4   9   1          0.94         -0.22         1.27 o                         
  -3   9   1        264.50        258.22         3.03 o                         
  -2   9   1        864.75        875.86         5.81 o                         
  -1   9   1        255.26        255.81         3.04 o                         
   0   9   1          0.10          1.76         1.32 o                         
   1   9   1         25.02         42.36         1.95 o                         
   2   9   1        131.22        125.86         2.61 o                         
   3   9   1        171.30        154.96         2.85 o                         
   4   9   1        115.25        117.60         3.34 o                         
   5   9   1         15.87         16.91         2.76 o                         
   6   9   1         21.39         25.66         3.90 o                         
   7   9   1          5.98          6.39         3.96 o                         
   8   9   1          8.10          6.52         6.13 o                         
 -14  10   1          0.78         -1.47         4.70 o                         
 -13  10   1         31.41         24.60         4.19 o                         
 -12  10   1          0.18          4.16         3.20 o                         
 -11  10   1         67.81         70.22         3.24 o                         
 -10  10   1         99.78        105.89         3.18 o                         
  -9  10   1          5.30          3.32         1.67 o                         
  -8  10   1          3.24          4.37         1.53 o                         
  -7  10   1          2.43          1.21         1.43 o                         
  -6  10   1        393.49        388.13         3.64 o                         
  -5  10   1        216.03        216.76         2.95 o                         
  -4  10   1         40.85         48.51         2.07 o                         
  -3  10   1       2129.28       2167.81        11.43 o                         
  -2  10   1         35.90         46.44         1.82 o                         
  -1  10   1         82.92         93.38         2.11 o                         
   0  10   1         35.29         46.09         2.10 o                         
   1  10   1         62.33         63.46         2.33 o                         
   2  10   1        297.76        306.58         4.41 o                         
   3  10   1         29.11         33.85         2.47 o                         
   4  10   1         41.75         39.36         3.08 o                         
   5  10   1          9.23         12.67         3.54 o                         
   6  10   1          7.86          8.31         4.20 o                         
   7  10   1         15.99         27.51         5.19 o                         
 -14  11   1         17.43         11.85         5.45 o                         
 -13  11   1          0.36          5.12         3.84 o                         
 -12  11   1         54.18         57.28         5.39 o                         
 -11  11   1        101.69        113.94         4.50 o                         
 -10  11   1         46.26         45.91         2.53 o                         
  -9  11   1          0.89          0.76         1.69 o                         
  -8  11   1         54.49         56.65         2.08 o                         
  -7  11   1         10.03         12.45         1.66 o                         
  -6  11   1        251.73        240.07         3.31 o                         
  -5  11   1        299.90        336.49         3.89 o                         
  -4  11   1        555.36        535.77         5.11 o                         
  -3  11   1        246.27        243.74         3.17 o                         
  -2  11   1         22.87         25.13         1.82 o                         
  -1  11   1        185.73        174.47         2.89 o                         
   0  11   1        175.92        170.02         3.10 o                         
   1  11   1         75.67         72.43         2.68 o                         
   2  11   1        351.00        333.97         4.88 o                         
   3  11   1        131.33        140.07         4.05 o                         
   4  11   1         20.53         23.59         3.80 o                         
   5  11   1          4.52          5.46         3.80 o                         
   6  11   1          7.09          9.73         4.40 o                         
 -13  12   1         37.45         34.34         5.09 o                         
 -12  12   1         19.55         21.28         4.14 o                         
 -11  12   1         14.01         12.19         2.92 o                         
 -10  12   1        121.97        118.84         3.56 o                         
  -9  12   1         59.58         63.64         2.48 o                         
  -8  12   1         20.41         24.81         2.04 o                         
  -7  12   1          0.16          0.57         1.64 o                         
  -6  12   1        142.06        130.51         2.90 o                         
  -5  12   1        303.83        287.48         3.73 o                         
  -4  12   1         64.96         74.15         2.38 o                         
  -3  12   1        846.63        793.64         6.10 o                         
  -2  12   1        266.30        266.31         3.51 o                         
  -1  12   1        391.88        384.39         4.32 o                         
   0  12   1         15.19         14.29         2.19 o                         
   1  12   1         62.39         80.36         3.26 o                         
   2  12   1        180.97        162.97         3.87 o                         
   3  12   1         14.65         19.20         3.56 o                         
   4  12   1          4.20         11.44         3.82 o                         
   5  12   1         31.11         22.52         5.08 o                         
 -13  13   1         14.44         16.28         5.06 o                         
 -12  13   1         13.20         16.02         4.36 o                         
 -11  13   1         22.79         17.67         3.28 o                         
 -10  13   1          6.60          5.01         2.65 o                         
  -9  13   1         76.90         78.48         2.69 o                         
  -8  13   1          9.72          8.45         1.92 o                         
  -7  13   1        428.98        403.19         4.73 o                         
  -6  13   1        610.98        609.35         6.20 o                         
  -5  13   1         18.46         22.44         2.24 o                         
  -4  13   1        295.27        278.27         4.17 o                         
  -3  13   1         49.12         54.29         2.47 o                         
  -2  13   1         64.25         74.88         2.77 o                         
  -1  13   1          0.02         -0.45         2.14 o                         
   0  13   1        120.23        106.69         3.35 o                         
   1  13   1          9.36          8.68         3.05 o                         
   2  13   1          0.28          2.39         3.23 o                         
   3  13   1         12.46         16.58         4.16 o                         
   4  13   1         49.95         51.37         5.82 o                         
 -13  14   1          0.52          7.70         6.78 o                         
 -12  14   1         66.73         69.33         7.64 o                         
 -11  14   1         11.48         11.88         3.70 o                         
 -10  14   1          0.60          0.42         3.10 o                         
  -9  14   1          0.74         -0.11         2.90 o                         
  -8  14   1         42.95         39.74         3.00 o                         
  -7  14   1        110.52        112.19         3.77 o                         
  -6  14   1         12.20          9.25         2.29 o                         
  -5  14   1         90.71         83.81         3.01 o                         
  -4  14   1        103.75         96.32         3.08 o                         
  -3  14   1         12.38         15.26         2.60 o                         
  -2  14   1         15.34         12.64         2.77 o                         
  -1  14   1         40.98         50.24         3.57 o                         
   0  14   1         13.34         17.62         3.40 o                         
   1  14   1          0.06          1.45         3.46 o                         
   2  14   1          8.72          3.99         4.04 o                         
   3  14   1         40.32         40.44         5.11 o                         
 -12  15   1         21.86         27.53         6.56 o                         
 -11  15   1         13.36         19.59         5.35 o                         
 -10  15   1          2.39         12.54         3.70 o                         
  -9  15   1          4.36          9.24         3.49 o                         
  -8  15   1         20.96         20.43         3.17 o                         
  -7  15   1          5.67          5.89         2.88 o                         
  -6  15   1         15.68         13.47         2.92 o                         
  -5  15   1        137.03        129.96         4.09 o                         
  -4  15   1         45.44         43.03         3.25 o                         
  -3  15   1          8.45          8.29         2.93 o                         
  -2  15   1         39.77         48.19         3.83 o                         
  -1  15   1         17.63         10.76         3.65 o                         
   0  15   1         18.82         15.67         3.98 o                         
   1  15   1          0.23         -0.17         5.13 o                         
   2  15   1         35.01         34.58         5.43 o                         
 -11  16   1          0.07          5.98         5.46 o                         
 -10  16   1          0.99          7.85         4.45 o                         
  -9  16   1         37.49         33.08         4.34 o                         
  -8  16   1         12.36         14.47         3.71 o                         
  -7  16   1          9.80          8.27         3.78 o                         
  -6  16   1         81.97         94.08         6.17 o                         
  -5  16   1         39.91         40.16         4.06 o                         
  -4  16   1          3.95          6.26         3.61 o                         
  -3  16   1        100.21        113.33         5.72 o                         
  -2  16   1         44.60         43.46         4.76 o                         
  -1  16   1          1.34         -1.39         4.21 o                         
   0  16   1          0.27          1.26         4.81 o                         
 -10  17   1         10.40          5.73         5.08 o                         
  -9  17   1          4.20         10.11         4.81 o                         
  -8  17   1         27.59         32.18         6.54 o                         
  -7  17   1         95.80         77.21         6.45 o                         
  -6  17   1          1.26          2.21         4.30 o                         
  -5  17   1         19.08         16.06         4.44 o                         
  -4  17   1         54.33         47.33         5.22 o                         
  -3  17   1          9.85         10.48         4.86 o                         
  -2  17   1          0.44         -4.30         4.30 o                         
  -7  18   1          2.69         15.43         6.51 o                         
  -6  18   1         27.32         27.47         6.16 o                         
  -5  18   1         23.95         20.01         6.77 o                         
   3 -18   2         36.66         15.46         5.90 o                         
   4 -18   2         22.26         23.70         5.97 o                         
   5 -18   2          1.91          6.19         5.33 o                         
   6 -18   2          0.75          6.23         4.70 o                         
   7 -18   2         17.79         17.73         5.76 o                         
   8 -18   2         46.35         46.35        11.37 o                         
   0 -17   2         31.23         27.83         7.17 o                         
   1 -17   2          9.27          4.24         4.64 o                         
   2 -17   2         60.52         70.93         6.13 o                         
   3 -17   2         26.07         18.14         4.84 o                         
   4 -17   2          0.05          3.61         4.22 o                         
   5 -17   2         14.19          9.51         4.23 o                         
   6 -17   2         28.49         22.84         5.15 o                         
   7 -17   2         14.69         16.89         4.64 o                         
   8 -17   2          1.17          5.55         4.41 o                         
   9 -17   2         27.17         28.99         7.58 o                         
  10 -17   2         15.81         10.84        18.35 o                         
  -1 -16   2         25.34         14.93         5.64 o                         
   0 -16   2         38.54         45.23         5.06 o                         
   1 -16   2        106.36        100.94         5.10 o                         
   2 -16   2         40.06         30.35         4.03 o                         
   3 -16   2          1.33          5.42         3.56 o                         
   4 -16   2         16.55         14.38         3.25 o                         
   5 -16   2         25.24         19.46         3.62 o                         
   6 -16   2          6.54          5.96         3.47 o                         
   7 -16   2          2.14          5.12         3.51 o                         
   8 -16   2         47.39         54.45         6.50 o                         
   9 -16   2         43.76         32.09         4.98 o                         
  10 -16   2          0.92          5.46         4.88 o                         
  11 -16   2         22.33         12.13         9.79 o                         
  -3 -15   2         17.15          7.86         5.49 o                         
  -2 -15   2          0.59          6.94         4.40 o                         
  -1 -15   2         41.74         41.12         4.43 o                         
   0 -15   2         51.19         55.24         6.14 o                         
   1 -15   2         14.46         15.04         3.17 o                         
   2 -15   2         10.20          8.91         2.86 o                         
   3 -15   2         38.81         38.88         3.30 o                         
   4 -15   2        106.91        104.16         3.43 o                         
   5 -15   2         10.70          6.40         2.53 o                         
   6 -15   2          0.91          2.17         2.75 o                         
   7 -15   2         30.83         32.48         3.57 o                         
   8 -15   2         51.55         57.73         4.54 o                         
   9 -15   2          0.60          9.56         3.74 o                         
  10 -15   2         31.49         36.29         4.20 o                         
  11 -15   2         41.67         43.38         5.30 o                         
  -4 -14   2         36.95         36.73         5.00 o                         
  -3 -14   2         23.76         30.31         4.53 o                         
  -2 -14   2         15.61         18.73         3.91 o                         
  -1 -14   2         34.41         33.41         3.67 o                         
   0 -14   2         25.75         20.25         2.84 o                         
   1 -14   2          0.65          0.14         2.27 o                         
   2 -14   2         63.95         64.36         2.74 o                         
   3 -14   2        135.02        134.96         3.18 o                         
   4 -14   2          1.52          3.61         2.18 o                         
   5 -14   2         12.03         13.32         2.17 o                         
   6 -14   2         27.33         33.88         2.41 o                         
   7 -14   2        150.04        128.74         3.50 o                         
   8 -14   2          2.87          3.95         2.42 o                         
   9 -14   2         41.96         47.37         3.90 o                         
  10 -14   2         66.60         67.36         4.31 o                         
  11 -14   2          8.79         14.14         3.91 o                         
  12 -14   2          3.79          1.76         4.58 o                         
  -5 -13   2         40.33         39.74         4.77 o                         
  -4 -13   2         11.08         10.15         3.87 o                         
  -3 -13   2          9.03         11.04         3.77 o                         
  -2 -13   2         81.89         93.22         3.79 o                         
  -1 -13   2         19.19         18.40         2.44 o                         
   0 -13   2          3.37          2.82         2.20 o                         
   1 -13   2        345.07        357.18         5.33 o                         
   2 -13   2        364.23        332.64         3.93 o                         
   3 -13   2         12.73         11.59         1.96 o                         
   4 -13   2        224.96        222.69         3.47 o                         
   5 -13   2        107.65        110.18         2.87 o                         
   6 -13   2        130.27        124.80         2.59 o                         
   7 -13   2        100.00        101.72         2.65 o                         
   8 -13   2        173.14        181.60         3.94 o                         
   9 -13   2         38.49         45.23         2.99 o                         
  10 -13   2          0.49          4.89         2.66 o                         
  11 -13   2          6.21          5.80         3.62 o                         
  12 -13   2          1.74         -1.47         4.18 o                         
  13 -13   2          8.16         -3.08        17.24 o                         
  -6 -12   2          2.61          2.33         4.39 o                         
  -5 -12   2         11.85         13.91         4.20 o                         
  -4 -12   2         33.51         26.98         4.12 o                         
  -3 -12   2        171.44        178.33         4.43 o                         
  -2 -12   2         18.42         24.70         2.54 o                         
  -1 -12   2          5.90          5.90         2.12 o                         
   0 -12   2        578.88        562.51         5.27 o                         
   1 -12   2        650.72        617.12         5.01 o                         
   2 -12   2         23.88         36.25         1.98 o                         
   3 -12   2         66.05         56.83         2.12 o                         
   4 -12   2         50.14         56.41         2.14 o                         
   5 -12   2        524.45        530.95         5.14 o                         
   6 -12   2        104.56        107.82         2.36 o                         
   7 -12   2        175.50        178.39         3.92 o                         
   8 -12   2        397.23        389.72         5.06 o                         
   9 -12   2          7.78         10.88         2.25 o                         
  10 -12   2          2.09          2.09         2.36 o                         
  11 -12   2         36.73         45.32         4.00 o                         
  12 -12   2          2.91          4.32         4.29 o                         
  13 -12   2          0.17          3.96         7.97 o                         
  -7 -11   2          0.97          7.28         4.46 o                         
  -6 -11   2         28.81         30.71         4.54 o                         
  -5 -11   2          5.60          5.80         3.62 o                         
  -4 -11   2        206.94        221.45         5.41 o                         
  -3 -11   2        166.27        160.15         3.75 o                         
  -2 -11   2          7.21         15.22         2.27 o                         
  -1 -11   2        202.85        186.08         3.17 o                         
   0 -11   2        590.53        575.19         5.09 o                         
   1 -11   2         13.39         13.79         1.56 o                         
   2 -11   2        171.50        169.36         2.54 o                         
   3 -11   2          9.38          4.61         1.46 o                         
   4 -11   2        161.87        184.28         2.76 o                         
   5 -11   2        110.35        103.43         2.19 o                         
   6 -11   2        763.30        717.95         6.10 o                         
   7 -11   2        443.25        419.57         4.20 o                         
   8 -11   2         19.25         17.98         1.96 o                         
   9 -11   2         14.73         14.63         2.14 o                         
  10 -11   2         74.98         80.89         3.51 o                         
  11 -11   2         10.61          9.23         3.02 o                         
  12 -11   2          0.74          4.08         3.92 o                         
  13 -11   2         10.31         15.87         5.56 o                         
  -8 -10   2          8.50         -2.17         4.71 o                         
  -7 -10   2          1.09         -3.18         3.80 o                         
  -6 -10   2          9.51         11.43         3.79 o                         
  -5 -10   2        170.50        174.90         5.24 o                         
  -4 -10   2         17.18         19.20         2.72 o                         
  -3 -10   2         42.78         45.12         2.33 o                         
  -2 -10   2         40.73         43.23         2.13 o                         
  -1 -10   2        313.80        321.72         3.74 o                         
   0 -10   2         63.84         64.64         2.07 o                         
   1 -10   2        889.25        919.71         6.04 o                         
   2 -10   2        102.15        121.28         2.13 o                         
   3 -10   2         71.30         83.73         1.91 o                         
   4 -10   2          4.63          6.58         1.30 o                         
   5 -10   2        557.34        567.51         4.35 o                         
   6 -10   2        280.89        292.27         3.14 o                         
   7 -10   2         36.11         45.62         1.98 o                         
   8 -10   2         36.00         45.88         2.18 o                         
   9 -10   2        293.88        276.53         3.86 o                         
  10 -10   2         20.08         24.27         2.46 o                         
  11 -10   2          0.71          1.72         2.85 o                         
  12 -10   2         10.43         15.28         4.08 o                         
  13 -10   2          4.42          2.36         5.62 o                         
  -9  -9   2          0.07         -0.10         5.36 o                         
  -8  -9   2          3.72         -1.48         4.93 o                         
  -7  -9   2         10.35         15.26         3.96 o                         
  -6  -9   2        227.99        223.64         5.07 o                         
  -5  -9   2         32.26         50.81         2.80 o                         
  -4  -9   2        680.80        661.40         6.15 o                         
  -3  -9   2         35.09         42.41         2.09 o                         
  -2  -9   2          3.83          0.18         1.39 o                         
  -1  -9   2        381.08        379.75         3.86 o                         
   0  -9   2        281.85        255.40         2.85 o                         
   1  -9   2        103.46         89.95         1.81 o                         
   2  -9   2       1302.62       1343.81         7.39 o                         
   3  -9   2          0.31         -0.13         1.09 o                         
   4  -9   2       1898.40       1951.92         9.55 o                         
   5  -9   2        305.11        318.94         3.10 o                         
   6  -9   2          0.55         -1.26         1.26 o                         
   7  -9   2        271.45        243.18         3.05 o                         
   8  -9   2          8.71          9.10         1.58 o                         
   9  -9   2          3.44          5.76         1.76 o                         
  10  -9   2         17.50         24.69         2.42 o                         
  11  -9   2         16.49          9.85         2.66 o                         
  12  -9   2          7.41          8.19         3.66 o                         
  13  -9   2          8.87          9.03         5.21 o                         
  -9  -8   2          5.71         -0.56         4.53 o                         
  -8  -8   2          0.30          2.19         3.80 o                         
  -7  -8   2         97.56        111.36         4.25 o                         
  -6  -8   2          5.70          9.28         2.66 o                         
  -5  -8   2        207.34        215.21         3.73 o                         
  -4  -8   2        352.23        346.26         4.15 o                         
  -3  -8   2         82.22         66.72         1.93 o                         
  -2  -8   2        147.35        151.49         2.69 o                         
  -1  -8   2        172.61        171.57         2.44 o                         
   0  -8   2        143.07        116.23         1.83 o                         
   1  -8   2         24.69         28.51         1.37 o                         
   2  -8   2          3.49          6.46         1.09 o                         
   3  -8   2          3.84          7.48         1.10 o                         
   4  -8   2         91.05        107.26         1.73 o                         
   5  -8   2        145.62        156.73         2.30 o                         
   6  -8   2         21.79         15.50         1.44 o                         
   7  -8   2        152.74        156.48         2.52 o                         
   8  -8   2         48.76         50.53         1.95 o                         
   9  -8   2        123.42        114.06         2.58 o                         
  10  -8   2         11.21          6.63         2.16 o                         
  11  -8   2         41.64         47.39         3.51 o                         
  12  -8   2          6.93         15.82         3.74 o                         
  13  -8   2          3.54         10.47         6.17 o                         
 -10  -7   2          0.75         -1.91         4.80 o                         
  -9  -7   2         12.08         11.81         4.36 o                         
  -8  -7   2         25.25         19.69         3.50 o                         
  -7  -7   2         32.67         34.37         2.86 o                         
  -6  -7   2         34.74         34.83         2.49 o                         
  -5  -7   2        261.94        236.27         3.46 o                         
  -4  -7   2         23.29         24.88         1.91 o                         
  -3  -7   2        169.36        180.75         2.60 o                         
  -2  -7   2       1084.32       1082.67         6.50 o                         
  -1  -7   2        339.33        374.79         3.40 o                         
   0  -7   2        341.37        345.39         2.93 o                         
   1  -7   2        291.33        318.17         2.67 o                         
   2  -7   2       3334.06       3399.40        14.59 o                         
   3  -7   2       1296.89       1382.45         7.08 o                         
   4  -7   2        757.48        816.88         4.89 o                         
   5  -7   2       1741.55       1760.70         9.16 o                         
   6  -7   2       1087.03       1056.87         6.42 o                         
   7  -7   2        433.55        404.69         3.65 o                         
   8  -7   2         57.66         59.36         2.03 o                         
   9  -7   2          2.90          3.45         1.66 o                         
  10  -7   2         83.77         84.70         2.83 o                         
  11  -7   2         40.08         45.82         2.93 o                         
  12  -7   2         13.06         17.25         3.93 o                         
  13  -7   2         27.16         39.87         6.15 o                         
 -10  -6   2         16.16         13.67         5.12 o                         
  -9  -6   2         15.09         13.92         3.37 o                         
  -8  -6   2         91.80        100.23         3.15 o                         
  -7  -6   2         25.32         27.83         2.24 o                         
  -6  -6   2        323.09        325.56         4.08 o                         
  -5  -6   2         37.81         47.75         2.12 o                         
  -4  -6   2          2.78          4.46         1.39 o                         
  -3  -6   2        453.12        434.94         3.78 o                         
  -2  -6   2       1352.48       1407.63         7.73 o                         
  -1  -6   2       2410.31       2492.53        12.43 o                         
   0  -6   2       1380.91       1340.17         6.99 o                         
   1  -6   2       3973.89       4250.73        17.85 o                         
   2  -6   2       1678.48       1644.83         7.55 o                         
   3  -6   2          1.40          1.26         0.94 o                         
   4  -6   2        464.31        435.18         3.32 o                         
   5  -6   2       3418.96       3430.37        15.43 o                         
   6  -6   2        457.68        468.14         3.61 o                         
   7  -6   2        185.27        201.08         2.62 o                         
   8  -6   2        160.73        152.76         2.61 o                         
   9  -6   2         51.01         55.58         2.21 o                         
  10  -6   2         11.04         13.94         2.17 o                         
  11  -6   2         47.38         52.92         2.88 o                         
  12  -6   2         38.43         29.61         3.79 o                         
  13  -6   2          0.12          6.64         4.27 o                         
 -11  -5   2         21.02         27.68         4.53 o                         
 -10  -5   2          2.90          6.97         3.45 o                         
  -9  -5   2          9.10         13.80         2.90 o                         
  -8  -5   2         53.52         62.70         3.00 o                         
  -7  -5   2        451.39        440.38         4.68 o                         
  -6  -5   2        169.74        154.02         2.82 o                         
  -5  -5   2        605.89        625.20         4.98 o                         
  -4  -5   2        240.93        222.38         2.73 o                         
  -3  -5   2         47.25         34.57         1.43 o                         
  -2  -5   2          9.03         17.21         1.12 o                         
  -1  -5   2          8.04         10.86         0.96 o                         
   0  -5   2       1033.30        999.42         5.06 o                         
   1  -5   2       4487.59       4676.82        18.59 o                         
   2  -5   2        939.01       1108.41         5.61 o                         
   3  -5   2         19.81         17.36         1.05 o                         
   4  -5   2       3127.76       3224.61        14.72 o                         
   5  -5   2         65.02         60.19         1.48 o                         
   6  -5   2        161.97        144.89         2.02 o                         
   7  -5   2       1009.23       1008.88         6.18 o                         
   8  -5   2         53.59         52.18         1.95 o                         
   9  -5   2          2.45          1.21         1.53 o                         
  10  -5   2        255.11        234.39         3.69 o                         
  11  -5   2         57.31         54.91         3.03 o                         
  12  -5   2          0.09          3.38         3.57 o                         
  13  -5   2          4.82          3.09         4.18 o                         
 -11  -4   2          4.54          3.24         3.94 o                         
 -10  -4   2          1.33          0.97         3.14 o                         
  -9  -4   2        121.09        110.29         3.48 o                         
  -8  -4   2        362.07        335.77         4.75 o                         
  -7  -4   2         10.78         12.60         1.77 o                         
  -6  -4   2         96.46         88.89         2.18 o                         
  -5  -4   2        465.35        485.77         4.17 o                         
  -4  -4   2        200.12        191.23         2.32 o                         
  -3  -4   2        239.49        264.86         2.62 o                         
  -2  -4   2        216.60        244.29         2.15 o                         
  -1  -4   2       5175.34       5274.07        22.46 o                         
   0  -4   2        243.21        270.02         1.95 o                         
   1  -4   2         89.86        106.83         1.26 o                         
   2  -4   2      11779.51      11970.06       347.32 o                         
   3  -4   2          2.16          4.60         0.80 o                         
   4  -4   2        430.66        467.42         3.18 o                         
   5  -4   2        158.90        152.05         1.78 o                         
   6  -4   2         12.76          5.21         1.08 o                         
   7  -4   2         65.94         56.97         1.73 o                         
   8  -4   2          7.03          8.42         1.45 o                         
   9  -4   2         49.09         47.58         2.07 o                         
  10  -4   2         95.21         89.69         2.83 o                         
  11  -4   2         30.87         28.08         3.13 o                         
  12  -4   2          2.12          3.73         3.41 o                         
  13  -4   2          3.05          2.78         4.26 o                         
 -12  -3   2          1.37          3.51         4.06 o                         
 -11  -3   2          5.13          4.35         3.53 o                         
 -10  -3   2         19.30         17.53         3.00 o                         
  -9  -3   2         81.25         86.11         3.37 o                         
  -8  -3   2        316.96        291.57         3.95 o                         
  -7  -3   2        155.31        155.58         2.79 o                         
  -6  -3   2        675.52        685.91         5.34 o                         
  -5  -3   2          2.21          0.22         0.99 o                         
  -4  -3   2          4.31          0.79         0.95 o                         
  -3  -3   2          9.88         10.16         0.98 o                         
  -2  -3   2          3.61          4.55         0.71 o                         
  -1  -3   2        163.10        147.50         1.26 o                         
   0  -3   2       2530.01       2523.24        11.22 o                         
   2  -3   2       5101.68       5156.71        22.49 o                         
   3  -3   2        633.17        651.46         3.85 o                         
   4  -3   2       2386.91       2420.12        10.62 o                         
   5  -3   2       1024.98        945.79         5.40 o                         
   6  -3   2        597.45        606.23         4.28 o                         
   7  -3   2          8.25          6.97         1.28 o                         
   8  -3   2        165.32        145.52         2.51 o                         
   9  -3   2         47.30         55.25         2.24 o                         
  10  -3   2         41.03         38.42         3.09 o                         
  11  -3   2          2.06          6.01         2.87 o                         
  12  -3   2         36.28         37.29         4.13 o                         
  13  -3   2         12.39         16.42         4.16 o                         
 -12  -2   2          2.55          1.31         4.21 o                         
 -11  -2   2         16.41         23.17         3.82 o                         
 -10  -2   2         91.37         90.84         3.51 o                         
  -9  -2   2          0.75         -0.47         1.92 o                         
  -8  -2   2          1.78          3.34         1.56 o                         
  -7  -2   2         18.15         16.97         1.58 o                         
  -6  -2   2         34.04         43.74         1.53 o                         
  -5  -2   2        404.93        441.87         3.49 o                         
  -4  -2   2        651.96        769.32         4.84 o                         
  -3  -2   2       2395.93       2471.52        11.24 o                         
  -2  -2   2       5938.72       5860.43        26.45 o                         
  -1  -2   2         13.49         15.32         0.57 o                         
   1  -2   2       1037.90       1124.33         5.27 o                         
   2  -2   2        630.32        630.54         3.43 o                         
   3  -2   2       6359.38       6354.00        25.75 o                         
   4  -2   2       1269.57       1336.96         6.62 o                         
   5  -2   2       1319.30       1315.92         7.22 o                         
   6  -2   2          9.96          9.70         1.15 o                         
   7  -2   2        397.82        398.49         3.54 o                         
   8  -2   2        179.47        169.86         3.08 o                         
   9  -2   2         16.70         15.36         2.11 o                         
  10  -2   2         55.61         57.93         3.17 o                         
  11  -2   2         61.83         62.90         4.20 o                         
  12  -2   2          1.51          3.81         3.98 o                         
  13  -2   2          4.40         -4.33         4.33 o                         
 -13  -1   2          1.55          4.86         4.58 o                         
 -12  -1   2         29.22         27.09         4.38 o                         
 -11  -1   2         13.02         18.04         3.26 o                         
 -10  -1   2          9.48         11.00         2.21 o                         
  -9  -1   2         28.01         22.51         2.05 o                         
  -8  -1   2         43.88         46.65         2.03 o                         
  -7  -1   2        199.47        216.81         2.87 o                         
  -6  -1   2        249.70        242.42         2.77 o                         
  -5  -1   2       3893.84       3891.18        19.47 o                         
  -4  -1   2         54.46         53.47         1.28 o                         
  -3  -1   2       3241.32       3247.46        13.52 o                         
  -1  -1   2        882.07        816.60         3.37 o                         
   0  -1   2       2444.09       2397.89        10.63 o                         
   1  -1   2        243.64        301.87         2.05 o                         
   2  -1   2       7876.04       7667.47        63.81 o                         
   3  -1   2       5541.40       5803.87        25.30 o                         
   4  -1   2        116.17        108.43         1.52 o                         
   5  -1   2        496.26        471.94         3.51 o                         
   6  -1   2          1.47          2.47         1.08 o                         
   7  -1   2        559.77        541.71         4.81 o                         
   8  -1   2         23.27         24.79         1.86 o                         
   9  -1   2         94.93         90.76         2.95 o                         
  10  -1   2        143.42        131.58         3.81 o                         
  11  -1   2          5.53          9.10         3.14 o                         
  12  -1   2         17.84         14.42         4.52 o                         
 -13   0   2         30.87         36.29         5.14 o                         
 -12   0   2         13.30         13.13         3.51 o                         
 -11   0   2          7.19          5.08         2.33 o                         
 -10   0   2         54.15         52.85         2.70 o                         
  -9   0   2        569.67        556.52         5.21 o                         
  -8   0   2        210.97        217.43         3.13 o                         
  -7   0   2        225.53        216.87         3.11 o                         
  -6   0   2          8.10          5.63         1.23 o                         
  -5   0   2        589.14        680.87         4.85 o                         
  -4   0   2       2405.11       2341.82        11.26 o                         
  -3   0   2       3877.13       3965.72        17.63 o                         
  -1   0   2         22.92         11.16         0.40 o                         
   0   0   2        757.26        692.28         4.53 o                         
   1   0   2        718.67        720.22         5.17 o                         
   3   0   2       3144.67       3307.97        15.95 o                         
   4   0   2          0.90         -0.58         0.81 o                         
   5   0   2         64.09         58.13         1.52 o                         
   6   0   2        692.33        653.73         5.04 o                         
   7   0   2          4.91          6.53         1.52 o                         
   8   0   2        444.64        401.24         5.30 o                         
   9   0   2        211.50        212.03         3.82 o                         
  10   0   2          0.06          3.81         2.36 o                         
  11   0   2          9.48          5.60         3.38 o                         
  12   0   2         16.34         11.95         5.03 o                         
 -13   1   2          6.26         12.30         4.12 o                         
 -12   1   2          1.98         -0.55         3.13 o                         
 -11   1   2         43.97         55.13         3.56 o                         
 -10   1   2        181.54        181.32         3.46 o                         
  -9   1   2        190.73        187.16         3.13 o                         
  -8   1   2        230.77        230.68         2.97 o                         
  -7   1   2        973.41       1038.47         6.83 o                         
  -6   1   2        262.97        212.09         2.67 o                         
  -5   1   2         18.68         14.90         1.27 o                         
  -4   1   2       2086.39       2111.07        10.76 o                         
  -2   1   2         47.26         40.43         0.72 o                         
  -1   1   2       4367.16       4494.23        30.27 o                         
   1   1   2       2831.72       2910.94        20.32 o                         
   2   1   2         19.71         21.43         1.14 o                         
   3   1   2        140.27        133.47         1.72 o                         
   4   1   2       3085.64       3202.94        15.64 o                         
   5   1   2         96.68         96.52         1.71 o                         
   6   1   2          0.35         -0.22         1.31 o                         
   7   1   2        507.86        484.45         4.80 o                         
   8   1   2         36.40         38.64         2.33 o                         
   9   1   2         28.16         33.62         2.83 o                         
  10   1   2          2.28          2.43         2.90 o                         
  11   1   2         17.13         19.09         4.73 o                         
  12   1   2          2.38          2.58         5.43 o                         
 -14   2   2          0.70          1.25         4.19 o                         
 -13   2   2          7.47          8.11         3.90 o                         
 -12   2   2          0.43         -0.01         3.26 o                         
 -11   2   2         29.70         24.86         2.54 o                         
 -10   2   2         78.04         77.58         2.48 o                         
  -9   2   2        146.51        138.59         2.71 o                         
  -8   2   2        375.55        377.26         3.61 o                         
  -7   2   2         47.74         44.45         1.58 o                         
  -6   2   2        220.14        231.24         2.39 o                         
  -5   2   2       2187.53       2103.15         9.75 o                         
  -4   2   2       1700.14       1763.97         7.97 o                         
  -3   2   2         12.55         15.39         0.77 o                         
  -2   2   2       1402.24       1471.25         6.56 o                         
  -1   2   2        248.57        229.37         1.76 o                         
   0   2   2        692.65        719.20         3.99 o                         
   1   2   2       2127.16       2174.77        12.10 o                         
   2   2   2       3441.51       3486.82        18.90 o                         
   3   2   2        389.85        389.05         3.36 o                         
   4   2   2        370.15        369.81         3.25 o                         
   5   2   2         25.72         36.62         1.63 o                         
   6   2   2        304.33        317.18         3.59 o                         
   7   2   2        109.04        111.96         2.77 o                         
   8   2   2          7.62          9.49         2.00 o                         
   9   2   2          4.82          3.24         2.47 o                         
  10   2   2         27.80         43.14         4.88 o                         
  11   2   2         17.28         16.36         5.74 o                         
 -14   3   2         12.42         12.17         4.28 o                         
 -13   3   2          2.52          1.42         3.52 o                         
 -12   3   2          0.54         -0.26         2.77 o                         
 -11   3   2         20.76         23.40         2.92 o                         
 -10   3   2         12.72         14.19         1.92 o                         
  -9   3   2          8.06          6.02         1.45 o                         
  -8   3   2        301.04        314.13         3.87 o                         
  -7   3   2         12.68         23.99         1.38 o                         
  -6   3   2         20.79         28.43         1.42 o                         
  -5   3   2       6404.34       6328.77        25.81 o                         
  -4   3   2       1331.23       1293.29         6.03 o                         
  -3   3   2        659.97        601.74         3.22 o                         
  -2   3   2       1248.14       1243.27         6.02 o                         
  -1   3   2       2819.71       2872.09        12.36 o                         
   0   3   2        419.47        420.11         2.79 o                         
   1   3   2         12.07         15.91         0.83 o                         
   2   3   2        465.83        422.59         3.16 o                         
   3   3   2       1276.16       1351.38         8.10 o                         
   4   3   2        327.60        335.69         3.23 o                         
   5   3   2         97.75         93.64         2.14 o                         
   6   3   2          0.83          0.92         1.54 o                         
   7   3   2        133.58        130.79         3.00 o                         
   8   3   2         16.83         14.37         2.77 o                         
   9   3   2         61.14         70.22         4.38 o                         
  10   3   2         16.60         15.94         4.39 o                         
  11   3   2          0.30          0.31         4.75 o                         
 -14   4   2          7.37          9.21         4.56 o                         
 -13   4   2          4.60          7.04         3.83 o                         
 -12   4   2          4.65          0.66         2.58 o                         
 -11   4   2         21.88         24.93         2.56 o                         
 -10   4   2        511.37        496.67         5.54 o                         
  -9   4   2         62.14         64.72         2.02 o                         
  -8   4   2        252.79        238.59         3.13 o                         
  -7   4   2          2.83          5.41         1.16 o                         
  -6   4   2        605.45        516.61         3.67 o                         
  -5   4   2        226.67        245.77         2.17 o                         
  -4   4   2        109.47        119.92         1.44 o                         
  -3   4   2       5599.81       5772.75        23.33 o                         
  -2   4   2       1693.27       1764.60         8.37 o                         
  -1   4   2         46.38         70.86         1.17 o                         
   0   4   2          2.07          3.83         0.75 o                         
   1   4   2       1584.71       1604.78         8.39 o                         
   2   4   2       1035.97       1033.13         6.17 o                         
   3   4   2       1186.68       1192.56         7.81 o                         
   4   4   2        945.09        914.72         8.18 o                         
   5   4   2        145.26        131.69         2.90 o                         
   6   4   2        121.64        137.73         2.85 o                         
   7   4   2        221.18        199.99         3.90 o                         
   8   4   2        159.53        152.81         4.59 o                         
   9   4   2         41.21         53.34         4.75 o                         
  10   4   2         25.98         23.54         5.61 o                         
 -14   5   2          0.57          2.67         4.23 o                         
 -13   5   2          0.13          2.98         3.23 o                         
 -12   5   2          8.64          8.38         2.65 o                         
 -11   5   2        384.62        367.10         4.96 o                         
 -10   5   2         25.57         31.63         2.06 o                         
  -9   5   2         42.30         46.12         2.04 o                         
  -8   5   2        877.72        868.55         6.00 o                         
  -7   5   2          1.19         -0.28         1.07 o                         
  -6   5   2          0.51          1.11         0.95 o                         
  -5   5   2       1434.92       1387.61         6.70 o                         
  -4   5   2        423.26        390.51         2.75 o                         
  -3   5   2          9.96          9.41         0.89 o                         
  -2   5   2       1287.45       1365.08         6.75 o                         
  -1   5   2        448.19        449.21         3.11 o                         
   0   5   2          6.14          3.67         0.88 o                         
   1   5   2       1074.21       1094.80         6.22 o                         
   2   5   2       1181.82       1143.75         6.87 o                         
   3   5   2        765.21        697.44         5.28 o                         
   4   5   2        403.92        397.17         4.43 o                         
   5   5   2        350.03        330.53         4.43 o                         
   6   5   2          1.81          1.41         1.76 o                         
   7   5   2        128.75        130.01         3.98 o                         
   8   5   2         20.51         26.54         4.06 o                         
   9   5   2          3.20          3.10         4.07 o                         
  10   5   2         17.03          9.04         5.15 o                         
 -14   6   2          2.07          7.19         4.00 o                         
 -13   6   2          7.57         13.14         3.76 o                         
 -12   6   2         36.62         31.38         3.11 o                         
 -11   6   2        164.70        150.56         3.61 o                         
 -10   6   2         74.14         82.51         2.48 o                         
  -9   6   2        274.03        272.25         3.48 o                         
  -8   6   2         14.87         19.43         1.61 o                         
  -7   6   2         66.78         58.92         1.63 o                         
  -6   6   2        944.50        933.34         5.28 o                         
  -5   6   2        975.32        992.60         5.15 o                         
  -4   6   2        235.20        222.67         2.15 o                         
  -3   6   2       1977.91       2094.38        10.25 o                         
  -2   6   2       1335.61       1327.80         7.32 o                         
  -1   6   2        665.94        571.52         3.80 o                         
   0   6   2        126.60        133.30         1.87 o                         
   1   6   2         20.54         19.11         1.25 o                         
   2   6   2        679.57        694.40         5.27 o                         
   3   6   2        102.74        113.39         2.32 o                         
   4   6   2        153.18        154.70         3.02 o                         
   5   6   2        104.23        100.68         2.78 o                         
   6   6   2        238.13        240.21         4.21 o                         
   7   6   2          0.14          1.45         2.48 o                         
   8   6   2         24.05         17.91         4.22 o                         
   9   6   2         13.17         17.13         5.55 o                         
 -14   7   2          0.10          1.92         3.95 o                         
 -13   7   2         21.59         12.80         4.14 o                         
 -12   7   2          7.22         10.56         2.60 o                         
 -11   7   2        136.22        131.61         3.28 o                         
 -10   7   2         75.75         76.78         2.45 o                         
  -9   7   2          2.99          4.47         1.56 o                         
  -8   7   2         17.05         12.57         1.49 o                         
  -7   7   2        253.98        240.88         2.57 o                         
  -6   7   2       3227.42       3288.59        13.79 o                         
  -5   7   2        420.41        376.28         2.95 o                         
  -4   7   2        485.40        487.04         3.55 o                         
  -3   7   2        476.99        441.22         3.61 o                         
  -2   7   2        594.34        598.74         4.21 o                         
  -1   7   2       1322.19       1394.70         7.41 o                         
   0   7   2        380.42        409.07         3.48 o                         
   1   7   2       3887.52       3883.72        18.88 o                         
   2   7   2        144.80        123.50         2.22 o                         
   3   7   2        225.21        200.86         3.16 o                         
   4   7   2        128.12        133.37         2.93 o                         
   5   7   2         78.83         87.83         3.09 o                         
   6   7   2          2.66          6.31         2.59 o                         
   7   7   2         19.00         17.65         3.99 o                         
   8   7   2         34.40         33.54         5.69 o                         
   9   7   2         27.02         36.73         6.15 o                         
 -14   8   2          4.81         12.97         4.33 o                         
 -13   8   2          4.34          3.11         3.75 o                         
 -12   8   2          9.42         12.68         2.90 o                         
 -11   8   2        104.68        117.04         3.30 o                         
 -10   8   2         93.90         99.14         2.55 o                         
  -9   8   2         19.18         25.47         1.82 o                         
  -8   8   2        310.43        313.41         3.29 o                         
  -7   8   2        769.91        727.39         4.76 o                         
  -6   8   2          1.83          1.61         1.15 o                         
  -5   8   2        117.46        146.75         2.11 o                         
  -4   8   2         84.12         79.44         1.76 o                         
  -3   8   2         44.73         39.70         1.59 o                         
  -2   8   2          0.06          1.80         1.09 o                         
  -1   8   2        116.75        102.52         1.91 o                         
   0   8   2       1352.70       1311.28         7.85 o                         
   1   8   2        209.57        202.26         2.77 o                         
   2   8   2        236.78        234.97         3.23 o                         
   3   8   2        298.34        309.36         3.78 o                         
   4   8   2         37.71         39.76         2.64 o                         
   5   8   2          0.40         -2.13         2.13 o                         
   6   8   2         34.66         32.96         4.04 o                         
   7   8   2          5.91          3.20         4.22 o                         
   8   8   2         10.67         13.79         5.12 o                         
 -14   9   2          0.95         -2.22         4.31 o                         
 -13   9   2          5.38          6.31         3.58 o                         
 -12   9   2         46.42         37.33         3.26 o                         
 -11   9   2        115.89        104.72         3.21 o                         
 -10   9   2          9.05          8.49         1.96 o                         
  -9   9   2         35.19         36.42         1.96 o                         
  -8   9   2          0.86         -0.88         1.45 o                         
  -7   9   2         15.37         16.95         1.53 o                         
  -6   9   2         34.25         35.94         1.67 o                         
  -5   9   2        362.24        355.48         3.51 o                         
  -4   9   2         34.14         37.24         1.79 o                         
  -3   9   2          1.30          4.58         1.35 o                         
  -2   9   2        315.64        328.91         3.35 o                         
  -1   9   2        683.60        667.16         4.91 o                         
   0   9   2         19.94         31.60         1.74 o                         
   1   9   2         98.20         91.07         2.35 o                         
   2   9   2         31.24         44.38         2.14 o                         
   3   9   2        104.44        103.63         2.78 o                         
   4   9   2         90.64         79.98         3.08 o                         
   5   9   2          8.95          9.46         2.86 o                         
   6   9   2         36.70         37.22         4.86 o                         
   7   9   2          1.16          0.25         4.43 o                         
 -14  10   2          0.16          4.04         4.35 o                         
 -13  10   2         17.12         12.93         3.97 o                         
 -12  10   2         43.46         47.71         3.50 o                         
 -11  10   2         32.80         33.17         2.69 o                         
 -10  10   2        154.69        170.70         3.46 o                         
  -9  10   2         19.42         23.76         1.94 o                         
  -8  10   2         24.56         20.72         1.76 o                         
  -7  10   2         68.96         79.37         2.03 o                         
  -6  10   2        123.36        139.06         2.36 o                         
  -5  10   2        412.25        402.22         3.97 o                         
  -4  10   2        309.90        286.43         3.36 o                         
  -3  10   2        598.40        591.74         4.87 o                         
  -2  10   2        880.77        882.45         6.19 o                         
  -1  10   2        110.39        101.68         2.29 o                         
   0  10   2        257.62        235.47         3.13 o                         
   1  10   2          1.17          0.88         1.60 o                         
   2  10   2         17.10         19.70         2.25 o                         
   3  10   2         37.30         50.63         2.91 o                         
   4  10   2          2.61          4.64         2.57 o                         
   5  10   2         82.77         86.82         5.16 o                         
   6  10   2         24.93         25.24         7.34 o                         
   7  10   2          3.95          6.39         4.95 o                         
 -14  11   2          4.81          1.71         4.78 o                         
 -13  11   2         11.67         10.51         3.95 o                         
 -12  11   2          7.11         11.18         3.14 o                         
 -11  11   2        140.18        145.59         4.35 o                         
 -10  11   2         39.99         45.84         2.41 o                         
  -9  11   2          3.75          1.49         1.73 o                         
  -8  11   2          4.48          6.31         1.61 o                         
  -7  11   2         84.11         73.64         2.19 o                         
  -6  11   2        406.06        365.98         3.99 o                         
  -5  11   2          7.62         15.57         1.83 o                         
  -4  11   2        118.75        113.52         2.53 o                         
  -3  11   2        228.54        221.27         3.12 o                         
  -2  11   2         20.77         30.21         2.11 o                         
  -1  11   2        329.73        309.56         3.57 o                         
   0  11   2         65.02         72.02         2.47 o                         
   1  11   2         17.87         31.40         2.57 o                         
   2  11   2         19.05         29.89         2.69 o                         
   3  11   2         98.02         96.81         3.82 o                         
   4  11   2        106.61        101.09         4.86 o                         
   5  11   2          0.17          4.52         3.91 o                         
   6  11   2         15.09         13.78         4.95 o                         
 -14  12   2          5.05         12.12         6.10 o                         
 -13  12   2          0.07          3.29         4.05 o                         
 -12  12   2        131.48        126.27         5.22 o                         
 -11  12   2          0.39          6.29         2.79 o                         
 -10  12   2         11.04         12.18         2.26 o                         
  -9  12   2          1.83          0.72         1.91 o                         
  -8  12   2         93.41         88.20         2.50 o                         
  -7  12   2        346.74        343.94         4.07 o                         
  -6  12   2        125.73        116.67         2.77 o                         
  -5  12   2        204.80        220.34         3.37 o                         
  -4  12   2        183.11        168.81         3.02 o                         
  -3  12   2        110.23        114.82         2.66 o                         
  -2  12   2        769.87        705.14         5.91 o                         
  -1  12   2        365.13        354.73         4.17 o                         
   0  12   2          5.99          9.96         2.24 o                         
   1  12   2          3.28          7.29         2.32 o                         
   2  12   2         61.45         63.90         4.47 o                         
   3  12   2        152.51        134.88         5.86 o                         
   4  12   2          0.04          9.19         3.84 o                         
   5  12   2         29.17         37.37         5.46 o                         
 -13  13   2          8.12          2.95         4.49 o                         
 -12  13   2         11.58         11.63         4.28 o                         
 -11  13   2         25.85         27.70         3.65 o                         
 -10  13   2         23.51         31.39         2.98 o                         
  -9  13   2        130.54        122.01         3.86 o                         
  -8  13   2          3.46          5.91         1.90 o                         
  -7  13   2         59.22         73.88         2.67 o                         
  -6  13   2        321.22        329.55         4.34 o                         
  -5  13   2         89.70         74.80         2.72 o                         
  -4  13   2          0.00         -0.40         1.96 o                         
  -3  13   2        185.69        170.39         3.57 o                         
  -2  13   2        397.14        381.44         5.48 o                         
  -1  13   2          3.76          9.62         2.48 o                         
   0  13   2          5.67          7.27         2.47 o                         
   1  13   2         88.74         93.67         5.51 o                         
   2  13   2         31.50         32.88         4.29 o                         
   3  13   2          0.06          0.64         4.37 o                         
   4  13   2         18.81         16.92         4.58 o                         
 -13  14   2          0.68         11.75         6.27 o                         
 -12  14   2          4.71          9.26         5.06 o                         
 -11  14   2         25.79         25.70         4.25 o                         
 -10  14   2          4.50          9.00         3.27 o                         
  -9  14   2          6.94          5.61         2.83 o                         
  -8  14   2         49.43         54.50         3.83 o                         
  -7  14   2         80.41         65.88         2.88 o                         
  -6  14   2         36.06         36.48         2.72 o                         
  -5  14   2         45.75         50.74         2.89 o                         
  -4  14   2         41.34         48.96         2.74 o                         
  -3  14   2         47.20         49.09         2.93 o                         
  -2  14   2          0.46          6.25         2.52 o                         
  -1  14   2         17.79         17.19         3.13 o                         
   0  14   2          6.17         10.68         3.68 o                         
   1  14   2         13.17         13.22         3.83 o                         
   2  14   2          4.05         10.18         4.79 o                         
   3  14   2          1.08         -4.34         4.34 o                         
 -12  15   2         12.22         13.64         6.36 o                         
 -11  15   2         22.40         12.66         4.93 o                         
 -10  15   2          0.96          4.07         4.00 o                         
  -9  15   2          0.93          3.23         3.39 o                         
  -8  15   2         24.63         31.04         4.08 o                         
  -7  15   2         52.02         60.99         4.03 o                         
  -6  15   2          0.07         -1.03         2.75 o                         
  -5  15   2         25.79         23.96         3.39 o                         
  -4  15   2        101.71        107.67         4.55 o                         
  -3  15   2          3.96          0.61         2.93 o                         
  -2  15   2         22.46         23.47         3.67 o                         
  -1  15   2         24.49         17.71         3.91 o                         
   0  15   2          6.43          5.05         3.86 o                         
   1  15   2         12.42         11.55         4.58 o                         
 -11  16   2          7.93          6.15         5.06 o                         
 -10  16   2          0.63          4.75         4.34 o                         
  -9  16   2         31.07         31.44         4.60 o                         
  -8  16   2         44.59         46.03         5.04 o                         
  -7  16   2          2.10          6.47         3.67 o                         
  -6  16   2         60.61         46.29         4.36 o                         
  -5  16   2         89.09         94.47         4.99 o                         
  -4  16   2         29.40         24.94         4.34 o                         
  -3  16   2         57.64         60.07         5.26 o                         
  -2  16   2         49.36         59.42         5.20 o                         
  -1  16   2         22.77         12.30         4.68 o                         
   0  16   2          0.52          3.46         5.30 o                         
 -10  17   2         22.20         20.49         5.20 o                         
  -9  17   2         35.69         31.00         5.11 o                         
  -8  17   2          2.96         13.44         4.74 o                         
  -7  17   2         46.91         40.95         5.50 o                         
  -6  17   2         23.79         15.29         5.38 o                         
  -5  17   2          0.68         -4.70         4.70 o                         
  -4  17   2         31.63         35.01         5.85 o                         
  -3  17   2         65.08         65.53         6.69 o                         
  -2  17   2          5.94          6.36         5.60 o                         
  -6  18   2          4.56          7.26         7.96 o                         
   3 -18   3          6.97         14.82         5.33 o                         
   4 -18   3         18.61          3.86         5.80 o                         
   5 -18   3         19.81         14.96         5.62 o                         
   6 -18   3         11.29         12.05         5.31 o                         
   7 -18   3          5.68         12.65         5.29 o                         
   0 -17   3         92.14         84.32         9.30 o                         
   1 -17   3         11.64         12.01         4.88 o                         
   2 -17   3         21.40         19.90         4.47 o                         
   3 -17   3         55.85         51.85         5.87 o                         
   4 -17   3          5.47          2.62         4.56 o                         
   5 -17   3          2.57          5.74         4.41 o                         
   6 -17   3          4.87          3.23         4.13 o                         
   7 -17   3         31.82         41.57         8.68 o                         
   8 -17   3         44.47         41.61         5.09 o                         
   9 -17   3          1.69          2.25         4.79 o                         
  -2 -16   3         16.64          4.69         6.44 o                         
  -1 -16   3         14.82         14.09         5.44 o                         
   0 -16   3         20.88         18.90         4.27 o                         
   1 -16   3         68.62         65.76         5.59 o                         
   2 -16   3         83.15         88.45         5.81 o                         
   3 -16   3          3.43          0.06         3.56 o                         
   4 -16   3          0.71          2.99         3.10 o                         
   5 -16   3         11.15         15.73         3.49 o                         
   6 -16   3         48.99         42.75         4.67 o                         
   7 -16   3         29.05         41.72         6.67 o                         
   8 -16   3         18.08         20.09         4.38 o                         
   9 -16   3         33.90         28.96         5.21 o                         
  10 -16   3          6.72         10.71         4.99 o                         
  -3 -15   3         15.52          8.37         4.66 o                         
  -2 -15   3         36.44         33.93         4.60 o                         
  -1 -15   3          5.42         11.71         3.61 o                         
   0 -15   3         37.28         41.48         3.91 o                         
   1 -15   3         58.13         66.78         4.08 o                         
   2 -15   3         81.13         81.45         3.58 o                         
   3 -15   3          0.60          6.10         2.60 o                         
   4 -15   3        149.65        145.91         4.19 o                         
   5 -15   3         27.78         34.54         3.71 o                         
   6 -15   3          0.72          4.61         2.64 o                         
   7 -15   3          2.78          5.98         2.81 o                         
   8 -15   3         37.23         42.53         4.62 o                         
   9 -15   3         50.14         52.26         4.38 o                         
  10 -15   3         10.25         14.67         4.18 o                         
  11 -15   3         47.11         51.07         6.06 o                         
  -4 -14   3         61.15         61.65         6.82 o                         
  -3 -14   3         49.31         47.53         4.75 o                         
  -2 -14   3          0.84          4.00         3.43 o                         
  -1 -14   3          8.48          9.20         2.98 o                         
   0 -14   3         73.68         67.86         3.13 o                         
   1 -14   3        106.33         93.38         3.33 o                         
   2 -14   3         60.91         61.83         2.72 o                         
   3 -14   3        362.75        324.63         4.08 o                         
   4 -14   3         53.13         57.80         2.47 o                         
   5 -14   3          6.02          5.58         1.93 o                         
   6 -14   3          1.06          4.32         2.04 o                         
   7 -14   3         17.85         18.93         2.44 o                         
   8 -14   3         99.34         98.34         3.48 o                         
   9 -14   3          0.43          6.90         2.74 o                         
  10 -14   3         87.96        103.52         4.59 o                         
  11 -14   3         69.93         83.96         5.44 o                         
  12 -14   3          3.33          4.38         4.44 o                         
  -5 -13   3         81.19         93.87         6.14 o                         
  -4 -13   3         95.44         96.11         5.12 o                         
  -3 -13   3          5.56          6.55         3.49 o                         
  -2 -13   3          1.66          1.02         2.72 o                         
  -1 -13   3         19.71         23.76         2.47 o                         
   0 -13   3         70.31         77.92         2.98 o                         
   1 -13   3         38.03         39.09         2.20 o                         
   2 -13   3        227.07        212.04         3.15 o                         
   3 -13   3        122.76        129.50         2.69 o                         
   4 -13   3          8.97         10.48         1.89 o                         
   5 -13   3          3.24          3.07         1.73 o                         
   6 -13   3        165.94        178.33         3.10 o                         
   7 -13   3        205.87        199.63         3.39 o                         
   8 -13   3         17.05         18.66         2.68 o                         
   9 -13   3         54.30         62.85         3.47 o                         
  10 -13   3         26.38         24.47         3.46 o                         
  11 -13   3          0.22          3.46         3.43 o                         
  12 -13   3          0.08          1.05         4.22 o                         
  -6 -12   3          7.99         13.74         4.84 o                         
  -5 -12   3         45.06         40.56         4.72 o                         
  -4 -12   3          0.01          1.49         3.12 o                         
  -3 -12   3         79.81        101.05         3.62 o                         
  -2 -12   3         84.67         89.00         3.20 o                         
  -1 -12   3         71.67         63.00         2.69 o                         
   0 -12   3         55.54         61.65         2.47 o                         
   1 -12   3        741.55        705.64         6.01 o                         
   2 -12   3         93.19         88.01         2.27 o                         
   3 -12   3        114.51        177.97         2.81 o                         
   4 -12   3        139.57        124.67         2.58 o                         
   5 -12   3        236.59        234.01         3.03 o                         
   6 -12   3        587.35        566.66         6.86 o                         
   7 -12   3         65.15         78.96         2.54 o                         
   8 -12   3        467.01        458.10         5.41 o                         
   9 -12   3        151.06        146.15         5.21 o                         
  10 -12   3          7.39          5.95         2.72 o                         
  11 -12   3          0.12          2.97         3.23 o                         
  12 -12   3         11.59         15.03         4.26 o                         
  13 -12   3          5.40         12.76         5.68 o                         
  -7 -11   3          6.46          3.53         4.43 o                         
  -6 -11   3         44.62         49.53         5.06 o                         
  -5 -11   3          0.32          0.96         3.13 o                         
  -4 -11   3        155.98        137.76         3.89 o                         
  -3 -11   3        273.10        256.71         5.34 o                         
  -2 -11   3         53.97         64.75         2.57 o                         
  -1 -11   3         67.94         68.03         2.37 o                         
   0 -11   3        891.12        874.93         6.26 o                         
   1 -11   3        227.85        200.42         2.77 o                         
   2 -11   3         82.77         78.27         2.00 o                         
   3 -11   3         79.50         78.55         2.13 o                         
   4 -11   3        223.07        214.50         2.81 o                         
   5 -11   3         68.58         81.64         2.05 o                         
   6 -11   3          0.31          4.95         1.59 o                         
   7 -11   3        380.79        401.54         4.53 o                         
   8 -11   3         85.76         88.32         2.56 o                         
   9 -11   3         34.86         31.47         2.51 o                         
  10 -11   3         23.23         29.28         2.87 o                         
  11 -11   3         18.51         18.38         3.38 o                         
  12 -11   3          7.78         11.09         3.88 o                         
  13 -11   3          4.15          7.04         5.37 o                         
  -8 -10   3         11.01          1.93         4.38 o                         
  -7 -10   3         21.54         17.58         4.22 o                         
  -6 -10   3          8.46         14.60         3.67 o                         
  -5 -10   3        147.95        137.12         4.23 o                         
  -4 -10   3        180.01        196.81         4.25 o                         
  -3 -10   3        147.12        150.62         3.45 o                         
  -2 -10   3         74.52         82.08         2.28 o                         
  -1 -10   3        182.44        179.04         3.45 o                         
   0 -10   3        140.01        122.51         2.23 o                         
   1 -10   3          6.10          9.21         1.38 o                         
   2 -10   3        350.50        365.72         3.36 o                         
   3 -10   3         41.76         54.60         1.71 o                         
   4 -10   3        722.41        754.43         5.04 o                         
   5 -10   3        549.58        559.61         4.37 o                         
   6 -10   3        298.63        276.44         3.29 o                         
   7 -10   3         21.54         21.50         1.87 o                         
   8 -10   3        122.27        122.80         2.76 o                         
   9 -10   3         96.45        102.19         3.32 o                         
  10 -10   3         11.54         11.61         2.58 o                         
  11 -10   3          9.14          8.47         3.48 o                         
  12 -10   3         10.25          7.51         3.88 o                         
  13 -10   3          2.66          4.13         4.90 o                         
  -9  -9   3          1.83         -3.78         5.05 o                         
  -8  -9   3          6.16          5.42         4.18 o                         
  -7  -9   3          9.15          8.87         4.02 o                         
  -6  -9   3         98.76        103.57         3.77 o                         
  -5  -9   3         77.05         83.08         3.11 o                         
  -4  -9   3        107.48        107.47         2.64 o                         
  -3  -9   3          5.14          9.33         1.63 o                         
  -2  -9   3         37.34         39.24         1.89 o                         
  -1  -9   3         52.19         60.31         1.90 o                         
   0  -9   3         75.03        101.86         1.96 o                         
   1  -9   3        797.08        820.87         5.24 o                         
   2  -9   3       1504.78       1545.72         8.03 o                         
   3  -9   3         39.21         50.44         1.59 o                         
   4  -9   3         98.44         98.74         1.89 o                         
   5  -9   3        932.62        930.47         5.88 o                         
   6  -9   3         60.58         67.35         1.96 o                         
   7  -9   3        100.50        100.90         2.40 o                         
   8  -9   3        202.65        186.95         3.07 o                         
   9  -9   3         68.94         78.33         2.65 o                         
  10  -9   3         25.57         24.81         2.93 o                         
  11  -9   3          5.17          6.39         3.04 o                         
  12  -9   3         29.54         27.31         4.63 o                         
  13  -9   3          0.47         -1.76         4.66 o                         
  -9  -8   3          0.31          3.11         5.12 o                         
  -8  -8   3          3.29          5.70         3.81 o                         
  -7  -8   3        100.43        107.70         4.02 o                         
  -6  -8   3         34.29         41.20         2.93 o                         
  -5  -8   3         34.63         32.84         2.30 o                         
  -4  -8   3        435.24        391.73         4.32 o                         
  -3  -8   3        118.65        116.49         2.27 o                         
  -2  -8   3        152.79        154.53         2.41 o                         
  -1  -8   3         82.73         81.16         1.90 o                         
   0  -8   3        880.41        851.26         5.37 o                         
   1  -8   3        299.07        288.61         2.52 o                         
   2  -8   3         57.26         55.79         1.46 o                         
   3  -8   3        549.59        543.40         3.79 o                         
   4  -8   3          2.08          1.96         1.06 o                         
   5  -8   3        322.01        349.37         3.39 o                         
   6  -8   3          3.36          5.58         1.36 o                         
   7  -8   3         57.42         64.39         2.05 o                         
   8  -8   3        135.00        130.61         2.59 o                         
   9  -8   3          1.24          3.04         1.79 o                         
  10  -8   3          7.41          6.66         2.19 o                         
  11  -8   3         32.86         29.82         3.14 o                         
  12  -8   3         16.18         21.26         4.21 o                         
  13  -8   3          1.54          3.45         4.48 o                         
 -10  -7   3          0.02          8.30         4.78 o                         
  -9  -7   3          1.03          0.22         3.68 o                         
  -8  -7   3          8.83          7.96         2.95 o                         
  -7  -7   3        147.54        146.97         3.86 o                         
  -6  -7   3          3.53          9.31         1.85 o                         
  -5  -7   3        475.72        482.43         4.85 o                         
  -4  -7   3        483.48        497.63         4.82 o                         
  -3  -7   3        217.97        206.85         2.68 o                         
  -2  -7   3        439.17        472.47         3.73 o                         
  -1  -7   3        171.75        170.30         2.41 o                         
   0  -7   3        663.34        675.97         4.24 o                         
   1  -7   3        326.41        341.67         2.84 o                         
   2  -7   3       1061.73       1162.41         5.96 o                         
   3  -7   3       1314.59       1214.11         6.48 o                         
   4  -7   3        575.14        518.71         3.82 o                         
   5  -7   3        314.45        324.50         3.12 o                         
   6  -7   3        402.55        399.05         3.69 o                         
   7  -7   3         72.93         78.72         2.01 o                         
   8  -7   3         38.41         39.36         1.86 o                         
   9  -7   3          4.75          4.37         1.82 o                         
  10  -7   3        206.79        194.90         3.88 o                         
  11  -7   3         15.85         20.80         2.93 o                         
  12  -7   3          0.04          1.39         3.91 o                         
  13  -7   3         10.30         13.36         6.08 o                         
 -11  -6   3          0.36          1.53         5.08 o                         
 -10  -6   3         10.89         13.08         3.95 o                         
  -9  -6   3         27.66         22.16         3.47 o                         
  -8  -6   3         25.38         29.81         2.54 o                         
  -7  -6   3         14.89         20.66         2.22 o                         
  -6  -6   3          5.17         12.82         1.77 o                         
  -5  -6   3        428.28        428.06         4.26 o                         
  -4  -6   3        320.86        332.87         3.75 o                         
  -3  -6   3         66.75         98.90         1.90 o                         
  -2  -6   3       2751.69       2726.53        13.00 o                         
  -1  -6   3       4502.68       4596.40        20.32 o                         
   0  -6   3        199.50        226.92         2.11 o                         
   1  -6   3       2768.91       2896.80        12.90 o                         
   2  -6   3       1659.51       1697.55         8.63 o                         
   3  -6   3        591.30        666.26         4.20 o                         
   4  -6   3        146.29        146.24         2.01 o                         
   5  -6   3       3062.03       3217.91        14.89 o                         
   6  -6   3       1028.11       1017.52         6.44 o                         
   7  -6   3         16.38         11.30         1.36 o                         
   8  -6   3         95.60         81.16         2.28 o                         
   9  -6   3        371.82        369.02         4.23 o                         
  10  -6   3         57.20         60.41         2.72 o                         
  11  -6   3          9.05         12.15         2.68 o                         
  12  -6   3         19.32         20.32         4.03 o                         
  13  -6   3          2.03          0.36         4.90 o                         
 -11  -5   3          4.53          2.97         4.19 o                         
 -10  -5   3         19.70         16.49         3.49 o                         
  -9  -5   3         55.79         68.09         3.40 o                         
  -8  -5   3          2.87          9.70         2.17 o                         
  -7  -5   3        159.26        134.32         2.79 o                         
  -6  -5   3       1156.08       1136.09         7.48 o                         
  -5  -5   3          5.02         11.48         1.49 o                         
  -4  -5   3        822.45        859.91         6.12 o                         
  -3  -5   3        104.91         75.26         1.60 o                         
  -2  -5   3         12.38          6.40         0.93 o                         
  -1  -5   3        717.99        790.32         4.57 o                         
   0  -5   3       1095.66       1133.71         5.62 o                         
   1  -5   3       3701.76       3813.99        15.93 o                         
   2  -5   3        522.72        515.88         3.27 o                         
   3  -5   3         77.29         83.33         1.47 o                         
   4  -5   3       3557.90       3558.69        16.49 o                         
   5  -5   3         36.08         50.83         1.47 o                         
   6  -5   3         48.37         42.81         1.51 o                         
   7  -5   3        146.47        139.31         2.18 o                         
   8  -5   3        113.38         85.46         2.16 o                         
   9  -5   3        110.93        107.19         2.51 o                         
  10  -5   3         10.79          9.36         2.23 o                         
  11  -5   3         29.97         28.69         3.94 o                         
  12  -5   3          5.72          7.16         3.98 o                         
  13  -5   3          0.51         -2.19         4.26 o                         
 -12  -4   3         13.59         15.49         5.19 o                         
 -11  -4   3          3.51          3.13         3.65 o                         
 -10  -4   3          8.76          7.20         3.09 o                         
  -9  -4   3          0.04          2.50         2.15 o                         
  -8  -4   3        253.07        256.59         3.88 o                         
  -7  -4   3        214.22        215.68         3.18 o                         
  -6  -4   3        145.00        145.05         2.49 o                         
  -5  -4   3        456.67        446.23         3.88 o                         
  -4  -4   3        152.00        120.33         2.00 o                         
  -3  -4   3         10.52          8.23         1.09 o                         
  -2  -4   3        265.38        267.59         2.13 o                         
  -1  -4   3       4534.69       4525.35        17.93 o                         
   0  -4   3         15.69         19.83         0.81 o                         
   1  -4   3       2522.51       2496.55        10.84 o                         
   2  -4   3         94.63        100.15         1.31 o                         
   3  -4   3        107.04         85.54         1.48 o                         
   4  -4   3        367.71        340.50         2.85 o                         
   5  -4   3         22.06         31.25         1.27 o                         
   6  -4   3        305.71        290.92         2.70 o                         
   7  -4   3        154.81        153.64         2.41 o                         
   8  -4   3         90.42         99.96         2.19 o                         
   9  -4   3        133.94        138.02         2.68 o                         
  10  -4   3         13.94         12.75         2.25 o                         
  11  -4   3          8.78          4.95         3.29 o                         
  12  -4   3          0.37          3.12         3.84 o                         
  13  -4   3          2.86         -2.97         4.43 o                         
 -12  -3   3          3.14          3.16         4.19 o                         
 -11  -3   3          1.73         -0.44         3.17 o                         
 -10  -3   3         13.25         11.16         2.63 o                         
  -9  -3   3         36.60         50.94         2.82 o                         
  -8  -3   3         40.92         46.34         2.26 o                         
  -7  -3   3         23.18         29.62         1.80 o                         
  -6  -3   3        735.95        737.85         5.42 o                         
  -5  -3   3        741.29        709.63         4.84 o                         
  -4  -3   3        166.11        199.38         2.13 o                         
  -3  -3   3         97.44        113.77         1.51 o                         
  -2  -3   3       1058.23       1010.60         5.38 o                         
  -1  -3   3       5097.93       5270.82        21.49 o                         
   0  -3   3        160.05        143.60         1.24 o                         
   1  -3   3       6969.82       7122.73        41.10 o                         
   2  -3   3        138.44        139.36         1.56 o                         
   3  -3   3       1512.29       1519.62         7.53 o                         
   4  -3   3       1752.71       1823.63         8.81 o                         
   5  -3   3        768.89        718.68         4.27 o                         
   6  -3   3        598.82        690.59         4.84 o                         
   7  -3   3         30.13         24.60         1.63 o                         
   8  -3   3         44.14         41.57         2.04 o                         
   9  -3   3        145.81        141.66         3.11 o                         
  10  -3   3         87.75         79.46         3.71 o                         
  11  -3   3          3.75          3.84         3.06 o                         
  12  -3   3         11.76         16.43         3.81 o                         
  13  -3   3          5.31         -0.72         4.29 o                         
 -13  -2   3          2.10        -11.06        11.06 o                         
 -12  -2   3          2.70          6.35         3.85 o                         
 -11  -2   3          0.65          0.81         3.20 o                         
 -10  -2   3         44.11         47.61         3.39 o                         
  -9  -2   3         10.14          8.33         1.83 o                         
  -8  -2   3          0.64          0.23         1.49 o                         
  -7  -2   3         46.89         45.35         1.84 o                         
  -6  -2   3        434.77        430.46         3.80 o                         
  -5  -2   3        245.46        228.29         2.34 o                         
  -4  -2   3        216.98        248.04         2.15 o                         
  -3  -2   3        832.55        842.71         4.64 o                         
  -2  -2   3       2140.43       2051.26         8.27 o                         
  -1  -2   3       5489.68       5698.30        41.78 o                         
   0  -2   3       5235.18       5252.85        30.28 o                         
   2  -2   3       4064.79       4059.98        18.28 o                         
   3  -2   3        114.79        109.27         1.36 o                         
   4  -2   3       1716.52       1610.30         8.50 o                         
   5  -2   3        399.48        363.04         3.04 o                         
   6  -2   3          0.15          0.43         1.14 o                         
   7  -2   3         41.89         41.46         1.92 o                         
   8  -2   3         83.04         80.31         2.36 o                         
   9  -2   3         51.00         66.07         2.97 o                         
  10  -2   3         12.10         14.68         2.55 o                         
  11  -2   3         29.16         29.74         3.90 o                         
  12  -2   3         21.50         21.62         5.03 o                         
 -13  -1   3          0.12         -1.94         4.21 o                         
 -12  -1   3          7.97          6.08         3.67 o                         
 -11  -1   3         25.31         31.12         3.25 o                         
 -10  -1   3          0.28         -1.97         2.07 o                         
  -9  -1   3        107.03        100.43         2.55 o                         
  -8  -1   3         18.99         19.44         1.77 o                         
  -7  -1   3        401.41        432.70         4.06 o                         
  -6  -1   3        507.34        533.71         4.28 o                         
  -5  -1   3        392.88        474.09         3.70 o                         
  -4  -1   3       5374.28       5458.90        22.63 o                         
  -3  -1   3       5217.41       5000.23        20.54 o                         
  -2  -1   3       2205.48       2141.73         9.32 o                         
  -1  -1   3         22.54         38.80         0.71 o                         
   0  -1   3       3265.08       3634.21        17.81 o                         
   1  -1   3       1149.68       1229.26         5.79 o                         
   2  -1   3          1.41         15.63         0.88 o                         
   3  -1   3       8194.55       8286.87        39.71 o                         
   4  -1   3       4767.37       4944.36        23.14 o                         
   5  -1   3        467.72        478.20         3.79 o                         
   6  -1   3         24.90         32.71         1.67 o                         
   7  -1   3        791.65        783.70         6.45 o                         
   8  -1   3         49.49         55.69         2.32 o                         
   9  -1   3         11.97         14.69         2.17 o                         
  10  -1   3         71.21         67.83         3.32 o                         
  11  -1   3          9.14         10.12         4.46 o                         
  12  -1   3          1.92          0.27         4.51 o                         
 -13   0   3         33.22         27.05         5.29 o                         
 -12   0   3         26.53         32.62         3.93 o                         
 -11   0   3          1.54          2.93         2.32 o                         
 -10   0   3         90.26         93.32         2.83 o                         
  -9   0   3        136.33        140.46         2.81 o                         
  -8   0   3        197.25        171.18         2.85 o                         
  -7   0   3        171.37        200.40         2.99 o                         
  -6   0   3        126.40        150.65         2.31 o                         
  -5   0   3       2586.46       2552.71        12.54 o                         
  -4   0   3       2018.69       2004.40         9.82 o                         
  -3   0   3       2350.01       2398.51        11.43 o                         
  -2   0   3       4050.29       4298.51        21.22 o                         
   0   0   3        128.77        213.42         2.52 o                         
   1   0   3        748.53        818.52         5.95 o                         
   2   0   3       9322.40       9618.74        67.64 o                         
   3   0   3         11.35         37.27         1.33 o                         
   4   0   3        668.22        708.78         5.14 o                         
   5   0   3         40.23         36.42         1.47 o                         
   6   0   3        634.02        589.41         5.25 o                         
   7   0   3        729.31        684.25         6.01 o                         
   8   0   3        215.71        194.56         3.48 o                         
   9   0   3        205.21        203.90         4.88 o                         
  10   0   3          9.20         10.52         3.23 o                         
  11   0   3          2.52          2.60         3.97 o                         
  12   0   3          0.18          8.48         5.39 o                         
 -13   1   3         25.45         30.09         4.37 o                         
 -12   1   3          0.34          2.06         3.02 o                         
 -11   1   3         30.61         43.13         2.87 o                         
 -10   1   3        144.40        131.62         2.89 o                         
  -9   1   3        241.44        236.58         3.47 o                         
  -8   1   3        116.33        117.30         2.45 o                         
  -7   1   3        233.85        220.37         2.86 o                         
  -6   1   3       2187.49       2189.79        10.83 o                         
  -5   1   3          1.77          1.80         0.91 o                         
  -4   1   3       1395.72       1447.55         6.79 o                         
  -3   1   3         85.87         91.88         1.15 o                         
   1   1   3        633.49        625.71         5.37 o                         
   2   1   3       2573.38       2696.29        16.87 o                         
   3   1   3        595.47        585.37         4.75 o                         
   4   1   3       3113.40       3085.30        17.28 o                         
   5   1   3        215.18        213.82         2.72 o                         
   6   1   3          1.10          0.04         1.32 o                         
   7   1   3         26.74         38.60         2.22 o                         
   8   1   3        118.96        108.86         3.11 o                         
   9   1   3         47.70         50.91         3.36 o                         
  10   1   3         24.85         28.27         3.99 o                         
  11   1   3          4.57          6.26         4.96 o                         
 -14   2   3          4.29          0.40         4.21 o                         
 -13   2   3          6.27         13.73         3.83 o                         
 -12   2   3          8.93          4.15         2.88 o                         
 -11   2   3          2.71          3.19         2.11 o                         
 -10   2   3        317.72        330.54         5.35 o                         
  -9   2   3         31.03         34.37         2.03 o                         
  -8   2   3        647.15        625.11         4.65 o                         
  -7   2   3         89.93         99.59         1.87 o                         
  -6   2   3        723.41        759.24         4.84 o                         
  -5   2   3          1.88         10.56         1.07 o                         
  -4   2   3        210.40        183.37         1.74 o                         
  -3   2   3       2236.75       2314.88        10.27 o                         
  -2   2   3        213.92        260.06         1.90 o                         
  -1   2   3       1463.96       1462.48         7.03 o                         
   0   2   3          3.65          6.53         0.71 o                         
   1   2   3        128.68        130.97         1.88 o                         
   2   2   3        133.22        158.92         2.27 o                         
   3   2   3         86.63         89.40         2.30 o                         
   4   2   3       1295.71       1254.23         8.33 o                         
   5   2   3       1239.15       1197.84         8.63 o                         
   6   2   3         32.78         40.19         2.16 o                         
   7   2   3         45.47         53.39         2.38 o                         
   8   2   3        110.86        101.70         3.01 o                         
   9   2   3         11.54         15.92         2.94 o                         
  10   2   3          0.38          8.75         4.36 o                         
  11   2   3         13.02         17.48         5.34 o                         
 -14   3   3          0.05         -0.40         4.40 o                         
 -13   3   3          1.34          0.07         3.49 o                         
 -12   3   3          4.06          6.25         2.90 o                         
 -11   3   3         15.74         12.89         2.39 o                         
 -10   3   3        108.40         86.43         2.36 o                         
  -9   3   3          1.73          4.83         1.44 o                         
  -8   3   3        595.42        569.19         4.78 o                         
  -7   3   3        206.82        202.02         2.44 o                         
  -6   3   3         25.18         36.96         1.36 o                         
  -5   3   3       2066.13       1928.93         8.94 o                         
  -4   3   3        116.82        143.24         1.57 o                         
  -3   3   3        217.67        249.92         2.02 o                         
  -2   3   3          5.08          6.62         0.77 o                         
  -1   3   3       4842.06       4706.51        20.81 o                         
   0   3   3       1135.15       1185.39         6.75 o                         
   1   3   3         55.52         53.72         1.38 o                         
   2   3   3       3369.19       3323.11        19.82 o                         
   3   3   3       1562.90       1449.42         9.63 o                         
   4   3   3         77.11         84.83         2.13 o                         
   5   3   3          0.86          0.59         1.37 o                         
   6   3   3         19.03         41.48         2.14 o                         
   7   3   3          7.04         11.69         1.98 o                         
   8   3   3          0.18          4.31         2.50 o                         
   9   3   3         23.75         26.09         4.46 o                         
  10   3   3         11.02          6.09         4.48 o                         
  11   3   3         14.14          5.26         5.04 o                         
 -14   4   3          0.66         -2.78         3.79 o                         
 -13   4   3         15.70         20.80         3.89 o                         
 -12   4   3          4.60          4.57         2.38 o                         
 -11   4   3          5.76          5.18         2.18 o                         
 -10   4   3         25.24         37.98         2.10 o                         
  -9   4   3         33.92         36.37         1.84 o                         
  -8   4   3        111.20        118.45         2.30 o                         
  -7   4   3         27.15         22.36         1.37 o                         
  -6   4   3        527.55        449.06         3.21 o                         
  -5   4   3        477.85        470.72         3.22 o                         
  -4   4   3        677.14        677.65         3.76 o                         
  -3   4   3       2096.87       1990.09         9.33 o                         
  -2   4   3        111.03        112.32         1.71 o                         
  -1   4   3        182.79        183.65         1.76 o                         
   0   4   3         79.68         75.17         1.33 o                         
   1   4   3        403.89        360.33         3.20 o                         
   2   4   3        296.20        262.81         2.83 o                         
   3   4   3        351.56        396.07         4.06 o                         
   4   4   3        246.59        240.14         4.01 o                         
   5   4   3         40.63         41.88         2.21 o                         
   6   4   3         47.01         54.25         2.51 o                         
   7   4   3         22.27         21.22         2.58 o                         
   8   4   3         53.09         63.21         4.28 o                         
   9   4   3         12.87          8.78         4.08 o                         
  10   4   3          0.04         -4.00         4.50 o                         
 -14   5   3          0.83          3.96         4.19 o                         
 -13   5   3          3.04          7.28         3.21 o                         
 -12   5   3          5.44          6.83         2.35 o                         
 -11   5   3        213.01        194.50         3.55 o                         
 -10   5   3        259.15        246.20         3.44 o                         
  -9   5   3         18.98         17.24         1.76 o                         
  -8   5   3        310.09        291.45         3.73 o                         
  -7   5   3         12.04         13.73         1.25 o                         
  -6   5   3        633.81        624.78         4.07 o                         
  -5   5   3       1180.49       1266.68         6.40 o                         
  -4   5   3         32.63         43.49         1.22 o                         
  -3   5   3         74.51         69.80         1.29 o                         
  -2   5   3       1639.27       1572.84         8.07 o                         
  -1   5   3          2.71          4.09         0.89 o                         
   0   5   3        617.09        611.57         4.17 o                         
   1   5   3        945.92        946.68         5.84 o                         
   2   5   3         16.82         23.78         1.37 o                         
   3   5   3        303.60        317.63         3.62 o                         
   4   5   3        892.06        843.29         7.68 o                         
   5   5   3        194.61        187.58         3.63 o                         
   6   5   3         53.93         53.37         2.90 o                         
   7   5   3        146.16        143.72         4.24 o                         
   8   5   3         41.36         37.84         4.38 o                         
   9   5   3          0.10         -4.62         4.62 o                         
  10   5   3          0.04         -3.90         5.71 o                         
 -14   6   3          2.03         -2.76         3.70 o                         
 -13   6   3          1.07          4.51         3.37 o                         
 -12   6   3         53.50         46.85         3.35 o                         
 -11   6   3        299.68        288.72         4.37 o                         
 -10   6   3         27.42         28.56         2.10 o                         
  -9   6   3         49.95         55.78         2.23 o                         
  -8   6   3        358.23        354.45         3.30 o                         
  -7   6   3        172.28        152.16         2.21 o                         
  -6   6   3        167.70        198.07         2.25 o                         
  -5   6   3         83.19         94.84         1.61 o                         
  -4   6   3       7175.01       7094.25        28.52 o                         
  -3   6   3         10.92         11.49         1.24 o                         
  -2   6   3       1117.39       1124.02         6.37 o                         
  -1   6   3       2376.91       2369.40        11.27 o                         
   0   6   3       1002.14       1036.86         6.07 o                         
   1   6   3         23.14         28.38         1.37 o                         
   2   6   3       1111.55       1124.24         7.65 o                         
   3   6   3        397.60        347.79         3.99 o                         
   4   6   3          0.38         -0.33         1.71 o                         
   5   6   3         23.33         36.15         2.45 o                         
   6   6   3        141.14        144.70         4.04 o                         
   7   6   3         20.62         22.30         3.56 o                         
   8   6   3          0.44          3.14         4.01 o                         
   9   6   3          3.53         -1.28         4.69 o                         
 -14   7   3          0.98         -0.63         3.80 o                         
 -13   7   3         27.33         29.61         4.14 o                         
 -12   7   3         16.70         22.33         2.68 o                         
 -11   7   3         16.53         10.42         2.15 o                         
 -10   7   3          0.28          1.11         1.73 o                         
  -9   7   3       1065.39       1041.23         7.23 o                         
  -8   7   3          0.41         -1.02         1.34 o                         
  -7   7   3         64.23         72.61         1.76 o                         
  -6   7   3       2022.71       2013.76         9.40 o                         
  -5   7   3        311.94        279.40         2.54 o                         
  -4   7   3          8.09          6.45         1.13 o                         
  -3   7   3        401.92        452.21         3.55 o                         
  -2   7   3        633.99        560.72         4.11 o                         
  -1   7   3        934.79        945.84         5.72 o                         
   0   7   3        211.41        210.94         2.55 o                         
   1   7   3       1878.72       1869.54        10.71 o                         
   2   7   3        190.82        170.49         2.83 o                         
   3   7   3         41.11         49.68         2.27 o                         
   4   7   3        249.39        237.98         3.96 o                         
   5   7   3         22.01         30.66         2.67 o                         
   6   7   3         12.34         18.48         2.94 o                         
   7   7   3          3.21          5.44         4.10 o                         
   8   7   3          5.73         10.06         6.43 o                         
 -14   8   3         14.45         13.50         4.19 o                         
 -13   8   3         17.78         17.87         3.93 o                         
 -12   8   3          0.04          4.33         2.43 o                         
 -11   8   3        219.90        202.50         3.87 o                         
 -10   8   3         45.40         46.06         2.24 o                         
  -9   8   3         16.43         29.29         1.94 o                         
  -8   8   3        122.71        115.32         2.20 o                         
  -7   8   3        114.86         99.39         2.02 o                         
  -6   8   3        592.10        611.37         4.32 o                         
  -5   8   3        540.74        552.43         4.09 o                         
  -4   8   3         53.86         62.16         1.71 o                         
  -3   8   3        248.33        211.92         2.58 o                         
  -2   8   3       1542.69       1571.09         8.90 o                         
  -1   8   3        172.45        163.69         2.46 o                         
   0   8   3       1001.80        966.83         6.36 o                         
   1   8   3        424.00        389.61         4.28 o                         
   2   8   3         39.43         49.60         2.15 o                         
   3   8   3          1.99          2.41         1.78 o                         
   4   8   3         24.65         32.15         2.66 o                         
   5   8   3         57.45         71.22         3.74 o                         
   6   8   3          1.98          7.46         3.73 o                         
   7   8   3         40.89         47.01         5.10 o                         
   8   8   3         13.79         16.18         5.52 o                         
 -14   9   3         17.51         19.04         4.85 o                         
 -13   9   3          6.10          3.89         3.43 o                         
 -12   9   3          2.30          2.84         2.57 o                         
 -11   9   3        207.78        215.35         3.96 o                         
 -10   9   3         72.46         71.51         2.32 o                         
  -9   9   3          4.67         12.76         1.68 o                         
  -8   9   3         45.26         48.90         1.94 o                         
  -7   9   3         89.09         89.44         1.96 o                         
  -6   9   3        530.05        546.89         4.17 o                         
  -5   9   3        602.38        606.89         4.85 o                         
  -4   9   3         41.62         45.36         1.83 o                         
  -3   9   3          3.56          4.67         1.30 o                         
  -2   9   3        157.87        163.70         2.51 o                         
  -1   9   3        515.90        516.54         4.39 o                         
   0   9   3        286.52        290.02         3.21 o                         
   1   9   3          5.14          8.65         1.62 o                         
   2   9   3        240.30        223.62         3.62 o                         
   3   9   3         14.57         21.91         2.13 o                         
   4   9   3         89.49         84.89         3.56 o                         
   5   9   3         18.84         21.12         4.03 o                         
   6   9   3         22.70         24.00         4.79 o                         
   7   9   3         10.61          7.98         5.14 o                         
 -14  10   3          0.03          2.84         4.24 o                         
 -13  10   3         21.47         23.66         3.97 o                         
 -12  10   3         23.54         21.88         3.26 o                         
 -11  10   3         33.14         36.35         2.98 o                         
 -10  10   3         72.03         76.86         2.60 o                         
  -9  10   3         16.47         12.60         1.72 o                         
  -8  10   3         64.84         62.96         2.02 o                         
  -7  10   3          3.31          6.20         1.55 o                         
  -6  10   3          0.86          2.39         1.45 o                         
  -5  10   3        282.37        296.62         3.42 o                         
  -4  10   3        792.57        787.63         5.85 o                         
  -3  10   3         26.59         45.26         2.10 o                         
  -2  10   3        585.36        592.51         4.89 o                         
  -1  10   3        406.32        386.47         3.95 o                         
   0  10   3        369.86        369.78         3.90 o                         
   1  10   3          7.05          7.34         1.81 o                         
   2  10   3          7.11         10.64         2.24 o                         
   3  10   3        307.53        288.88         5.00 o                         
   4  10   3         14.00         22.39         3.46 o                         
   5  10   3         87.58        107.86         6.65 o                         
   6  10   3         44.49         49.41         5.54 o                         
 -14  11   3          8.46          5.16         4.61 o                         
 -13  11   3         21.66         18.17         3.95 o                         
 -12  11   3          0.11         -0.67         3.18 o                         
 -11  11   3         37.34         34.65         3.57 o                         
 -10  11   3         77.98         99.20         2.96 o                         
  -9  11   3          5.31          5.26         1.71 o                         
  -8  11   3          2.59          2.19         1.61 o                         
  -7  11   3         99.44         98.99         2.35 o                         
  -6  11   3        492.88        523.85         4.88 o                         
  -5  11   3          1.20          4.03         1.63 o                         
  -4  11   3         40.08         44.67         2.22 o                         
  -3  11   3        505.02        466.71         4.57 o                         
  -2  11   3        555.15        512.69         4.70 o                         
  -1  11   3        148.70        153.61         2.71 o                         
   0  11   3         27.45         31.51         2.44 o                         
   1  11   3         37.09         46.25         2.94 o                         
   2  11   3         55.44         67.59         3.05 o                         
   3  11   3          1.58         13.55         3.05 o                         
   4  11   3         97.78         97.20         5.35 o                         
   5  11   3         37.09         33.86         7.38 o                         
 -14  12   3          9.87         -2.02         5.29 o                         
 -13  12   3          4.76         12.16         4.64 o                         
 -12  12   3         35.78         39.45         4.28 o                         
 -11  12   3        123.09        123.63         4.37 o                         
 -10  12   3         67.96         65.02         3.11 o                         
  -9  12   3          1.94          8.63         1.89 o                         
  -8  12   3        162.53        172.02         2.97 o                         
  -7  12   3        372.23        359.03         4.36 o                         
  -6  12   3         10.20         15.05         1.93 o                         
  -5  12   3         66.70         62.60         2.44 o                         
  -4  12   3        316.88        312.27         3.91 o                         
  -3  12   3         21.84         32.10         2.20 o                         
  -2  12   3         67.05         79.34         2.68 o                         
  -1  12   3        221.09        202.43         3.37 o                         
   0  12   3         99.02        110.58         3.40 o                         
   1  12   3          4.03          6.47         2.48 o                         
   2  12   3          5.25         12.47         3.31 o                         
   3  12   3         99.03         97.34         6.20 o                         
   4  12   3          5.50          8.00         4.85 o                         
   5  12   3          6.91         -1.99         6.03 o                         
 -13  13   3         10.86         10.99         4.51 o                         
 -12  13   3         11.32          6.69         4.05 o                         
 -11  13   3          6.10         11.00         3.53 o                         
 -10  13   3          9.75         10.95         2.88 o                         
  -9  13   3         85.13         88.09         3.07 o                         
  -8  13   3         77.03         78.35         2.77 o                         
  -7  13   3         20.27         24.81         2.33 o                         
  -6  13   3        179.66        170.62         3.58 o                         
  -5  13   3        368.58        368.54         4.69 o                         
  -4  13   3         22.36         24.14         2.37 o                         
  -3  13   3        115.70        108.63         3.28 o                         
  -2  13   3        338.50        322.90         5.70 o                         
  -1  13   3         30.70         36.67         3.10 o                         
   0  13   3         45.71         44.25         3.55 o                         
   1  13   3         30.02         52.35         4.90 o                         
   2  13   3         77.01         65.05         5.24 o                         
   3  13   3          5.32         10.47         4.17 o                         
   4  13   3          0.49          6.77        14.65 o                         
 -13  14   3         18.13         17.33         5.68 o                         
 -12  14   3          0.80         -2.50         4.61 o                         
 -11  14   3          4.56         -2.94         3.63 o                         
 -10  14   3         28.80         36.06         5.02 o                         
  -9  14   3          4.51          2.77         3.00 o                         
  -8  14   3          0.01         -1.09         2.39 o                         
  -7  14   3         34.51         28.99         2.75 o                         
  -6  14   3         32.59         36.05         2.79 o                         
  -5  14   3        204.82        193.92         4.18 o                         
  -4  14   3          2.51          1.41         2.25 o                         
  -3  14   3         75.54         75.83         3.21 o                         
  -2  14   3         62.49         56.74         3.71 o                         
  -1  14   3          2.74          0.13         2.95 o                         
   0  14   3         20.09         14.23         3.82 o                         
   1  14   3         16.40         12.29         4.12 o                         
   2  14   3         14.36         23.59         4.75 o                         
 -12  15   3          0.57          3.64         5.05 o                         
 -11  15   3          5.21         -0.36         5.22 o                         
 -10  15   3         12.99         10.51         4.56 o                         
  -9  15   3          0.25          6.59         3.82 o                         
  -8  15   3          8.46         10.09         3.19 o                         
  -7  15   3         50.06         51.16         4.54 o                         
  -6  15   3         45.77         60.38         3.86 o                         
  -5  15   3          1.05          4.10         3.31 o                         
  -4  15   3         13.80         17.97         3.36 o                         
  -3  15   3         37.57         36.26         4.21 o                         
  -2  15   3         17.12         17.87         4.07 o                         
  -1  15   3         28.20         14.38         4.09 o                         
   0  15   3          5.89          8.20         4.28 o                         
   1  15   3         14.28         18.65         4.90 o                         
 -11  16   3         12.65         13.37         5.12 o                         
 -10  16   3          4.88          7.14         4.48 o                         
  -9  16   3         17.03         17.70         4.61 o                         
  -8  16   3         43.81         37.50         4.51 o                         
  -7  16   3         51.46         56.26         4.93 o                         
  -6  16   3         23.42         26.37         4.48 o                         
  -5  16   3         66.98         71.70         5.09 o                         
  -4  16   3         57.93         64.55         5.87 o                         
  -3  16   3          0.13         11.27         4.61 o                         
  -2  16   3         18.16         20.37         5.22 o                         
  -1  16   3         28.63         16.39         5.32 o                         
 -10  17   3         15.52         17.97         6.37 o                         
  -9  17   3         62.63         56.93         7.38 o                         
  -8  17   3          1.71          7.83         4.57 o                         
  -7  17   3          9.45          8.17         4.92 o                         
  -6  17   3         37.74         27.83         5.09 o                         
  -5  17   3          5.80         -4.93         4.93 o                         
  -4  17   3          4.70          5.55         5.89 o                         
  -3  17   3         22.96         19.29         6.48 o                         
   3 -18   4          3.52          9.56         5.90 o                         
   4 -18   4         12.05         -1.21         5.42 o                         
   5 -18   4         25.73         20.66         5.49 o                         
   6 -18   4         35.27         26.36         5.96 o                         
   7 -18   4         36.58         39.61        12.13 o                         
   0 -17   4         44.78         48.62         7.17 o                         
   1 -17   4         43.30         31.95         5.34 o                         
   2 -17   4          7.12          8.51         4.48 o                         
   3 -17   4         18.97         18.83         5.16 o                         
   4 -17   4          1.87         -0.43         4.17 o                         
   5 -17   4          1.31          7.79         4.32 o                         
   6 -17   4          5.00         14.85         4.45 o                         
   7 -17   4         33.06         39.77         4.92 o                         
   8 -17   4         21.51         21.86         4.76 o                         
   9 -17   4          9.07         12.40         5.13 o                         
  -2 -16   4          6.86          7.60         5.38 o                         
  -1 -16   4         26.06         12.34         4.96 o                         
   0 -16   4         54.78         57.15         6.07 o                         
   1 -16   4          0.07          2.45         3.79 o                         
   2 -16   4         66.26         72.38         4.74 o                         
   3 -16   4          6.79          1.05         3.66 o                         
   4 -16   4          4.20         18.36         3.56 o                         
   5 -16   4          2.02          1.95         3.51 o                         
   6 -16   4         54.35         60.66         6.13 o                         
   7 -16   4         90.51        102.22         5.50 o                         
   8 -16   4          3.53          3.94         3.68 o                         
   9 -16   4          4.70          8.27         4.05 o                         
  10 -16   4         35.43         31.89         5.77 o                         
  -3 -15   4          9.13          8.90         4.29 o                         
  -2 -15   4         26.38         21.88         4.52 o                         
  -1 -15   4         30.40         23.21         3.88 o                         
   0 -15   4          2.32          7.45         3.22 o                         
   1 -15   4         55.10         59.42         4.27 o                         
   2 -15   4        113.42        100.93         3.85 o                         
   3 -15   4         18.51         18.14         2.59 o                         
   4 -15   4         15.61         13.38         2.54 o                         
   5 -15   4         84.85         90.67         4.01 o                         
   6 -15   4         14.77         16.82         2.95 o                         
   7 -15   4          1.04          8.42         3.04 o                         
   8 -15   4         13.55         17.18         3.23 o                         
   9 -15   4         24.69         27.58         3.77 o                         
  10 -15   4         19.45         16.84         4.88 o                         
  11 -15   4          7.77          8.55         4.91 o                         
  -4 -14   4         19.40         12.78         4.46 o                         
  -3 -14   4         69.97         86.61         5.21 o                         
  -2 -14   4         30.01         34.26         4.02 o                         
  -1 -14   4          3.35          6.76         3.18 o                         
   0 -14   4         92.64         86.78         3.25 o                         
   1 -14   4        115.75        109.68         3.29 o                         
   2 -14   4          0.70          2.54         2.09 o                         
   3 -14   4        169.69        170.76         3.71 o                         
   4 -14   4         89.30         99.12         2.79 o                         
   5 -14   4        101.97         89.79         2.72 o                         
   6 -14   4         44.33         45.76         2.82 o                         
   7 -14   4          2.95          3.46         2.23 o                         
   8 -14   4         49.48         54.39         3.25 o                         
   9 -14   4         23.75         19.41         3.16 o                         
  10 -14   4         20.19         29.60         3.79 o                         
  11 -14   4         51.55         54.96         7.52 o                         
  -5 -13   4         36.84         42.58         5.11 o                         
  -4 -13   4         73.35         68.49         5.89 o                         
  -3 -13   4         34.05         37.89         4.01 o                         
  -2 -13   4          0.35          3.64         2.59 o                         
  -1 -13   4         29.71         33.79         2.91 o                         
   0 -13   4        157.19        160.91         3.63 o                         
   1 -13   4          8.61          6.70         1.84 o                         
   2 -13   4          6.34         11.08         1.78 o                         
   3 -13   4        618.82        583.61         5.42 o                         
   4 -13   4        192.56        180.58         3.21 o                         
   5 -13   4          0.44         -0.46         1.73 o                         
   6 -13   4        120.35        129.76         2.99 o                         
   7 -13   4         47.27         51.29         2.51 o                         
   8 -13   4          8.55          9.57         2.18 o                         
   9 -13   4          5.79         10.09         2.61 o                         
  10 -13   4         45.56         44.90         3.78 o                         
  11 -13   4         24.44         29.19         5.30 o                         
  12 -13   4          3.01          2.25         4.31 o                         
  -6 -12   4         11.88          3.32         4.68 o                         
  -5 -12   4         41.43         39.32         4.55 o                         
  -4 -12   4         17.88         21.07         3.26 o                         
  -3 -12   4         17.72         16.00         2.90 o                         
  -2 -12   4        260.72        244.41         4.21 o                         
  -1 -12   4        168.63        168.94         3.39 o                         
   0 -12   4         27.61         35.85         2.20 o                         
   1 -12   4          1.34          1.23         1.52 o                         
   2 -12   4         22.22         23.36         1.84 o                         
   3 -12   4         54.85         58.52         2.08 o                         
   4 -12   4        159.32        169.12         2.92 o                         
   5 -12   4         66.61         69.78         2.20 o                         
   6 -12   4        407.86        426.67         5.90 o                         
   7 -12   4        200.60        203.52         3.36 o                         
   8 -12   4         57.48         70.81         2.85 o                         
   9 -12   4        166.56        164.65         5.13 o                         
  10 -12   4          0.99          5.83         3.07 o                         
  11 -12   4          0.98          3.34         3.38 o                         
  12 -12   4          2.65         -2.76         4.16 o                         
  -7 -11   4         10.36          0.07         4.47 o                         
  -6 -11   4         48.74         47.33         4.84 o                         
  -5 -11   4          4.21          1.71         2.92 o                         
  -4 -11   4          7.20          9.74         2.68 o                         
  -3 -11   4        318.50        333.15         4.73 o                         
  -2 -11   4        169.39        182.37         3.29 o                         
  -1 -11   4          0.33          1.22         1.70 o                         
   0 -11   4         44.18         39.69         2.02 o                         
   1 -11   4         26.50         38.05         1.84 o                         
   2 -11   4        315.20        352.15         3.60 o                         
   3 -11   4         12.81         13.70         1.58 o                         
   4 -11   4        626.66        622.72         4.75 o                         
   5 -11   4        254.85        245.82         3.01 o                         
   6 -11   4        233.20        218.64         3.16 o                         
   7 -11   4        128.32        136.07         2.76 o                         
   8 -11   4         99.55        100.93         2.92 o                         
   9 -11   4        144.63        142.25         3.68 o                         
  10 -11   4         19.38         13.62         2.94 o                         
  11 -11   4         18.49         14.27         3.67 o                         
  12 -11   4         26.19         22.06         4.63 o                         
  13 -11   4          2.50         -3.92         5.65 o                         
  -8 -10   4         11.25         11.01         4.79 o                         
  -7 -10   4         32.60         37.07         4.56 o                         
  -6 -10   4         11.55         15.05         3.85 o                         
  -5 -10   4          0.98          0.61         2.36 o                         
  -4 -10   4        234.31        257.59         4.17 o                         
  -3 -10   4        418.29        383.93         4.20 o                         
  -2 -10   4         82.20         83.51         2.28 o                         
  -1 -10   4        125.15        115.61         2.50 o                         
   0 -10   4        368.78        394.04         4.41 o                         
   1 -10   4        489.37        537.51         4.24 o                         
   2 -10   4        573.96        577.99         4.23 o                         
   3 -10   4        358.75        382.98         3.50 o                         
   4 -10   4        211.98        213.49         2.65 o                         
   5 -10   4         23.72         26.50         1.67 o                         
   6 -10   4         86.10         79.75         2.22 o                         
   7 -10   4         35.49         44.11         2.13 o                         
   8 -10   4          3.75          1.76         1.73 o                         
   9 -10   4          3.27          4.31         2.29 o                         
  10 -10   4          5.76          8.84         2.54 o                         
  11 -10   4         62.69         55.67         4.27 o                         
  12 -10   4          0.36          2.95         3.81 o                         
  13 -10   4         12.94         15.30         5.58 o                         
  -9  -9   4         19.29          4.25         5.42 o                         
  -8  -9   4         42.25         38.23         5.10 o                         
  -7  -9   4          0.64          6.57         3.53 o                         
  -6  -9   4         18.85         30.05         2.97 o                         
  -5  -9   4         72.81         71.83         3.15 o                         
  -4  -9   4        150.38        141.12         2.83 o                         
  -3  -9   4         17.24         20.12         1.70 o                         
  -2  -9   4         25.32         31.89         1.71 o                         
  -1  -9   4          9.25         10.23         1.37 o                         
   0  -9   4        152.00        174.47         2.32 o                         
   1  -9   4          2.14          4.63         1.18 o                         
   2  -9   4        664.86        645.79         4.48 o                         
   3  -9   4        588.81        539.28         4.15 o                         
   4  -9   4         17.42         14.42         1.35 o                         
   5  -9   4        402.74        380.79         3.62 o                         
   6  -9   4         56.65         63.95         1.95 o                         
   7  -9   4        197.25        194.02         2.92 o                         
   8  -9   4         48.32         52.40         2.29 o                         
   9  -9   4         44.95         54.72         3.28 o                         
  10  -9   4        136.66        128.69         3.87 o                         
  11  -9   4          2.48          3.30         2.97 o                         
  12  -9   4         27.24         19.63         4.66 o                         
  13  -9   4          0.92         -4.88         4.88 o                         
 -10  -8   4          3.04          4.08         5.27 o                         
  -9  -8   4         22.46         32.71         5.81 o                         
  -8  -8   4          7.11          7.97         3.60 o                         
  -7  -8   4         96.76         95.46         3.87 o                         
  -6  -8   4          8.60          9.64         2.36 o                         
  -5  -8   4         29.80         49.38         2.51 o                         
  -4  -8   4          1.79          6.12         1.64 o                         
  -3  -8   4        133.52        126.66         2.30 o                         
  -2  -8   4        159.41        164.23         2.43 o                         
  -1  -8   4          6.51          4.71         1.16 o                         
   0  -8   4        590.00        578.17         4.05 o                         
   1  -8   4        304.07        296.09         2.64 o                         
   2  -8   4        220.79        200.47         2.36 o                         
   3  -8   4         45.20         52.83         1.52 o                         
   4  -8   4        107.42        117.48         1.94 o                         
   5  -8   4       1356.33       1352.37         7.68 o                         
   6  -8   4         44.68         45.22         1.83 o                         
   7  -8   4         64.81         64.07         2.09 o                         
   8  -8   4         25.70         26.72         1.91 o                         
   9  -8   4        302.90        286.92         4.08 o                         
  10  -8   4         19.37         17.28         2.58 o                         
  11  -8   4         11.71         11.89         2.91 o                         
  12  -8   4         11.82         10.71         4.54 o                         
  13  -8   4          0.57         -0.21         5.01 o                         
 -10  -7   4         14.08         10.94         5.25 o                         
  -9  -7   4          0.09         -0.16         3.62 o                         
  -8  -7   4          7.46          7.70         2.65 o                         
  -7  -7   4          7.39         14.01         2.24 o                         
  -6  -7   4        137.06        131.33         2.77 o                         
  -5  -7   4         29.22         38.01         2.24 o                         
  -4  -7   4        392.95        346.38         3.81 o                         
  -3  -7   4        516.00        514.01         4.15 o                         
  -2  -7   4          3.71          4.68         1.18 o                         
  -1  -7   4        135.27        144.08         2.08 o                         
   0  -7   4        512.79        546.71         3.79 o                         
   1  -7   4         25.77         35.55         1.29 o                         
   2  -7   4          1.86         11.69         1.16 o                         
   3  -7   4         71.67         78.88         1.62 o                         
   4  -7   4       3746.49       3879.17        18.20 o                         
   5  -7   4         93.56        101.59         1.98 o                         
   6  -7   4         10.72         12.22         1.52 o                         
   7  -7   4          1.86          3.10         1.40 o                         
   8  -7   4        206.42        192.23         2.86 o                         
   9  -7   4         98.44         94.49         2.84 o                         
  10  -7   4        112.11        119.25         3.44 o                         
  11  -7   4         44.30         45.05         3.54 o                         
  12  -7   4          8.24          8.87         4.25 o                         
  13  -7   4          5.46          5.35         5.60 o                         
 -11  -6   4         57.76         54.85         6.63 o                         
 -10  -6   4          0.16          1.32         4.06 o                         
  -9  -6   4         29.44         29.01         3.43 o                         
  -8  -6   4          7.06          7.87         2.30 o                         
  -7  -6   4          3.63          5.70         1.88 o                         
  -6  -6   4        341.19        332.97         3.94 o                         
  -5  -6   4        462.80        437.97         4.31 o                         
  -4  -6   4       2447.72       2431.13        12.94 o                         
  -3  -6   4        251.45        243.99         2.52 o                         
  -2  -6   4       1074.62       1107.87         6.38 o                         
  -1  -6   4       2856.28       2629.04        12.01 o                         
   0  -6   4          1.67          1.02         0.88 o                         
   1  -6   4       4741.15       5023.66        21.25 o                         
   2  -6   4       5546.31       5643.69        23.66 o                         
   3  -6   4       1321.39       1406.26         8.21 o                         
   4  -6   4        495.06        438.99         3.58 o                         
   5  -6   4        247.72        247.31         2.79 o                         
   6  -6   4        437.89        419.12         3.67 o                         
   7  -6   4        521.77        509.40         4.32 o                         
   8  -6   4          2.58          2.92         1.50 o                         
   9  -6   4        306.18        298.69         4.13 o                         
  10  -6   4         59.21         52.13         2.83 o                         
  11  -6   4          0.33          0.81         2.91 o                         
  12  -6   4          3.08          9.77         3.99 o                         
  13  -6   4         13.83         16.53         6.93 o                         
 -11  -5   4          3.84          5.35         4.01 o                         
 -10  -5   4         71.43         72.82         6.20 o                         
  -9  -5   4         27.22         28.69         3.06 o                         
  -8  -5   4         70.24         77.99         2.81 o                         
  -7  -5   4         31.00         30.57         2.06 o                         
  -6  -5   4        713.03        697.77         5.61 o                         
  -5  -5   4        697.17        707.93         5.48 o                         
  -4  -5   4        649.31        717.53         5.17 o                         
  -3  -5   4       4783.52       4886.79        20.94 o                         
  -2  -5   4        305.28        253.82         2.18 o                         
  -1  -5   4       1217.26       1263.50         5.96 o                         
   0  -5   4         88.28         71.55         1.23 o                         
   1  -5   4       2891.29       3011.59        13.12 o                         
   2  -5   4       1946.13       1943.19         9.02 o                         
   3  -5   4        162.96        153.97         2.03 o                         
   4  -5   4       2375.78       2310.66        11.58 o                         
   5  -5   4        977.52        957.51         5.86 o                         
   6  -5   4         19.96         27.22         1.55 o                         
   7  -5   4          0.70          4.05         1.41 o                         
   8  -5   4         52.82         47.27         2.01 o                         
   9  -5   4        193.67        203.93         3.31 o                         
  10  -5   4         78.13         64.12         2.73 o                         
  11  -5   4          4.53          5.37         3.29 o                         
  12  -5   4         10.75          8.75         3.90 o                         
  13  -5   4          0.25          8.75         5.14 o                         
 -12  -4   4         16.50         18.94         5.01 o                         
 -11  -4   4         24.61         24.19         4.00 o                         
 -10  -4   4         38.01         28.36         3.33 o                         
  -9  -4   4          4.23          4.69         2.51 o                         
  -8  -4   4         18.20         24.00         2.16 o                         
  -7  -4   4        176.34        154.53         2.78 o                         
  -6  -4   4        382.84        368.69         3.66 o                         
  -5  -4   4         36.52         33.06         1.65 o                         
  -4  -4   4         96.37        113.40         1.93 o                         
  -3  -4   4        371.18        339.95         2.63 o                         
  -2  -4   4          2.02          2.53         0.73 o                         
  -1  -4   4        573.63        527.39         3.01 o                         
   0  -4   4       1504.14       1520.92         7.01 o                         
   1  -4   4        250.02        233.72         1.95 o                         
   2  -4   4          5.30          3.07         0.77 o                         
   3  -4   4          1.16          1.97         0.86 o                         
   4  -4   4        137.94        106.15         1.70 o                         
   5  -4   4        241.74        212.31         2.36 o                         
   6  -4   4          0.38         -0.08         1.11 o                         
   7  -4   4        279.30        281.88         3.03 o                         
   8  -4   4        130.25        128.38         2.61 o                         
   9  -4   4          5.82          7.36         2.03 o                         
  10  -4   4          0.21         -0.68         2.09 o                         
  11  -4   4         13.85         11.54         3.50 o                         
  12  -4   4          1.47          0.67         3.76 o                         
  13  -4   4          2.12         -6.89         6.89 o                         
 -12  -3   4         13.07          9.14         5.55 o                         
 -11  -3   4         13.40         14.34         3.22 o                         
 -10  -3   4          0.04          1.10         2.36 o                         
  -9  -3   4          5.84          8.82         2.24 o                         
  -8  -3   4          1.16          0.36         1.58 o                         
  -7  -3   4          1.78          3.09         1.51 o                         
  -6  -3   4          7.95         10.06         1.38 o                         
  -5  -3   4          2.06          0.24         1.01 o                         
  -4  -3   4         33.80         14.56         1.16 o                         
  -3  -3   4          0.57          3.16         0.81 o                         
  -2  -3   4        246.24        260.29         1.96 o                         
  -1  -3   4          6.20          5.00         0.64 o                         
   0  -3   4       8474.43       8427.49        62.45 o                         
   1  -3   4         11.88         13.95         0.83 o                         
   2  -3   4         13.09         11.90         0.80 o                         
   3  -3   4        731.07        637.09         4.04 o                         
   4  -3   4       1511.71       1518.50         8.07 o                         
   5  -3   4          6.29          5.80         1.05 o                         
   6  -3   4        782.50        785.83         5.53 o                         
   7  -3   4          1.30         -1.34         1.34 o                         
   8  -3   4          2.14         -0.49         1.52 o                         
   9  -3   4         10.39         10.47         2.01 o                         
  10  -3   4         45.05         44.44         4.36 o                         
  11  -3   4         15.42         15.79         3.50 o                         
  12  -3   4          2.43          4.27         4.76 o                         
 -13  -2   4          1.13          3.56         4.67 o                         
 -12  -2   4         19.94         17.32         3.87 o                         
 -11  -2   4          2.65          6.51         3.15 o                         
 -10  -2   4         17.84         17.50         2.50 o                         
  -9  -2   4         64.25         64.80         2.31 o                         
  -8  -2   4         74.91         63.49         2.13 o                         
  -7  -2   4        307.66        287.63         3.23 o                         
  -6  -2   4         66.86         67.09         1.60 o                         
  -5  -2   4       2948.86       3048.89        14.04 o                         
  -4  -2   4       1478.63       1406.05         6.92 o                         
  -3  -2   4       2997.49       2971.41        12.89 o                         
  -2  -2   4        396.39        392.00         2.45 o                         
  -1  -2   4         15.56         16.07         0.71 o                         
   0  -2   4        312.31        352.14         2.23 o                         
   1  -2   4       1392.04       1477.90         6.93 o                         
   2  -2   4       1147.97       1146.94         5.84 o                         
   3  -2   4       3478.37       3616.07        17.22 o                         
   4  -2   4         38.07         44.66         1.42 o                         
   5  -2   4       2140.33       2083.80        11.06 o                         
   6  -2   4        294.13        299.44         3.34 o                         
   7  -2   4         29.59         30.46         1.89 o                         
   8  -2   4         24.72         38.13         2.16 o                         
   9  -2   4        176.12        176.49         3.84 o                         
  10  -2   4         10.23          4.64         2.41 o                         
  11  -2   4          4.15         -1.46         3.29 o                         
  12  -2   4          3.77          5.45         4.92 o                         
 -13  -1   4          6.49          6.28         4.13 o                         
 -12  -1   4          5.52          5.49         3.46 o                         
 -11  -1   4         57.51         64.63         3.48 o                         
 -10  -1   4        107.73        112.44         3.82 o                         
  -9  -1   4         37.57         37.31         2.22 o                         
  -8  -1   4         10.74         17.54         1.78 o                         
  -7  -1   4          2.48          0.17         1.28 o                         
  -6  -1   4       3359.67       3311.10        15.82 o                         
  -5  -1   4       1493.68       1593.88         8.15 o                         
  -4  -1   4       4497.78       4645.79        18.94 o                         
  -3  -1   4       5491.53       5620.28        22.27 o                         
  -2  -1   4       2946.87       3177.96        14.10 o                         
  -1  -1   4       4613.78       4783.86        21.59 o                         
   0  -1   4        477.26        448.57         2.72 o                         
   1  -1   4        462.84        530.07         3.36 o                         
   2  -1   4       1356.88       1341.75         7.96 o                         
   3  -1   4         72.67         76.82         1.63 o                         
   4  -1   4       4527.08       4475.50        25.29 o                         
   5  -1   4        429.02        444.14         3.99 o                         
   6  -1   4         10.33          7.73         1.49 o                         
   7  -1   4         53.18         53.54         2.46 o                         
   8  -1   4        100.84         86.86         2.74 o                         
   9  -1   4         19.08         28.18         2.71 o                         
  10  -1   4         23.99         25.55         3.60 o                         
  11  -1   4         15.22         15.66         4.74 o                         
  12  -1   4         14.42          7.51         5.17 o                         
 -13   0   4          2.41          5.21         4.23 o                         
 -12   0   4         22.92         26.32         3.69 o                         
 -11   0   4        147.69        143.64         4.21 o                         
 -10   0   4          3.21          5.77         2.04 o                         
  -9   0   4          0.45         -0.12         1.67 o                         
  -8   0   4         48.25         38.45         1.95 o                         
  -7   0   4        345.94        348.57         3.70 o                         
  -6   0   4         73.29         83.87         1.94 o                         
  -5   0   4       1544.70       1544.74         8.13 o                         
  -4   0   4       4229.71       4389.14        18.76 o                         
  -3   0   4        378.24        492.53         2.85 o                         
  -2   0   4       5280.51       5203.10        21.83 o                         
   0   0   4       2961.24       3080.49        15.16 o                         
   1   0   4       1450.18       1605.21        10.87 o                         
   2   0   4        463.31        443.64         4.29 o                         
   3   0   4       1778.41       1859.12        11.24 o                         
   4   0   4       1938.69       1951.40        12.19 o                         
   5   0   4        203.21        213.29         2.89 o                         
   6   0   4        544.90        493.92         4.76 o                         
   7   0   4          4.73          3.43         1.54 o                         
   8   0   4         88.70         92.94         3.02 o                         
   9   0   4          6.18          8.22         2.72 o                         
  10   0   4          8.81          3.90         3.43 o                         
  11   0   4          3.07          1.59         4.27 o                         
 -14   1   4          0.10         -3.60         4.44 o                         
 -13   1   4          2.20          1.36         3.63 o                         
 -12   1   4         31.03         34.38         3.57 o                         
 -11   1   4          0.13          3.92         2.12 o                         
 -10   1   4         29.91         27.41         2.09 o                         
  -9   1   4        155.98        166.27         3.26 o                         
  -8   1   4         69.99         71.84         2.08 o                         
  -7   1   4        138.45        120.64         2.20 o                         
  -6   1   4       2640.31       2826.78        13.50 o                         
  -5   1   4       1713.49       1661.24         7.85 o                         
  -4   1   4        272.05        252.96         2.04 o                         
  -3   1   4         11.44         16.38         0.85 o                         
  -2   1   4       1261.47       1303.38         6.49 o                         
   0   1   4       5903.65       6018.79        32.00 o                         
   1   1   4        266.12        228.31         3.09 o                         
   2   1   4        594.47        624.75         5.64 o                         
   3   1   4       1645.87       1618.85        10.17 o                         
   4   1   4        947.02       1029.12         7.67 o                         
   5   1   4        337.33        303.13         3.58 o                         
   6   1   4         71.95         77.48         2.36 o                         
   7   1   4          1.98          3.79         1.94 o                         
   8   1   4          8.78          8.32         2.42 o                         
   9   1   4         41.25         41.95         3.56 o                         
  10   1   4          2.00          2.94         3.78 o                         
  11   1   4          4.12          3.92         5.16 o                         
 -14   2   4          1.66          1.25         4.12 o                         
 -13   2   4         28.17         29.98         4.05 o                         
 -12   2   4         18.27         18.06         2.78 o                         
 -11   2   4         68.43         78.96         2.95 o                         
 -10   2   4        122.73        115.33         2.69 o                         
  -9   2   4         99.60         84.92         2.22 o                         
  -8   2   4         28.44         27.11         1.74 o                         
  -7   2   4       1168.17       1165.44         6.56 o                         
  -6   2   4       1869.53       1752.82         8.58 o                         
  -5   2   4        475.77        473.59         3.15 o                         
  -4   2   4          0.54          1.41         0.79 o                         
  -3   2   4       8144.78       8072.55        35.59 o                         
  -2   2   4        611.92        705.09         4.01 o                         
  -1   2   4        488.77        497.02         3.17 o                         
   0   2   4       2512.70       2731.92        15.09 o                         
   1   2   4       1996.12       2051.81        13.45 o                         
   2   2   4       1201.23       1167.87         8.49 o                         
   3   2   4         40.52         46.10         1.69 o                         
   4   2   4       1210.18       1227.33         9.18 o                         
   5   2   4         11.73         17.94         1.97 o                         
   6   2   4         34.66         35.77         2.23 o                         
   7   2   4        188.37        170.36         3.54 o                         
   8   2   4         50.68         59.79         3.64 o                         
   9   2   4          4.68         12.48         3.98 o                         
  10   2   4          0.92          0.08         4.11 o                         
  11   2   4          3.79          1.95         5.79 o                         
 -14   3   4          6.34          1.45         4.17 o                         
 -13   3   4         13.95         22.75         3.85 o                         
 -12   3   4          3.60          2.73         2.35 o                         
 -11   3   4         36.65         27.57         2.63 o                         
 -10   3   4         64.85         68.53         2.25 o                         
  -9   3   4          6.82          6.32         1.50 o                         
  -8   3   4        722.88        675.67         4.77 o                         
  -7   3   4         65.19         53.05         1.59 o                         
  -6   3   4        215.94        228.05         2.32 o                         
  -5   3   4       1193.40       1119.17         5.95 o                         
  -4   3   4        779.28        780.47         4.51 o                         
  -3   3   4        156.64        145.23         1.65 o                         
  -2   3   4       4001.78       4008.41        17.44 o                         
  -1   3   4        106.42         86.83         1.25 o                         
   0   3   4       1541.05       1488.31         8.75 o                         
   1   3   4       1308.36       1406.73         9.28 o                         
   2   3   4        712.35        739.54         6.34 o                         
   3   3   4        174.87        151.80         2.65 o                         
   4   3   4        699.07        662.22         6.64 o                         
   5   3   4        245.07        213.91         3.55 o                         
   6   3   4          8.13          6.67         1.93 o                         
   7   3   4          6.88         12.32         2.28 o                         
   8   3   4          7.61          9.64         3.34 o                         
   9   3   4          3.77         -0.95         4.66 o                         
  10   3   4          6.61          8.40         5.57 o                         
 -14   4   4          5.36          9.86         4.36 o                         
 -13   4   4          5.84          9.48         3.24 o                         
 -12   4   4         14.01         18.04         2.64 o                         
 -11   4   4         18.34         19.86         2.21 o                         
 -10   4   4          9.13         10.83         1.69 o                         
  -9   4   4         26.40         28.37         1.86 o                         
  -8   4   4        784.03        781.42         5.54 o                         
  -7   4   4          8.61         12.96         1.32 o                         
  -6   4   4        201.43        197.58         2.24 o                         
  -5   4   4        715.05        702.28         4.31 o                         
  -4   4   4        918.44        876.49         5.05 o                         
  -3   4   4         31.34         31.45         1.14 o                         
  -2   4   4         10.30         27.98         1.22 o                         
  -1   4   4       5754.84       5958.88        26.48 o                         
   0   4   4        362.73        398.30         3.40 o                         
   1   4   4         54.19         75.86         1.74 o                         
   2   4   4        193.23        166.57         2.72 o                         
   3   4   4         62.44         61.41         1.95 o                         
   4   4   4         19.88         30.35         2.28 o                         
   5   4   4        245.51        236.17         3.82 o                         
   6   4   4         43.11         48.37         2.85 o                         
   7   4   4         26.52         28.68         3.49 o                         
   8   4   4         18.84         27.09         4.41 o                         
   9   4   4          0.65         -1.93         4.67 o                         
  10   4   4         11.68          7.48         5.80 o                         
 -14   5   4          0.34         -2.84         3.55 o                         
 -13   5   4         30.57         26.65         3.70 o                         
 -12   5   4          0.46          2.64         2.26 o                         
 -11   5   4          8.70         12.70         2.08 o                         
 -10   5   4         92.13        103.85         2.63 o                         
  -9   5   4        290.13        296.26         3.44 o                         
  -8   5   4          5.53          5.48         1.45 o                         
  -7   5   4        190.63        175.99         2.30 o                         
  -6   5   4       1297.12       1232.15         6.66 o                         
  -5   5   4        199.56        199.37         2.29 o                         
  -4   5   4         33.01         39.09         1.36 o                         
  -3   5   4        790.37        767.98         5.24 o                         
  -2   5   4        764.72        712.37         5.24 o                         
  -1   5   4       1247.70       1350.45         7.36 o                         
   0   5   4        244.04        254.78         2.68 o                         
   1   5   4       1354.74       1331.33         8.68 o                         
   2   5   4          0.90         -0.12         1.24 o                         
   3   5   4        154.80        157.78         2.78 o                         
   4   5   4        318.10        301.61         5.04 o                         
   5   5   4        489.42        435.43         6.20 o                         
   6   5   4          9.95         13.19         2.81 o                         
   7   5   4         31.99         34.11         3.73 o                         
   8   5   4         19.55         14.38         5.42 o                         
   9   5   4         29.83         21.58         6.53 o                         
 -14   6   4          0.12         -3.30         3.46 o                         
 -13   6   4          5.20         11.62         3.40 o                         
 -12   6   4         12.44         14.26         2.49 o                         
 -11   6   4        263.16        263.68         4.40 o                         
 -10   6   4        100.15        101.65         2.65 o                         
  -9   6   4          4.79          8.40         1.72 o                         
  -8   6   4        865.70        884.22         5.64 o                         
  -7   6   4        164.96        148.39         2.21 o                         
  -6   6   4        606.66        600.73         4.01 o                         
  -5   6   4        142.96        150.47         2.04 o                         
  -4   6   4       1794.42       1775.60         9.60 o                         
  -3   6   4        385.37        379.94         3.57 o                         
  -2   6   4       1111.81       1132.86         6.45 o                         
  -1   6   4       1701.39       1673.03         8.56 o                         
   0   6   4        975.43        978.60         6.22 o                         
   1   6   4        147.67        129.17         2.19 o                         
   2   6   4          0.44          1.25         1.36 o                         
   3   6   4       1291.70       1247.55         9.49 o                         
   4   6   4        498.34        486.62         5.94 o                         
   5   6   4          6.86          9.85         2.71 o                         
   6   6   4         18.64         20.65         3.27 o                         
   7   6   4         21.69         35.34         4.78 o                         
   8   6   4         69.79         68.46         6.91 o                         
   9   6   4          0.35          3.36         5.61 o                         
 -14   7   4          8.98          5.09         3.89 o                         
 -13   7   4          2.30          2.98         3.44 o                         
 -12   7   4         67.32         62.17         3.16 o                         
 -11   7   4         96.70        105.12         3.01 o                         
 -10   7   4         20.19         28.92         2.23 o                         
  -9   7   4        719.76        728.00         5.64 o                         
  -8   7   4        130.40        112.41         2.30 o                         
  -7   7   4         15.77         15.88         1.42 o                         
  -6   7   4         56.13         58.24         1.60 o                         
  -5   7   4          8.94          8.70         1.12 o                         
  -4   7   4        744.10        713.64         5.18 o                         
  -3   7   4        518.03        572.24         4.43 o                         
  -2   7   4       1410.03       1441.66         7.86 o                         
  -1   7   4        770.31        711.66         4.79 o                         
   0   7   4        271.18        261.72         3.03 o                         
   1   7   4          6.47         10.42         1.45 o                         
   2   7   4        494.57        490.46         4.79 o                         
   3   7   4        204.56        197.43         3.76 o                         
   4   7   4         50.72         61.75         2.84 o                         
   5   7   4         10.14         12.63         2.49 o                         
   6   7   4         18.00         22.29         4.22 o                         
   7   7   4         21.54         19.54         5.45 o                         
   8   7   4          3.08          9.10         5.86 o                         
 -14   8   4          0.41          2.05         4.29 o                         
 -13   8   4         55.35         59.40         5.79 o                         
 -12   8   4         29.86         30.11         2.79 o                         
 -11   8   4         47.96         54.74         2.76 o                         
 -10   8   4        205.55        196.82         3.24 o                         
  -9   8   4        149.13        153.60         2.65 o                         
  -8   8   4         10.22         22.59         1.60 o                         
  -7   8   4        323.00        309.32         3.03 o                         
  -6   8   4        181.96        171.84         2.30 o                         
  -5   8   4        418.36        412.31         3.64 o                         
  -4   8   4        144.90        133.45         2.19 o                         
  -3   8   4        405.45        415.17         3.84 o                         
  -2   8   4        363.32        351.46         3.36 o                         
  -1   8   4        176.57        167.61         2.47 o                         
   0   8   4        108.79        109.04         2.18 o                         
   1   8   4        247.36        234.01         3.17 o                         
   2   8   4         34.32         43.77         2.19 o                         
   3   8   4         90.80         88.90         2.76 o                         
   4   8   4          7.06          9.97         2.63 o                         
   5   8   4         39.19         41.06         3.56 o                         
   6   8   4         32.42         29.57         5.35 o                         
   7   8   4          0.29         -0.54         5.11 o                         
 -14   9   4         11.35          6.71         4.24 o                         
 -13   9   4          9.03         14.18         4.16 o                         
 -12   9   4         26.10         30.16         2.81 o                         
 -11   9   4         11.22         11.47         2.37 o                         
 -10   9   4        175.41        179.08         2.95 o                         
  -9   9   4          0.97          3.34         1.56 o                         
  -8   9   4        194.18        190.70         2.66 o                         
  -7   9   4        126.41        117.91         2.18 o                         
  -6   9   4         65.64         65.37         1.79 o                         
  -5   9   4         10.20         13.06         1.54 o                         
  -4   9   4          9.39         15.22         1.55 o                         
  -3   9   4        907.98        883.08         6.15 o                         
  -2   9   4        126.40        115.28         2.29 o                         
  -1   9   4        232.95        235.42         2.93 o                         
   0   9   4        138.72        131.92         2.43 o                         
   1   9   4         30.87         39.36         2.15 o                         
   2   9   4         35.17         41.46         2.54 o                         
   3   9   4          3.16          7.66         2.23 o                         
   4   9   4          2.28          7.18         2.78 o                         
   5   9   4         60.69         68.87         5.19 o                         
   6   9   4          0.05         -4.45         4.45 o                         
   7   9   4         23.05         14.27         5.36 o                         
 -14  10   4          3.80         10.27         4.53 o                         
 -13  10   4          6.12         14.79         3.89 o                         
 -12  10   4         24.51         21.75         3.06 o                         
 -11  10   4          0.32          0.12         2.24 o                         
 -10  10   4        100.66        114.03         2.83 o                         
  -9  10   4          7.21          6.83         1.66 o                         
  -8  10   4         19.39         21.31         1.77 o                         
  -7  10   4        189.13        183.23         2.73 o                         
  -6  10   4         47.06         49.30         2.06 o                         
  -5  10   4         12.61         19.87         1.77 o                         
  -4  10   4       1191.71       1133.00         7.60 o                         
  -3  10   4         27.05         25.87         1.89 o                         
  -2  10   4         79.57         79.10         2.20 o                         
  -1  10   4         65.74         56.11         2.10 o                         
   0  10   4         15.06         17.05         1.72 o                         
   1  10   4         32.95         43.85         2.66 o                         
   2  10   4          0.51          5.65         2.26 o                         
   3  10   4        111.99        110.06         4.00 o                         
   4  10   4         47.65         50.32         4.74 o                         
   5  10   4          3.49          3.89         4.05 o                         
   6  10   4         31.79         24.95         5.04 o                         
 -14  11   4         10.95          9.05         4.54 o                         
 -13  11   4          0.60          3.28         3.75 o                         
 -12  11   4         44.29         38.51         3.91 o                         
 -11  11   4          0.05         -1.28         2.62 o                         
 -10  11   4          8.60         13.94         2.10 o                         
  -9  11   4        233.20        223.25         3.27 o                         
  -8  11   4         99.39         88.47         2.35 o                         
  -7  11   4          1.83          4.54         1.68 o                         
  -6  11   4          5.48          8.61         1.74 o                         
  -5  11   4        262.19        257.84         3.47 o                         
  -4  11   4        190.05        196.33         3.19 o                         
  -3  11   4        123.13        114.70         2.66 o                         
  -2  11   4        599.19        584.63         5.12 o                         
  -1  11   4         20.60         29.44         2.04 o                         
   0  11   4          1.76          1.83         2.03 o                         
   1  11   4        139.25        131.30         3.49 o                         
   2  11   4        150.38        156.29         4.63 o                         
   3  11   4         46.18         62.67         4.92 o                         
   4  11   4         32.72         27.92         5.05 o                         
   5  11   4         33.69         30.54         5.78 o                         
 -14  12   4         15.16          9.64         5.06 o                         
 -13  12   4          0.33          4.03         4.46 o                         
 -12  12   4          8.74          8.09         3.66 o                         
 -11  12   4        120.77        104.22         4.23 o                         
 -10  12   4        281.60        286.39         5.22 o                         
  -9  12   4          2.65          5.39         1.87 o                         
  -8  12   4        218.92        221.44         3.39 o                         
  -7  12   4         96.43         91.28         2.56 o                         
  -6  12   4         21.92         21.84         2.16 o                         
  -5  12   4         43.61         51.92         2.43 o                         
  -4  12   4        575.24        572.70         5.53 o                         
  -3  12   4        195.32        191.90         3.39 o                         
  -2  12   4         51.37         56.30         2.50 o                         
  -1  12   4         13.66         16.32         2.43 o                         
   0  12   4        101.00         97.06         3.42 o                         
   1  12   4         48.49         51.68         3.81 o                         
   2  12   4          2.11          9.20         3.36 o                         
   3  12   4         33.00         28.98         5.57 o                         
   4  12   4         34.68         34.92         5.72 o                         
 -13  13   4          4.50          1.35         4.32 o                         
 -12  13   4          9.54          3.53         3.94 o                         
 -11  13   4         57.71         71.67         6.38 o                         
 -10  13   4         24.15         25.06         3.16 o                         
  -9  13   4         43.55         40.39         2.72 o                         
  -8  13   4        154.52        144.89         3.62 o                         
  -7  13   4         67.79         77.63         2.90 o                         
  -6  13   4          2.14          0.35         2.18 o                         
  -5  13   4        227.48        213.47         4.05 o                         
  -4  13   4         55.96         55.12         3.05 o                         
  -3  13   4          1.38          5.87         2.26 o                         
  -2  13   4         19.35         24.92         2.62 o                         
  -1  13   4         74.32         75.66         3.44 o                         
   0  13   4         39.49         43.54         3.67 o                         
   1  13   4          8.88         18.78         3.74 o                         
   2  13   4         45.71         51.05         5.27 o                         
   3  13   4         10.23         16.17         4.86 o                         
 -13  14   4         22.16         20.70         6.38 o                         
 -12  14   4          9.29          4.92         4.61 o                         
 -11  14   4          0.12          4.70         3.82 o                         
 -10  14   4         34.35         36.48         4.60 o                         
  -9  14   4          7.74          6.15         3.23 o                         
  -8  14   4          9.49         11.15         2.86 o                         
  -7  14   4         20.00         20.87         2.94 o                         
  -6  14   4         22.50         21.42         2.72 o                         
  -5  14   4        143.96        138.67         3.59 o                         
  -4  14   4         23.97         31.39         2.95 o                         
  -3  14   4         28.13         33.34         3.12 o                         
  -2  14   4         90.41         97.02         4.24 o                         
  -1  14   4         34.08         22.49         3.77 o                         
   0  14   4          2.78         -2.57         3.50 o                         
   1  14   4          9.82         10.98         4.92 o                         
   2  14   4         28.36         17.87         5.07 o                         
 -12  15   4         11.06          6.44         5.24 o                         
 -11  15   4          3.04          5.57         4.94 o                         
 -10  15   4         18.25         17.76         4.38 o                         
  -9  15   4          7.58         10.00         3.75 o                         
  -8  15   4          4.68          7.68         3.58 o                         
  -7  15   4          1.37          4.55         3.39 o                         
  -6  15   4         87.74         92.68         4.65 o                         
  -5  15   4         50.98         59.04         5.01 o                         
  -4  15   4          0.15          3.12         3.39 o                         
  -3  15   4         50.93         49.34         4.81 o                         
  -2  15   4         47.28         51.17         5.13 o                         
  -1  15   4          2.50          2.94         4.49 o                         
   0  15   4          4.88          1.68         4.39 o                         
 -11  16   4         17.49         11.62         5.04 o                         
 -10  16   4         20.41         21.60         4.70 o                         
  -9  16   4          2.38          5.13         4.33 o                         
  -8  16   4         18.55         14.17         4.15 o                         
  -7  16   4         71.01         75.20         5.70 o                         
  -6  16   4         12.12         18.20         4.38 o                         
  -5  16   4         29.01         23.38         4.74 o                         
  -4  16   4         47.38         36.10         5.54 o                         
  -3  16   4         17.13         13.08         5.79 o                         
  -2  16   4          0.30          0.04         5.10 o                         
  -1  16   4          7.52          6.60         5.19 o                         
  -9  17   4         34.20         32.63         5.57 o                         
  -8  17   4         20.73         25.12         5.05 o                         
  -7  17   4          4.16          5.73         4.52 o                         
  -6  17   4         11.21          4.50         4.89 o                         
  -5  17   4         26.00          6.27         5.45 o                         
  -4  17   4          0.93         -5.36         5.36 o                         
   3 -18   5         24.55         12.07         5.75 o                         
   4 -18   5          1.09          1.09         6.48 o                         
   5 -18   5          9.14         25.80         5.41 o                         
   6 -18   5         50.81         65.21        10.64 o                         
   0 -17   5          1.31         -5.65         5.65 o                         
   1 -17   5         27.96         21.81         5.12 o                         
   2 -17   5         45.75         48.82         5.54 o                         
   3 -17   5          4.75          5.33         4.74 o                         
   4 -17   5         20.07         15.75         5.20 o                         
   5 -17   5         34.88         33.39         5.72 o                         
   6 -17   5         23.54         24.56         5.71 o                         
   7 -17   5          3.28         10.10         4.14 o                         
   8 -17   5          6.80          9.81         4.40 o                         
   9 -17   5         10.73          9.97         4.94 o                         
  -2 -16   5         12.65         12.82         4.99 o                         
  -1 -16   5         13.60          3.54         4.26 o                         
   0 -16   5         74.92         84.07         6.30 o                         
   1 -16   5         51.46         37.02         4.07 o                         
   2 -16   5          1.95         -3.25         3.25 o                         
   3 -16   5          9.45         12.17         3.73 o                         
   4 -16   5         29.98         39.62         4.15 o                         
   5 -16   5          9.75          6.94         3.63 o                         
   6 -16   5         20.49         20.67         3.92 o                         
   7 -16   5         82.58         94.23         6.86 o                         
   8 -16   5         32.94         38.09         5.09 o                         
   9 -16   5          0.06          1.98         4.28 o                         
  10 -16   5         18.23         20.45         4.82 o                         
  -3 -15   5          0.79         -3.73         4.25 o                         
  -2 -15   5         10.04          4.70         3.94 o                         
  -1 -15   5         97.88        102.29         4.71 o                         
   0 -15   5         32.33         33.46         3.77 o                         
   1 -15   5         14.79         15.07         2.90 o                         
   2 -15   5         26.82         30.49         3.16 o                         
   3 -15   5         49.77         60.22         3.88 o                         
   4 -15   5         36.30         34.21         3.20 o                         
   5 -15   5         68.96         71.25         4.50 o                         
   6 -15   5        113.85        122.21         4.20 o                         
   7 -15   5          7.45          7.60         3.04 o                         
   8 -15   5          4.91         10.06         3.45 o                         
   9 -15   5          5.84          6.59         3.27 o                         
  10 -15   5         56.68         50.66         5.79 o                         
  11 -15   5         23.22         19.52         5.13 o                         
  -4 -14   5          3.18          6.43         4.47 o                         
  -3 -14   5         29.51         30.94         4.48 o                         
  -2 -14   5         78.85         87.89         4.39 o                         
  -1 -14   5          8.91          8.67         2.90 o                         
   0 -14   5         71.00         75.36         3.34 o                         
   1 -14   5         67.77         69.03         2.97 o                         
   2 -14   5         12.77         15.13         2.25 o                         
   3 -14   5          0.06          3.49         2.18 o                         
   4 -14   5         23.49         30.65         2.51 o                         
   5 -14   5        144.09        146.63         3.67 o                         
   6 -14   5          2.26          3.35         2.13 o                         
   7 -14   5          9.54         12.93         2.56 o                         
   8 -14   5         12.11         14.24         2.99 o                         
   9 -14   5         23.12         19.73         3.26 o                         
  10 -14   5          4.65         10.44         3.61 o                         
  11 -14   5          2.88          4.05         4.52 o                         
  -6 -13   5         22.69         18.15         5.13 o                         
  -5 -13   5          1.50          8.61         4.29 o                         
  -4 -13   5          3.00          5.27         3.77 o                         
  -3 -13   5         69.02         68.38         4.40 o                         
  -2 -13   5          9.92         13.75         2.68 o                         
  -1 -13   5         32.05         36.91         2.73 o                         
   0 -13   5        207.86        207.34         4.59 o                         
   1 -13   5         51.11         43.33         2.37 o                         
   2 -13   5         20.50         23.09         2.04 o                         
   3 -13   5        262.01        253.24         3.62 o                         
   4 -13   5        605.01        544.44         6.44 o                         
   5 -13   5          3.61          7.49         1.86 o                         
   6 -13   5          1.34          1.32         2.05 o                         
   7 -13   5         14.09         17.03         2.29 o                         
   8 -13   5         28.75         30.31         2.59 o                         
   9 -13   5         26.65         22.57         3.16 o                         
  10 -13   5         21.26         20.58         3.79 o                         
  11 -13   5         37.63         31.65         4.93 o                         
  12 -13   5          7.51         13.42         5.19 o                         
  -7 -12   5          7.89          3.80         4.98 o                         
  -6 -12   5          0.20         -4.31         4.31 o                         
  -5 -12   5         22.59         23.07         4.74 o                         
  -4 -12   5         34.50         36.60         3.68 o                         
  -3 -12   5         93.31        108.38         3.53 o                         
  -2 -12   5         86.33         76.98         2.84 o                         
  -1 -12   5        364.44        362.28         4.86 o                         
   0 -12   5         35.76         54.52         2.33 o                         
   1 -12   5        295.44        301.85         3.59 o                         
   2 -12   5          3.47          1.28         1.57 o                         
   3 -12   5        431.15        404.79         4.16 o                         
   4 -12   5        551.01        541.81         4.54 o                         
   5 -12   5         43.41         47.25         2.13 o                         
   6 -12   5        147.98        148.52         2.91 o                         
   7 -12   5        231.64        237.08         3.87 o                         
   8 -12   5          0.06          1.90         2.23 o                         
   9 -12   5         19.31         17.59         2.63 o                         
  10 -12   5         41.88         37.73         3.89 o                         
  11 -12   5          3.83          5.01         3.52 o                         
  12 -12   5          1.16          7.73         4.93 o                         
  -7 -11   5          0.45          1.98         4.70 o                         
  -6 -11   5         32.48         34.97         4.50 o                         
  -5 -11   5         46.80         42.45         3.84 o                         
  -4 -11   5         35.08         43.15         2.86 o                         
  -3 -11   5          8.54         12.59         2.33 o                         
  -2 -11   5        210.04        209.34         3.58 o                         
  -1 -11   5        524.06        511.54         4.94 o                         
   0 -11   5         15.93         18.89         1.78 o                         
   1 -11   5         18.26         18.88         1.68 o                         
   2 -11   5        201.61        208.94         2.91 o                         
   3 -11   5          7.62          9.79         1.55 o                         
   4 -11   5          0.56          2.03         1.49 o                         
   5 -11   5        386.87        386.01         4.20 o                         
   6 -11   5        441.64        423.68         4.20 o                         
   7 -11   5         26.68         29.72         2.09 o                         
   8 -11   5         54.64         55.95         2.99 o                         
   9 -11   5        112.44        108.85         3.80 o                         
  10 -11   5         24.51         20.67         2.95 o                         
  11 -11   5          0.58          6.11         3.80 o                         
  12 -11   5         35.84         22.87         4.63 o                         
  -8 -10   5          5.87          5.46         4.65 o                         
  -7 -10   5         51.92         52.46         5.48 o                         
  -6 -10   5          2.75          1.79         3.31 o                         
  -5 -10   5         19.25         15.86         2.61 o                         
  -4 -10   5          1.42          5.28         1.96 o                         
  -3 -10   5        268.27        266.17         3.42 o                         
  -2 -10   5        170.79        179.27         2.77 o                         
  -1 -10   5        103.39        105.55         2.35 o                         
   0 -10   5        966.43        946.95         6.07 o                         
   1 -10   5        492.30        499.77         4.10 o                         
   2 -10   5         16.55         20.94         1.57 o                         
   3 -10   5       1490.67       1477.04         8.07 o                         
   4 -10   5        130.25        128.82         2.32 o                         
   5 -10   5        133.70        133.34         2.46 o                         
   6 -10   5         37.00         45.10         2.03 o                         
   7 -10   5        171.47        180.69         2.93 o                         
   8 -10   5         88.47        105.34         2.73 o                         
   9 -10   5          4.97          4.55         2.04 o                         
  10 -10   5          0.11         -0.91         2.71 o                         
  11 -10   5         21.77         19.50         3.71 o                         
  12 -10   5          7.61         10.55         5.03 o                         
  -9  -9   5          6.28          6.77         5.27 o                         
  -8  -9   5         50.73         49.36         5.25 o                         
  -7  -9   5         28.73         32.40         3.76 o                         
  -6  -9   5         20.24         10.60         2.58 o                         
  -5  -9   5         76.82         79.88         2.98 o                         
  -4  -9   5         33.02         51.98         2.31 o                         
  -3  -9   5         33.88         32.91         1.95 o                         
  -2  -9   5        320.99        313.49         3.35 o                         
  -1  -9   5        193.87        170.25         2.44 o                         
   0  -9   5        735.74        795.76         5.19 o                         
   1  -9   5         54.64         58.42         1.65 o                         
   2  -9   5        187.47        169.19         2.34 o                         
   3  -9   5        360.55        341.35         3.17 o                         
   4  -9   5          1.50          1.11         1.22 o                         
   5  -9   5        105.38         99.19         2.14 o                         
   6  -9   5         37.31         41.32         1.97 o                         
   7  -9   5        205.54        196.00         3.05 o                         
   8  -9   5          0.31          2.25         1.80 o                         
   9  -9   5          0.94          3.82         2.07 o                         
  10  -9   5         50.76         53.05         3.53 o                         
  11  -9   5         21.99         12.74         3.31 o                         
  12  -9   5          1.18          0.34         6.03 o                         
 -10  -8   5          1.49         -0.15         4.93 o                         
  -9  -8   5         38.03         30.47         5.15 o                         
  -8  -8   5          0.21          4.20         3.55 o                         
  -7  -8   5         48.70         45.47         3.16 o                         
  -6  -8   5          1.43          1.88         2.09 o                         
  -5  -8   5          7.16          9.93         2.00 o                         
  -4  -8   5        268.74        225.00         3.19 o                         
  -3  -8   5        215.81        226.86         2.97 o                         
  -2  -8   5       1135.92       1173.71         7.18 o                         
  -1  -8   5        499.67        523.91         3.99 o                         
   0  -8   5        438.92        482.95         3.65 o                         
   1  -8   5         45.75         50.98         1.49 o                         
   2  -8   5         45.04         61.23         1.62 o                         
   3  -8   5        455.52        484.95         3.78 o                         
   4  -8   5         36.02         37.73         1.63 o                         
   5  -8   5        327.44        318.75         3.24 o                         
   6  -8   5        349.69        324.04         3.45 o                         
   7  -8   5         10.66         16.60         1.74 o                         
   8  -8   5        334.90        308.25         3.69 o                         
   9  -8   5        200.73        205.71         3.93 o                         
  10  -8   5         17.87         16.27         2.52 o                         
  11  -8   5          0.00          1.50         3.15 o                         
  12  -8   5          1.22          1.07         5.05 o                         
  13  -8   5          5.33          1.23        13.67 o                         
 -10  -7   5         52.47         35.92         5.13 o                         
  -9  -7   5         13.41         18.91         3.89 o                         
  -8  -7   5         33.33         36.85         2.99 o                         
  -7  -7   5          0.48          5.50         2.18 o                         
  -6  -7   5         45.16         52.97         2.52 o                         
  -5  -7   5         64.79         72.75         2.32 o                         
  -4  -7   5        166.53        183.11         2.72 o                         
  -3  -7   5       1411.44       1417.38         7.92 o                         
  -2  -7   5        691.06        738.56         4.73 o                         
  -1  -7   5          6.72         22.71         1.28 o                         
   0  -7   5        745.05        753.75         4.53 o                         
   1  -7   5       1788.11       1743.47         8.76 o                         
   2  -7   5          4.79          2.52         1.04 o                         
   3  -7   5        545.92        554.14         4.01 o                         
   4  -7   5       1636.45       1683.34         9.06 o                         
   5  -7   5        919.50        921.85         6.46 o                         
   6  -7   5        146.27        143.93         2.38 o                         
   7  -7   5        139.23        158.49         2.64 o                         
   8  -7   5         90.23         83.51         2.26 o                         
   9  -7   5         72.08         80.08         2.89 o                         
  10  -7   5          1.99          4.42         2.40 o                         
  11  -7   5         24.84         19.64         3.41 o                         
  12  -7   5         37.46         39.69         6.31 o                         
 -11  -6   5         69.34         82.12         6.07 o                         
 -10  -6   5         28.25         27.25         4.31 o                         
  -9  -6   5          1.23          1.91         2.92 o                         
  -8  -6   5         42.18         53.05         3.02 o                         
  -7  -6   5          8.72         15.07         1.95 o                         
  -6  -6   5         66.64         64.33         2.28 o                         
  -5  -6   5         28.62         39.71         2.12 o                         
  -4  -6   5       1304.42       1273.28         7.52 o                         
  -3  -6   5       1406.81       1467.71         7.86 o                         
  -2  -6   5         96.61        101.11         1.74 o                         
  -1  -6   5       1765.33       1726.38         8.09 o                         
   0  -6   5         45.80         65.08         1.47 o                         
   1  -6   5        780.90        813.76         4.78 o                         
   2  -6   5        110.26        120.58         1.77 o                         
   3  -6   5        508.84        510.65         3.59 o                         
   4  -6   5       2306.24       2222.66        11.37 o                         
   5  -6   5        279.90        288.16         3.06 o                         
   6  -6   5         27.30         28.17         1.74 o                         
   7  -6   5        673.18        689.06         5.70 o                         
   8  -6   5          3.59          7.59         1.67 o                         
   9  -6   5        119.29        108.58         2.88 o                         
  10  -6   5         22.31         23.27         2.67 o                         
  11  -6   5         25.36         23.51         3.72 o                         
  12  -6   5          1.87          6.86         5.91 o                         
 -11  -5   5         26.50         25.93         4.59 o                         
 -10  -5   5         41.08         41.45         5.00 o                         
  -9  -5   5         59.18         65.25         3.33 o                         
  -8  -5   5         36.07         49.24         3.14 o                         
  -7  -5   5          0.10          1.18         1.61 o                         
  -6  -5   5        149.63        166.48         2.71 o                         
  -5  -5   5        389.83        395.10         3.92 o                         
  -4  -5   5       1610.41       1674.67         9.16 o                         
  -3  -5   5        518.16        559.10         3.80 o                         
  -2  -5   5       1392.83       1479.07         6.93 o                         
  -1  -5   5        847.66        776.95         4.19 o                         
   0  -5   5        582.97        587.04         3.54 o                         
   1  -5   5          0.63          0.79         0.91 o                         
   2  -5   5       2635.41       2606.15        11.74 o                         
   3  -5   5         34.59         32.77         1.31 o                         
   4  -5   5        497.32        499.36         3.73 o                         
   5  -5   5         35.66         45.96         1.54 o                         
   6  -5   5       1241.67       1240.41         7.36 o                         
   7  -5   5        130.15        106.26         2.35 o                         
   8  -5   5         45.35         46.06         2.10 o                         
   9  -5   5        271.84        265.23         5.06 o                         
  10  -5   5         32.16         25.20         2.89 o                         
  11  -5   5          2.48          3.68         3.35 o                         
  12  -5   5          7.05         15.82         6.67 o                         
 -12  -4   5          3.59          8.86         4.30 o                         
 -11  -4   5         14.56         18.25         3.79 o                         
 -10  -4   5         68.71         78.94         4.03 o                         
  -9  -4   5         76.09         72.17         3.27 o                         
  -8  -4   5          0.33          0.68         1.71 o                         
  -7  -4   5        129.74        117.94         2.40 o                         
  -6  -4   5        217.34        225.85         2.77 o                         
  -5  -4   5        470.00        464.60         3.75 o                         
  -4  -4   5          0.35          0.11         1.04 o                         
  -3  -4   5       1896.24       1853.35         8.54 o                         
  -2  -4   5        989.16        974.44         4.96 o                         
  -1  -4   5        734.93        753.53         4.07 o                         
   0  -4   5       1660.57       1727.19         8.04 o                         
   1  -4   5        928.24        919.67         4.95 o                         
   2  -4   5       1039.46       1090.62         5.84 o                         
   3  -4   5        349.03        389.31         3.03 o                         
   4  -4   5         16.69         32.76         1.34 o                         
   5  -4   5        181.89        123.82         1.93 o                         
   6  -4   5        259.80        255.83         2.99 o                         
   7  -4   5        191.87        171.03         2.63 o                         
   8  -4   5         29.87         26.90         2.05 o                         
   9  -4   5         99.78        100.63         3.16 o                         
  10  -4   5         16.30         14.90         2.42 o                         
  11  -4   5          1.32         -1.10         3.63 o                         
  12  -4   5          0.41          3.16         4.31 o                         
 -12  -3   5          3.66          4.06         4.16 o                         
 -11  -3   5          3.27          6.13         3.27 o                         
 -10  -3   5         42.49         50.67         3.66 o                         
  -9  -3   5         93.94         89.54         3.26 o                         
  -8  -3   5         96.38        102.31         2.58 o                         
  -7  -3   5         22.55         26.85         1.75 o                         
  -6  -3   5        176.35        165.14         2.23 o                         
  -5  -3   5        195.38        228.10         2.56 o                         
  -4  -3   5        382.88        370.18         2.85 o                         
  -3  -3   5        515.57        485.74         3.13 o                         
  -2  -3   5         66.76         79.81         1.21 o                         
  -1  -3   5        226.25        243.22         1.88 o                         
   0  -3   5        879.61        839.51         4.45 o                         
   1  -3   5        927.69        903.02         4.83 o                         
   2  -3   5        380.97        374.18         2.64 o                         
   3  -3   5         76.53        110.55         1.65 o                         
   4  -3   5         80.53         61.33         1.59 o                         
   5  -3   5        535.97        547.03         4.11 o                         
   6  -3   5        436.43        448.07         3.89 o                         
   7  -3   5        308.45        316.87         3.80 o                         
   8  -3   5         82.29         73.60         2.47 o                         
   9  -3   5          2.16          3.06         2.06 o                         
  10  -3   5          0.77         -0.28         3.24 o                         
  11  -3   5          3.14          6.74         3.82 o                         
  12  -3   5          9.88          3.86         4.74 o                         
 -13  -2   5         14.87         15.64         5.03 o                         
 -12  -2   5          1.10          3.92         3.45 o                         
 -11  -2   5         20.88         18.02         3.17 o                         
 -10  -2   5          9.47          7.49         2.23 o                         
  -9  -2   5         12.42         20.54         1.97 o                         
  -8  -2   5         25.28         27.12         1.82 o                         
  -7  -2   5          9.30         12.32         1.48 o                         
  -6  -2   5          2.22          3.97         1.15 o                         
  -5  -2   5       1555.54       1522.57         7.78 o                         
  -4  -2   5       2043.22       1998.04         9.41 o                         
  -3  -2   5        415.70        453.82         2.83 o                         
  -2  -2   5       2098.96       2172.46         9.47 o                         
  -1  -2   5         55.67         51.00         1.08 o                         
   0  -2   5         12.37         19.23         0.86 o                         
   1  -2   5        415.88        399.59         2.68 o                         
   2  -2   5        219.73        198.10         1.93 o                         
   3  -2   5          2.98          4.79         0.98 o                         
   4  -2   5       4270.62       4379.77        21.89 o                         
   5  -2   5        264.70        251.90         3.05 o                         
   6  -2   5       1891.34       1875.71        11.34 o                         
   7  -2   5         42.35         44.04         2.22 o                         
   8  -2   5        500.75        459.76         5.68 o                         
   9  -2   5         12.29          7.55         2.72 o                         
  10  -2   5         14.59         11.89         3.58 o                         
  11  -2   5          7.54          0.58         3.74 o                         
  12  -2   5          2.30          7.50         5.25 o                         
 -13  -1   5          2.21         14.07         4.55 o                         
 -12  -1   5          4.39          8.69         3.69 o                         
 -11  -1   5          0.80         -0.97         2.39 o                         
 -10  -1   5        116.81        101.22         2.97 o                         
  -9  -1   5         58.36         60.44         2.35 o                         
  -8  -1   5         11.69          9.40         1.61 o                         
  -7  -1   5          0.28          0.16         1.32 o                         
  -6  -1   5       3786.90       3828.29        17.59 o                         
  -5  -1   5        833.80        905.67         5.13 o                         
  -4  -1   5        207.13        228.14         2.04 o                         
  -3  -1   5          5.27          3.52         0.71 o                         
  -2  -1   5         40.30         45.61         1.00 o                         
  -1  -1   5          2.82          3.33         0.72 o                         
   0  -1   5         67.52         60.38         1.14 o                         
   1  -1   5       2358.73       2246.19        11.17 o                         
   2  -1   5        106.58        105.85         1.89 o                         
   3  -1   5        243.55        261.08         3.11 o                         
   4  -1   5        306.57        271.63         3.56 o                         
   5  -1   5       1952.46       1849.82        12.40 o                         
   6  -1   5        109.48        108.06         2.56 o                         
   7  -1   5         17.74         19.51         2.06 o                         
   8  -1   5         40.30         43.27         2.64 o                         
   9  -1   5         75.85         79.55         3.89 o                         
  10  -1   5         16.83         13.07         3.61 o                         
  11  -1   5         10.99          9.95         5.40 o                         
 -13   0   5          0.52          0.39         3.95 o                         
 -12   0   5          1.06          4.62         3.10 o                         
 -11   0   5        108.79        120.57         3.35 o                         
 -10   0   5        184.86        206.83         4.68 o                         
  -9   0   5        140.30        133.22         3.14 o                         
  -8   0   5         24.06         21.52         1.85 o                         
  -7   0   5       1254.22       1264.45         7.96 o                         
  -6   0   5       1859.85       1861.81         9.51 o                         
  -5   0   5          5.38         26.35         1.18 o                         
  -4   0   5       2490.74       2435.59        10.58 o                         
  -3   0   5        534.14        562.65         3.50 o                         
  -2   0   5       1474.13       1447.04         7.50 o                         
  -1   0   5       6157.76       6243.08        27.55 o                         
   0   0   5        528.79        564.40         3.60 o                         
   1   0   5       1028.63       1125.33         7.55 o                         
   2   0   5         67.76         66.21         1.75 o                         
   3   0   5         16.28         27.76         1.77 o                         
   4   0   5       2250.56       2229.19        14.43 o                         
   5   0   5        212.11        201.09         3.54 o                         
   6   0   5        316.45        305.49         4.58 o                         
   7   0   5        105.48         97.77         2.89 o                         
   8   0   5         63.46         62.09         2.83 o                         
   9   0   5          9.80          6.00         2.90 o                         
  10   0   5          0.09         -3.66         3.66 o                         
  11   0   5         21.40         26.31         5.51 o                         
 -14   1   5          0.82          0.60         4.32 o                         
 -13   1   5          0.66          3.48         3.78 o                         
 -12   1   5         15.17         21.14         3.14 o                         
 -11   1   5        102.70         93.11         3.10 o                         
 -10   1   5         32.12         25.94         2.11 o                         
  -9   1   5        146.57        137.49         2.78 o                         
  -8   1   5        357.08        321.99         3.66 o                         
  -7   1   5        251.92        221.73         2.62 o                         
  -6   1   5       2317.66       2310.56        11.59 o                         
  -5   1   5          4.30          7.55         0.96 o                         
  -4   1   5         26.46         28.35         1.08 o                         
  -3   1   5       2286.32       2167.21        10.26 o                         
  -2   1   5         13.06         19.18         1.01 o                         
  -1   1   5       7369.54       7355.86        33.71 o                         
   0   1   5       6754.26       7104.34        37.79 o                         
   1   1   5        160.98        181.10         2.55 o                         
   2   1   5       2181.84       2161.63        13.61 o                         
   3   1   5       1658.76       1609.23        10.36 o                         
   4   1   5         15.58         17.53         1.72 o                         
   5   1   5         20.62         29.93         2.11 o                         
   6   1   5        843.68        814.22         6.96 o                         
   7   1   5        154.30        140.71         3.18 o                         
   8   1   5         11.04         20.65         3.00 o                         
   9   1   5          4.36          3.40         3.57 o                         
  10   1   5         13.47         12.21         5.93 o                         
  11   1   5          3.56          2.77         6.21 o                         
 -14   2   5          1.22          2.41         4.27 o                         
 -13   2   5          0.42          2.55         3.55 o                         
 -12   2   5         39.21         28.02         2.93 o                         
 -11   2   5          0.00          2.55         2.04 o                         
 -10   2   5         25.37         17.93         1.87 o                         
  -9   2   5         78.31         85.50         2.20 o                         
  -8   2   5        720.38        751.42         5.16 o                         
  -7   2   5        686.42        679.45         4.55 o                         
  -6   2   5        108.81        114.50         1.73 o                         
  -5   2   5         12.08         28.96         1.21 o                         
  -4   2   5       2460.21       2533.85        11.36 o                         
  -3   2   5        340.29        408.14         2.77 o                         
  -2   2   5        770.74        821.07         4.66 o                         
  -1   2   5       1881.26       2060.06        10.11 o                         
   0   2   5         56.46         50.04         1.38 o                         
   1   2   5        967.03        939.83         7.16 o                         
   2   2   5        504.25        447.20         4.30 o                         
   3   2   5        111.48        107.99         2.24 o                         
   4   2   5        211.02        203.83         3.01 o                         
   5   2   5        195.39        181.86         3.33 o                         
   6   2   5         26.58         38.11         2.39 o                         
   7   2   5         28.01         34.20         2.58 o                         
   8   2   5         19.01         35.19         4.07 o                         
   9   2   5          4.96          7.32         4.75 o                         
  10   2   5          3.54          4.49         5.76 o                         
 -14   3   5          6.75          8.28         4.34 o                         
 -13   3   5         26.56         22.41         3.64 o                         
 -12   3   5          0.04          1.90         2.27 o                         
 -11   3   5          8.89         11.82         2.16 o                         
 -10   3   5         63.51         80.75         2.25 o                         
  -9   3   5        125.02        131.12         2.37 o                         
  -8   3   5          0.15          0.91         1.28 o                         
  -7   3   5        501.48        496.53         3.58 o                         
  -6   3   5        584.61        545.13         3.61 o                         
  -5   3   5         33.31         35.06         1.36 o                         
  -4   3   5        240.58        248.37         2.24 o                         
  -3   3   5        236.08        274.43         2.35 o                         
  -2   3   5         96.19        129.79         1.61 o                         
  -1   3   5         18.75         26.90         1.25 o                         
   0   3   5        246.78        217.86         2.63 o                         
   1   3   5        412.19        400.76         4.21 o                         
   2   3   5        239.99        249.56         3.19 o                         
   3   3   5         21.69         35.73         1.93 o                         
   4   3   5        113.47        108.85         2.81 o                         
   5   3   5        545.36        522.94         5.57 o                         
   6   3   5         30.52         44.68         2.55 o                         
   7   3   5        137.17        118.55         3.57 o                         
   8   3   5          6.28          3.94         3.43 o                         
   9   3   5         22.15         28.72         5.56 o                         
  10   3   5          0.15         -3.97         5.40 o                         
 -14   4   5          2.72         -2.46         3.61 o                         
 -13   4   5          0.20         -1.31         2.99 o                         
 -12   4   5         25.99         33.70         2.69 o                         
 -11   4   5         44.85         37.35         2.19 o                         
 -10   4   5          5.36          7.77         1.59 o                         
  -9   4   5         16.81         10.69         1.71 o                         
  -8   4   5        188.51        170.43         2.47 o                         
  -7   4   5         59.20         49.29         1.50 o                         
  -6   4   5        112.69        129.89         1.92 o                         
  -5   4   5        216.52        275.12         2.64 o                         
  -4   4   5       1045.05        950.05         5.58 o                         
  -3   4   5         82.29         86.65         1.56 o                         
  -2   4   5         56.52         41.21         1.24 o                         
  -1   4   5       3359.51       3376.20        17.77 o                         
   0   4   5        803.95        779.41         6.06 o                         
   1   4   5        148.68        187.39         2.96 o                         
   2   4   5         37.16         28.41         1.88 o                         
   3   4   5        279.22        249.13         3.64 o                         
   4   4   5        975.79        957.36         8.80 o                         
   5   4   5          6.72          6.52         2.10 o                         
   6   4   5        197.18        172.22         3.71 o                         
   7   4   5          3.25          7.08         2.87 o                         
   8   4   5         23.49         31.86         5.70 o                         
   9   4   5          1.87          4.05         5.78 o                         
 -14   5   5          8.03         11.30         3.86 o                         
 -13   5   5          5.91          4.12         3.02 o                         
 -12   5   5          9.86         10.32         2.27 o                         
 -11   5   5         74.86         75.44         2.49 o                         
 -10   5   5        150.85        140.22         2.62 o                         
  -9   5   5       1718.52       1726.06        10.11 o                         
  -8   5   5         12.42         13.90         1.45 o                         
  -7   5   5        301.03        307.35         3.00 o                         
  -6   5   5       1401.22       1370.15         7.34 o                         
  -5   5   5        772.16        827.69         5.32 o                         
  -4   5   5        277.04        296.63         2.83 o                         
  -3   5   5         56.13         82.84         1.73 o                         
  -2   5   5       1728.18       1691.28         9.25 o                         
  -1   5   5        402.45        401.64         3.50 o                         
   0   5   5         34.48         38.82         1.52 o                         
   1   5   5        525.28        462.49         5.04 o                         
   2   5   5         10.06         17.59         1.87 o                         
   3   5   5        198.07        188.17         3.30 o                         
   4   5   5         56.00         63.13         2.78 o                         
   5   5   5         35.95         43.93         2.57 o                         
   6   5   5         12.57         11.18         2.91 o                         
   7   5   5          1.91          3.57         3.39 o                         
   8   5   5          1.02          0.37         5.13 o                         
   9   5   5         24.94         32.50         6.49 o                         
 -15   6   5          1.20         -0.62        14.16 o                         
 -14   6   5         10.34         10.90         3.95 o                         
 -13   6   5          0.54          1.55         2.89 o                         
 -12   6   5         54.89         52.21         2.73 o                         
 -11   6   5         51.11         58.62         2.61 o                         
 -10   6   5         34.52         38.87         2.26 o                         
  -9   6   5        301.09        317.05         3.54 o                         
  -8   6   5         87.13         88.04         2.06 o                         
  -7   6   5        225.26        235.70         2.74 o                         
  -6   6   5        380.93        363.20         3.43 o                         
  -5   6   5         57.86         39.65         1.55 o                         
  -4   6   5          0.51          4.74         1.13 o                         
  -3   6   5       2452.33       2365.97        12.74 o                         
  -2   6   5       5161.70       5155.73        24.93 o                         
  -1   6   5       1467.92       1500.08         8.12 o                         
   0   6   5        276.75        256.90         2.92 o                         
   1   6   5        145.88        128.18         2.42 o                         
   2   6   5         24.44         34.78         2.37 o                         
   3   6   5         44.55         46.24         2.39 o                         
   4   6   5        543.84        497.36         7.23 o                         
   5   6   5        120.65        113.12         4.25 o                         
   6   6   5          0.10         -1.08         3.12 o                         
   7   6   5          8.42         14.25         4.50 o                         
   8   6   5         54.13         68.09         8.43 o                         
 -15   7   5          2.66         -4.08         7.43 o                         
 -14   7   5          0.20         -3.11         3.67 o                         
 -13   7   5          3.24          3.80         3.19 o                         
 -12   7   5          6.03          7.27         2.46 o                         
 -11   7   5        357.37        363.14         5.73 o                         
 -10   7   5          3.21          7.07         1.72 o                         
  -9   7   5         42.80         51.36         2.11 o                         
  -8   7   5        488.79        458.39         4.00 o                         
  -7   7   5        568.46        540.36         4.35 o                         
  -6   7   5         51.88         52.69         1.75 o                         
  -5   7   5         39.29         35.32         1.60 o                         
  -4   7   5       1424.80       1412.46         8.62 o                         
  -3   7   5       1465.71       1487.48         8.90 o                         
  -2   7   5          3.66          6.06         1.24 o                         
  -1   7   5       1480.54       1499.48         8.89 o                         
   0   7   5       1087.81       1036.24         7.33 o                         
   1   7   5        135.71        122.43         2.42 o                         
   2   7   5        387.26        361.05         4.25 o                         
   3   7   5        455.91        435.11         5.81 o                         
   4   7   5          0.47          1.16         2.32 o                         
   5   7   5          2.28          2.69         3.31 o                         
   6   7   5          7.08         11.75         4.37 o                         
   7   7   5         53.26         68.20         6.73 o                         
   8   7   5         18.24         11.91         6.12 o                         
 -14   8   5          1.20          1.71         3.81 o                         
 -13   8   5         30.51         36.67         4.34 o                         
 -12   8   5         49.69         58.90         4.02 o                         
 -11   8   5         54.70         50.37         2.61 o                         
 -10   8   5        155.11        150.11         2.82 o                         
  -9   8   5        151.72        150.69         2.68 o                         
  -8   8   5        330.98        321.82         3.46 o                         
  -7   8   5         30.55         33.74         1.74 o                         
  -6   8   5          1.19         -0.55         1.28 o                         
  -5   8   5          1.68         -0.58         1.46 o                         
  -4   8   5        198.46        186.04         2.95 o                         
  -3   8   5        162.38        172.57         2.63 o                         
  -2   8   5        477.06        441.80         3.81 o                         
  -1   8   5        136.88        120.47         2.17 o                         
   0   8   5         25.41         33.88         1.87 o                         
   1   8   5         11.97         17.94         1.87 o                         
   2   8   5        182.94        172.45         3.18 o                         
   3   8   5         65.59         68.01         3.23 o                         
   4   8   5         28.35         30.50         3.92 o                         
   5   8   5          8.46         18.75         4.40 o                         
   6   8   5         13.96         21.38         5.34 o                         
   7   8   5          5.44         15.81         5.96 o                         
 -14   9   5         11.79         10.87         3.96 o                         
 -13   9   5         20.60         17.17         4.06 o                         
 -12   9   5          8.56          6.04         2.62 o                         
 -11   9   5          0.58         -1.95         2.07 o                         
 -10   9   5         15.85         12.68         1.80 o                         
  -9   9   5        209.51        216.46         3.18 o                         
  -8   9   5         47.82         58.48         1.98 o                         
  -7   9   5        540.22        548.19         4.58 o                         
  -6   9   5         89.38         85.25         2.16 o                         
  -5   9   5          0.41          0.48         1.55 o                         
  -4   9   5         10.63         17.26         1.84 o                         
  -3   9   5        654.94        636.54         5.10 o                         
  -2   9   5         34.72         42.58         1.94 o                         
  -1   9   5          3.40          5.89         1.40 o                         
   0   9   5         21.38         31.50         1.91 o                         
   1   9   5         51.74         50.75         2.37 o                         
   2   9   5         87.84         86.78         2.92 o                         
   3   9   5         14.45         17.64         2.76 o                         
   4   9   5          0.38         -0.10         3.44 o                         
   5   9   5         45.42         50.26         5.28 o                         
   6   9   5         17.36         11.46         5.32 o                         
 -14  10   5          8.78          7.74         4.34 o                         
 -13  10   5          0.37         -1.40         3.72 o                         
 -12  10   5          0.29          0.59         3.08 o                         
 -11  10   5          0.42          0.50         2.19 o                         
 -10  10   5        104.10         95.50         2.61 o                         
  -9  10   5         38.55         47.40         2.14 o                         
  -8  10   5        348.60        346.14         4.15 o                         
  -7  10   5        223.09        210.70         2.99 o                         
  -6  10   5         22.21         21.59         2.01 o                         
  -5  10   5        127.18        130.78         2.68 o                         
  -4  10   5        347.62        332.93         3.80 o                         
  -3  10   5        358.58        374.07         3.94 o                         
  -2  10   5        155.14        145.11         2.64 o                         
  -1  10   5         39.68         50.28         2.13 o                         
   0  10   5        169.24        151.02         2.84 o                         
   1  10   5          7.10         10.04         2.53 o                         
   2  10   5         23.20         28.69         2.74 o                         
   3  10   5         23.93         41.29         4.55 o                         
   4  10   5         29.46         34.43         4.41 o                         
   5  10   5         16.60         25.49         5.96 o                         
   6  10   5          7.06         -6.13        16.01 o                         
 -14  11   5          2.87          3.72         4.20 o                         
 -13  11   5          0.07         -2.09         3.66 o                         
 -12  11   5         15.94         13.20         3.42 o                         
 -11  11   5         72.78         82.97         3.49 o                         
 -10  11   5         34.17         45.22         2.96 o                         
  -9  11   5        192.45        194.99         3.16 o                         
  -8  11   5         57.81         72.04         2.34 o                         
  -7  11   5          4.11          7.87         1.82 o                         
  -6  11   5          4.74          4.76         1.83 o                         
  -5  11   5        169.51        162.91         2.91 o                         
  -4  11   5        150.99        154.68         2.97 o                         
  -3  11   5          0.02          4.43         1.67 o                         
  -2  11   5        103.38        111.74         2.59 o                         
  -1  11   5        160.35        160.05         2.95 o                         
   0  11   5        105.88         99.32         3.01 o                         
   1  11   5        242.45        226.35         4.55 o                         
   2  11   5        182.75        185.87         5.82 o                         
   3  11   5         28.27         29.59         4.71 o                         
   4  11   5          0.02          2.14         5.09 o                         
   5  11   5         14.96         16.31         6.67 o                         
 -14  12   5          4.42          5.05         4.45 o                         
 -13  12   5         12.25          5.21         3.98 o                         
 -12  12   5         13.84         11.74         4.19 o                         
 -11  12   5          0.02          2.33         3.06 o                         
 -10  12   5        195.28        199.45         4.37 o                         
  -9  12   5         59.32         64.88         2.53 o                         
  -8  12   5         17.66         20.54         2.12 o                         
  -7  12   5        150.30        147.01         3.02 o                         
  -6  12   5         59.34         81.26         2.64 o                         
  -5  12   5         40.65         44.58         2.49 o                         
  -4  12   5        225.74        212.66         3.70 o                         
  -3  12   5        125.60        119.37         3.07 o                         
  -2  12   5        327.77        312.06         5.04 o                         
  -1  12   5         35.37         32.05         2.53 o                         
   0  12   5         19.67         16.80         2.87 o                         
   1  12   5        135.21        120.04         6.32 o                         
   2  12   5         23.66         35.36         4.52 o                         
   3  12   5          0.70          8.86         5.04 o                         
   4  12   5         14.60         16.87         5.86 o                         
 -13  13   5          3.87         -3.99         4.58 o                         
 -12  13   5         13.29          8.52         4.39 o                         
 -11  13   5         55.59         52.23         6.81 o                         
 -10  13   5        111.52        116.71         4.31 o                         
  -9  13   5          8.21          5.16         2.42 o                         
  -8  13   5        172.19        195.72         3.92 o                         
  -7  13   5        123.85        126.46         3.81 o                         
  -6  13   5          4.63         13.76         2.38 o                         
  -5  13   5          1.89          3.79         2.18 o                         
  -4  13   5         60.64         64.90         3.03 o                         
  -3  13   5        160.62        151.70         3.72 o                         
  -2  13   5         59.74         60.39         2.92 o                         
  -1  13   5         16.45         11.33         3.08 o                         
   0  13   5         47.98         50.83         4.25 o                         
   1  13   5          2.01          3.57         3.79 o                         
   2  13   5          2.81          1.08         4.37 o                         
   3  13   5         12.04         11.02         5.49 o                         
 -13  14   5          3.49         -2.64         4.84 o                         
 -12  14   5          8.86          9.78         5.12 o                         
 -11  14   5          7.88          9.79         4.33 o                         
 -10  14   5          1.23          2.95         3.55 o                         
  -9  14   5         17.35         15.82         3.47 o                         
  -8  14   5         70.43         65.52         4.07 o                         
  -7  14   5         69.22         79.89         3.84 o                         
  -6  14   5         14.39         16.59         3.01 o                         
  -5  14   5         10.22          9.07         2.78 o                         
  -4  14   5         26.40         26.00         3.25 o                         
  -3  14   5          4.80          7.03         3.00 o                         
  -2  14   5         12.46         14.75         3.59 o                         
  -1  14   5         41.68         35.02         4.20 o                         
   0  14   5         10.00          7.69         4.47 o                         
   1  14   5          0.71         13.26         5.12 o                         
 -12  15   5         33.13         22.17         5.43 o                         
 -11  15   5          0.05         -2.90         4.70 o                         
 -10  15   5          2.83          2.64         3.97 o                         
  -9  15   5         45.97         39.30         4.87 o                         
  -8  15   5          8.95         13.03         3.93 o                         
  -7  15   5          0.06          3.51         3.36 o                         
  -6  15   5         33.17         28.26         4.33 o                         
  -5  15   5         72.39         70.48         5.51 o                         
  -4  15   5          9.90          7.04         4.04 o                         
  -3  15   5         47.88         35.27         5.22 o                         
  -2  15   5         22.40         23.97         5.09 o                         
  -1  15   5         32.83         51.01         6.29 o                         
   0  15   5          0.73         -0.44         5.09 o                         
 -11  16   5         14.54          9.00         5.07 o                         
 -10  16   5         33.52         24.11         5.24 o                         
  -9  16   5          1.04          4.68         4.36 o                         
  -8  16   5          8.24          8.77         4.24 o                         
  -7  16   5         23.56         20.50         4.70 o                         
  -6  16   5         48.96         42.36         5.05 o                         
  -5  16   5          8.66          2.99         4.69 o                         
  -4  16   5         24.16         20.87         5.59 o                         
  -3  16   5         29.21         25.65         5.67 o                         
  -2  16   5         23.17          9.11         5.52 o                         
  -9  17   5          3.53          9.17         5.75 o                         
  -8  17   5         33.73         19.80         6.13 o                         
  -7  17   5          1.66          0.00         5.03 o                         
  -6  17   5          2.25          1.67         5.12 o                         
  -5  17   5         10.39          2.21         5.59 o                         
   3 -18   6          9.28          6.92         6.41 o                         
   4 -18   6         65.82         60.98         7.09 o                         
   5 -18   6          2.36         13.42         5.33 o                         
   6 -18   6         10.50         14.82         7.45 o                         
   0 -17   6          9.09          4.20         5.06 o                         
   1 -17   6          2.92         -1.11         4.44 o                         
   2 -17   6         46.47         27.96         5.33 o                         
   3 -17   6         14.45          9.71         4.68 o                         
   4 -17   6          4.30          1.19         4.08 o                         
   5 -17   6         56.89         47.34        10.06 o                         
   6 -17   6         12.57         20.92         4.79 o                         
   7 -17   6         25.20         25.33         4.68 o                         
   8 -17   6          1.62          2.53         5.01 o                         
  -2 -16   6         22.41         12.86         5.64 o                         
  -1 -16   6          8.59         12.09         4.96 o                         
   0 -16   6         47.70         36.51         4.71 o                         
   1 -16   6         46.25         43.02         4.49 o                         
   2 -16   6         28.15         29.67         4.00 o                         
   3 -16   6          0.46          1.35         3.48 o                         
   4 -16   6         45.69         48.96         4.15 o                         
   5 -16   6         79.25         78.23         7.57 o                         
   6 -16   6          3.22         12.34         3.72 o                         
   7 -16   6         33.07         41.84         4.78 o                         
   8 -16   6         49.46         51.50         6.22 o                         
   9 -16   6          0.19          9.27         4.12 o                         
  -3 -15   6          7.07          4.44         4.65 o                         
  -2 -15   6          1.50          1.67         3.96 o                         
  -1 -15   6         73.34         76.20         5.97 o                         
   0 -15   6        120.67        120.28         4.64 o                         
   1 -15   6          5.89         10.16         2.79 o                         
   2 -15   6          0.50          0.36         2.70 o                         
   3 -15   6         52.94         67.77         3.71 o                         
   4 -15   6         59.80         66.28         3.89 o                         
   5 -15   6          0.91          3.08         3.09 o                         
   6 -15   6        138.93        151.43         5.46 o                         
   7 -15   6         58.73         69.31         5.90 o                         
   8 -15   6          2.47          2.49         3.33 o                         
   9 -15   6         10.29          8.70         3.80 o                         
  10 -15   6         21.24         18.67         4.35 o                         
  -5 -14   6         21.49          8.45         5.77 o                         
  -4 -14   6         30.46         27.41         4.66 o                         
  -3 -14   6          1.54          4.55         3.88 o                         
  -2 -14   6         81.64         81.86         4.32 o                         
  -1 -14   6         54.27         58.01         3.81 o                         
   0 -14   6         16.69         17.86         2.74 o                         
   1 -14   6         33.27         36.98         2.69 o                         
   2 -14   6         18.21         15.25         2.33 o                         
   3 -14   6         85.38         80.88         2.99 o                         
   4 -14   6          8.69          7.72         2.01 o                         
   5 -14   6         51.00         55.00         2.75 o                         
   6 -14   6         56.60         59.12         3.19 o                         
   7 -14   6          7.79          6.72         2.61 o                         
   8 -14   6          9.93          6.12         2.98 o                         
   9 -14   6          3.47          5.95         3.23 o                         
  10 -14   6         54.93         52.86         5.20 o                         
  11 -14   6         12.95         14.63         4.83 o                         
  -6 -13   6         46.50         29.66         5.32 o                         
  -5 -13   6         36.14         27.89         4.69 o                         
  -4 -13   6          0.32          3.36         3.93 o                         
  -3 -13   6         35.04         32.58         4.27 o                         
  -2 -13   6          1.89          4.86         2.47 o                         
  -1 -13   6          6.76          7.62         2.25 o                         
   0 -13   6          8.89         12.35         2.26 o                         
   1 -13   6         62.98         75.42         2.51 o                         
   2 -13   6        161.39        161.88         3.09 o                         
   3 -13   6         17.30         15.41         2.10 o                         
   4 -13   6        218.48        218.94         3.44 o                         
   5 -13   6        187.01        192.26         3.21 o                         
   6 -13   6          1.13          3.28         1.94 o                         
   7 -13   6          4.57          1.82         2.10 o                         
   8 -13   6          2.95          1.78         2.51 o                         
   9 -13   6         68.91         65.35         3.85 o                         
  10 -13   6          5.82         10.61         3.55 o                         
  11 -13   6          3.65         12.58         5.00 o                         
  -7 -12   6          2.93         -3.59         4.81 o                         
  -6 -12   6         21.00         15.72         4.28 o                         
  -5 -12   6          0.25          4.81         3.64 o                         
  -4 -12   6         68.69         70.86         4.28 o                         
  -3 -12   6         36.47         54.62         3.17 o                         
  -2 -12   6         17.26         16.83         2.23 o                         
  -1 -12   6         46.14         66.05         2.65 o                         
   0 -12   6        362.24        373.72         4.05 o                         
   1 -12   6        481.11        438.76         4.21 o                         
   2 -12   6         12.35         16.31         1.89 o                         
   3 -12   6        303.88        292.34         4.00 o                         
   4 -12   6        752.27        759.45         7.33 o                         
   5 -12   6          1.18          0.43         1.65 o                         
   6 -12   6          0.71         23.68         2.14 o                         
   7 -12   6        110.40        105.06         3.02 o                         
   8 -12   6        104.26        105.44         3.74 o                         
   9 -12   6          0.19          3.59         2.83 o                         
  10 -12   6         30.30         31.77         4.02 o                         
  11 -12   6         22.47         20.49         4.24 o                         
  12 -12   6          5.34          3.02         5.01 o                         
  -8 -11   6         14.13          9.16         6.17 o                         
  -7 -11   6          1.91          2.90         4.17 o                         
  -6 -11   6          5.46          5.07         3.98 o                         
  -5 -11   6        128.68        110.30         4.51 o                         
  -4 -11   6        105.49        103.56         3.38 o                         
  -3 -11   6         38.58         40.55         2.52 o                         
  -2 -11   6         17.99         18.00         1.90 o                         
  -1 -11   6        567.31        575.92         4.85 o                         
   0 -11   6        520.75        494.77         4.29 o                         
   1 -11   6         51.86         54.56         2.00 o                         
   2 -11   6        301.77        303.82         3.62 o                         
   3 -11   6         49.07         51.44         1.96 o                         
   4 -11   6          2.45          5.26         1.51 o                         
   5 -11   6        148.74        146.38         2.88 o                         
   6 -11   6        116.00        136.25         2.76 o                         
   7 -11   6         37.56         50.69         2.48 o                         
   8 -11   6         78.94         73.53         2.83 o                         
   9 -11   6         73.80         84.77         3.35 o                         
  10 -11   6         38.49         41.28         3.87 o                         
  11 -11   6          1.92         -0.39         3.66 o                         
  12 -11   6         16.59         24.72         5.20 o                         
  -8 -10   6          0.81         -1.15         4.99 o                         
  -7 -10   6         15.93         14.42         4.12 o                         
  -6 -10   6         66.49         70.84         4.18 o                         
  -5 -10   6         14.10         12.53         2.64 o                         
  -4 -10   6         43.09         50.56         2.54 o                         
  -3 -10   6          6.09          4.70         1.69 o                         
  -2 -10   6        270.94        274.92         3.33 o                         
  -1 -10   6        158.40        172.32         2.92 o                         
   0 -10   6        157.19        149.25         2.41 o                         
   1 -10   6         99.09        110.30         2.18 o                         
   2 -10   6         77.67        100.73         2.16 o                         
   3 -10   6         25.69         29.63         1.78 o                         
   4 -10   6        962.82        962.04         6.44 o                         
   5 -10   6         57.05         56.60         1.99 o                         
   6 -10   6         42.88         53.40         2.14 o                         
   7 -10   6         24.90         20.36         1.96 o                         
   8 -10   6        182.65        189.34         3.86 o                         
   9 -10   6         73.08         64.31         3.09 o                         
  10 -10   6          2.22          1.64         2.93 o                         
  11 -10   6          4.36          9.48         4.00 o                         
  12 -10   6          7.16         12.81         5.44 o                         
  -9  -9   6          0.20         -0.60         4.87 o                         
  -8  -9   6         21.43         25.91         4.39 o                         
  -7  -9   6         49.14         66.56         4.41 o                         
  -6  -9   6          0.79          1.65         2.41 o                         
  -5  -9   6         79.78         84.85         2.96 o                         
  -4  -9   6         38.23         35.56         2.05 o                         
  -3  -9   6          3.78          5.98         1.53 o                         
  -2  -9   6         20.11         32.57         1.78 o                         
  -1  -9   6        316.10        317.87         3.24 o                         
   0  -9   6       1150.27       1217.78         7.19 o                         
   1  -9   6        742.38        749.49         5.30 o                         
   2  -9   6        331.98        318.77         3.18 o                         
   3  -9   6        575.02        607.24         5.13 o                         
   4  -9   6          1.72          2.01         1.29 o                         
   5  -9   6         13.24          9.33         1.46 o                         
   6  -9   6        117.82        130.17         2.57 o                         
   7  -9   6         77.58         69.77         2.26 o                         
   8  -9   6        244.23        254.63         3.73 o                         
   9  -9   6          3.05          4.23         2.21 o                         
  10  -9   6         22.09         16.20         3.37 o                         
  11  -9   6          5.91         12.05         3.86 o                         
  12  -9   6          3.79          5.64         4.38 o                         
 -10  -8   6          2.72         -5.11         5.11 o                         
  -9  -8   6          6.61          7.47         3.86 o                         
  -8  -8   6         46.94         43.41         3.77 o                         
  -7  -8   6          5.13          7.70         2.59 o                         
  -6  -8   6          2.71          1.69         1.97 o                         
  -5  -8   6         94.11         87.41         2.49 o                         
  -4  -8   6        250.15        228.21         2.99 o                         
  -3  -8   6          6.00          3.41         1.41 o                         
  -2  -8   6        124.45        131.54         2.11 o                         
  -1  -8   6        621.90        624.57         4.24 o                         
   0  -8   6         11.31         13.57         1.34 o                         
   1  -8   6         78.48         86.58         1.84 o                         
   2  -8   6          1.81          1.13         1.16 o                         
   3  -8   6         17.07         25.26         1.47 o                         
   4  -8   6          7.49          7.09         1.30 o                         
   5  -8   6         44.22         50.03         1.90 o                         
   6  -8   6          1.38          2.51         1.44 o                         
   7  -8   6        436.73        447.13         4.28 o                         
   8  -8   6         39.18         55.89         2.43 o                         
   9  -8   6         40.12         42.36         2.61 o                         
  10  -8   6         40.76         33.57         3.76 o                         
  11  -8   6          1.98          6.42         3.70 o                         
  12  -8   6          0.05         -4.14         4.14 o                         
 -10  -7   6          9.35          8.06         4.87 o                         
  -9  -7   6         38.02         40.06         4.08 o                         
  -8  -7   6         20.01         17.64         2.76 o                         
  -7  -7   6         19.26         15.33         2.33 o                         
  -6  -7   6         45.58         46.22         2.38 o                         
  -5  -7   6        209.54        214.11         3.28 o                         
  -4  -7   6        676.60        678.91         4.97 o                         
  -3  -7   6        417.60        441.57         3.68 o                         
  -2  -7   6        543.38        550.08         3.89 o                         
  -1  -7   6        672.62        677.47         4.28 o                         
   0  -7   6        217.31        245.09         2.52 o                         
   1  -7   6        518.74        502.17         3.83 o                         
   2  -7   6       1075.29       1061.41         6.21 o                         
   3  -7   6         47.26         56.87         1.55 o                         
   4  -7   6         50.74         54.40         1.82 o                         
   5  -7   6        304.97        308.60         3.24 o                         
   6  -7   6       1022.83        945.83         6.30 o                         
   7  -7   6          0.51          4.54         1.50 o                         
   8  -7   6        193.32        168.49         2.96 o                         
   9  -7   6         64.38         74.11         3.02 o                         
  10  -7   6         16.88         12.76         2.92 o                         
  11  -7   6          0.03          6.12         3.85 o                         
  12  -7   6         19.14         19.28         4.67 o                         
 -11  -6   6         11.04         11.30         4.82 o                         
 -10  -6   6         46.50         44.55         4.70 o                         
  -9  -6   6          8.06         13.57         2.96 o                         
  -8  -6   6         17.17         21.56         2.66 o                         
  -7  -6   6         12.65         15.68         1.98 o                         
  -6  -6   6        100.83        122.73         2.68 o                         
  -5  -6   6         82.36         82.11         2.32 o                         
  -4  -6   6         15.09         19.41         1.50 o                         
  -3  -6   6       1721.09       1716.28         8.63 o                         
  -2  -6   6       1775.08       1797.56         8.39 o                         
  -1  -6   6        523.60        504.82         3.37 o                         
   0  -6   6       2649.83       2877.76        12.83 o                         
   1  -6   6       1037.86       1045.15         6.19 o                         
   2  -6   6         23.24         32.83         1.42 o                         
   3  -6   6        114.49        113.96         1.86 o                         
   4  -6   6       1837.18       1901.04         9.71 o                         
   5  -6   6       1278.17       1264.30         7.58 o                         
   6  -6   6         80.12         92.38         2.07 o                         
   7  -6   6        322.77        330.78         3.63 o                         
   8  -6   6        137.31        128.30         3.02 o                         
   9  -6   6          0.21         12.01         2.46 o                         
  10  -6   6          4.26          5.07         2.67 o                         
  11  -6   6         49.00         52.48         4.55 o                         
  12  -6   6          1.90          6.81         4.85 o                         
 -12  -5   6         30.98         17.22         7.51 o                         
 -11  -5   6         42.32         42.67         4.49 o                         
 -10  -5   6          6.82         10.71         3.29 o                         
  -9  -5   6         25.11         23.79         2.71 o                         
  -8  -5   6         66.20         65.52         2.72 o                         
  -7  -5   6        144.01        136.24         2.72 o                         
  -6  -5   6         48.84         50.32         2.11 o                         
  -5  -5   6        479.21        478.99         4.31 o                         
  -4  -5   6        526.74        485.74         3.84 o                         
  -3  -5   6        264.00        268.85         2.55 o                         
  -2  -5   6        312.80        326.56         2.59 o                         
  -1  -5   6       1855.74       1924.28         8.31 o                         
   0  -5   6       1538.40       1571.92         8.12 o                         
   1  -5   6        553.06        534.80         3.64 o                         
   2  -5   6        517.16        505.81         3.81 o                         
   3  -5   6        149.94        125.41         1.79 o                         
   4  -5   6        119.21        117.23         1.93 o                         
   5  -5   6        326.85        327.05         3.13 o                         
   6  -5   6        287.02        281.12         3.18 o                         
   7  -5   6        117.15        103.15         2.48 o                         
   8  -5   6        141.68        141.99         2.94 o                         
   9  -5   6        200.25        201.38         4.54 o                         
  10  -5   6         28.92         26.12         3.20 o                         
  11  -5   6          0.11          2.50         4.05 o                         
  12  -5   6          5.08         -2.37         5.26 o                         
 -12  -4   6         18.40         15.04         4.49 o                         
 -11  -4   6          0.29          2.60         3.47 o                         
 -10  -4   6         37.47         35.66         3.31 o                         
  -9  -4   6        103.94         97.33         3.24 o                         
  -8  -4   6         46.89         50.15         2.28 o                         
  -7  -4   6         47.33         54.95         2.02 o                         
  -6  -4   6        168.45        167.32         2.46 o                         
  -5  -4   6        717.74        720.65         5.17 o                         
  -4  -4   6         23.00         26.52         1.45 o                         
  -3  -4   6        775.90        838.91         5.01 o                         
  -2  -4   6       1952.26       2013.20         8.82 o                         
  -1  -4   6        596.45        545.97         3.50 o                         
   0  -4   6         10.83         20.89         1.10 o                         
   1  -4   6        241.76        220.91         2.24 o                         
   2  -4   6         25.82         48.60         1.29 o                         
   3  -4   6        178.85        169.26         2.00 o                         
   4  -4   6          2.16          2.42         1.10 o                         
   5  -4   6         12.99         12.59         1.41 o                         
   6  -4   6        723.68        725.07         5.96 o                         
   7  -4   6        167.11        158.82         2.85 o                         
   8  -4   6        227.85        222.51         3.41 o                         
   9  -4   6         61.53         66.58         3.20 o                         
  10  -4   6          0.64          1.59         3.31 o                         
  11  -4   6          1.31          3.20         4.43 o                         
  12  -4   6          0.08         -3.84         5.70 o                         
 -12  -3   6          6.13          6.99         3.79 o                         
 -11  -3   6          4.79          3.19         3.03 o                         
 -10  -3   6         19.38         21.02         2.94 o                         
  -9  -3   6         54.99         64.81         2.71 o                         
  -8  -3   6          0.30         -0.06         1.56 o                         
  -7  -3   6          1.00          1.68         1.36 o                         
  -6  -3   6        353.46        399.94         3.36 o                         
  -5  -3   6         72.68         59.09         1.44 o                         
  -4  -3   6         11.68         15.08         1.09 o                         
  -3  -3   6        454.98        416.51         2.93 o                         
  -2  -3   6       1182.65       1156.91         5.87 o                         
  -1  -3   6         41.17         40.85         1.11 o                         
   0  -3   6        764.81        681.82         4.17 o                         
   1  -3   6       2049.58       1986.51         9.25 o                         
   2  -3   6          3.09          4.51         0.90 o                         
   3  -3   6        468.33        462.68         3.50 o                         
   4  -3   6         11.23         19.22         1.42 o                         
   5  -3   6        218.13        199.21         2.70 o                         
   6  -3   6         83.14        107.40         2.27 o                         
   7  -3   6        226.05        218.50         3.32 o                         
   8  -3   6        160.67        166.29         3.58 o                         
   9  -3   6         12.03         21.99         2.60 o                         
  10  -3   6          2.15          1.01         3.69 o                         
  11  -3   6          0.14         -3.77         3.77 o                         
  12  -3   6          8.78          1.42         5.24 o                         
 -13  -2   6          4.11          5.43         4.36 o                         
 -12  -2   6          3.68          6.66         3.57 o                         
 -11  -2   6          4.85          8.67         3.03 o                         
 -10  -2   6          0.93          1.12         2.18 o                         
  -9  -2   6        112.69        105.75         2.63 o                         
  -8  -2   6          1.38         -0.35         1.44 o                         
  -7  -2   6        872.69        845.60         5.79 o                         
  -6  -2   6          4.02          1.38         1.09 o                         
  -5  -2   6          1.59          5.35         1.03 o                         
  -4  -2   6        335.32        316.69         2.42 o                         
  -3  -2   6       1184.39       1159.65         5.73 o                         
  -2  -2   6         76.79         92.32         1.30 o                         
  -1  -2   6       1731.27       1783.70         8.93 o                         
   0  -2   6          8.80         14.29         0.97 o                         
   1  -2   6         86.53         62.91         1.26 o                         
   2  -2   6        148.31        176.58         2.06 o                         
   3  -2   6       1489.81       1463.29         8.95 o                         
   4  -2   6       1741.32       1799.84        10.68 o                         
   5  -2   6          0.14          0.14         1.42 o                         
   6  -2   6        674.08        664.60         6.12 o                         
   7  -2   6         81.02         75.34         2.64 o                         
   8  -2   6        134.90        110.08         3.41 o                         
   9  -2   6          4.60          4.98         2.68 o                         
  10  -2   6          2.26         -0.39         4.60 o                         
  11  -2   6         28.89         37.79         5.87 o                         
 -13  -1   6         20.21         15.26         4.64 o                         
 -12  -1   6          5.72          7.87         3.42 o                         
 -11  -1   6          0.20          3.63         2.43 o                         
 -10  -1   6         10.49         14.30         2.16 o                         
  -9  -1   6        115.90        137.27         3.15 o                         
  -8  -1   6         49.70         60.94         2.09 o                         
  -7  -1   6          5.23          3.73         1.32 o                         
  -6  -1   6       1495.02       1526.70         8.29 o                         
  -5  -1   6        213.93        209.92         2.19 o                         
  -4  -1   6        413.74        416.03         2.90 o                         
  -3  -1   6        900.07       1031.09         5.38 o                         
  -2  -1   6         92.61        100.53         1.36 o                         
  -1  -1   6       2121.68       2152.52        10.20 o                         
   0  -1   6         12.18         18.57         1.02 o                         
   1  -1   6       1233.44       1170.54         6.68 o                         
   2  -1   6       1255.98       1360.90         9.27 o                         
   3  -1   6       2980.49       3087.74        19.33 o                         
   4  -1   6        163.67        150.53         2.96 o                         
   5  -1   6         32.63         35.21         2.27 o                         
   6  -1   6       1243.20       1224.28        11.38 o                         
   7  -1   6         19.22         24.59         2.41 o                         
   8  -1   6         43.73         43.98         3.53 o                         
   9  -1   6         26.16         24.34         3.61 o                         
  10  -1   6         53.27         55.65         5.16 o                         
  11  -1   6          0.38          6.00         5.45 o                         
 -14   0   6         20.01         19.85         5.68 o                         
 -13   0   6          3.89          8.61         3.96 o                         
 -12   0   6          1.06         10.17         3.15 o                         
 -11   0   6         43.12         55.78         2.93 o                         
 -10   0   6         96.41         94.64         2.94 o                         
  -9   0   6        112.81        110.19         2.62 o                         
  -8   0   6          0.25         -0.26         1.49 o                         
  -7   0   6        177.07        154.21         2.34 o                         
  -6   0   6       1638.62       1675.33         8.97 o                         
  -5   0   6         40.38         33.44         1.32 o                         
  -4   0   6        603.51        610.02         3.83 o                         
  -3   0   6       1961.46       2016.94         9.91 o                         
  -2   0   6       3200.85       3049.15        14.97 o                         
  -1   0   6        400.93        467.35         3.09 o                         
   0   0   6         76.03         87.07         1.39 o                         
   1   0   6       4445.16       4644.34        28.07 o                         
   2   0   6        220.27        210.91         2.97 o                         
   3   0   6          3.63          4.28         1.39 o                         
   4   0   6        637.77        624.79         5.69 o                         
   5   0   6        120.10        104.29         2.80 o                         
   6   0   6         78.10        111.85         2.96 o                         
   7   0   6         61.50         54.56         2.59 o                         
   8   0   6         57.48         61.31         3.49 o                         
   9   0   6         45.51         59.86         5.71 o                         
  10   0   6          0.73         -2.75         4.49 o                         
  11   0   6         20.11         13.24         6.37 o                         
 -14   1   6         10.17         11.71         4.76 o                         
 -13   1   6          0.02          1.29         3.63 o                         
 -12   1   6          5.48          9.56         2.87 o                         
 -11   1   6         90.48         87.86         3.19 o                         
 -10   1   6        370.17        375.40         4.43 o                         
  -9   1   6         22.95         36.23         2.20 o                         
  -8   1   6       1094.48       1043.28         7.06 o                         
  -7   1   6         19.66         30.54         1.48 o                         
  -6   1   6         22.96         29.67         1.40 o                         
  -5   1   6        128.32        138.55         1.82 o                         
  -4   1   6       2789.92       2811.31        13.23 o                         
  -3   1   6       1831.99       1856.57         8.98 o                         
  -2   1   6        139.45        135.59         1.70 o                         
  -1   1   6        198.52        244.79         2.35 o                         
   0   1   6        563.70        534.03         4.46 o                         
   1   1   6        985.56       1166.38         8.46 o                         
   2   1   6        806.21        868.26         6.89 o                         
   3   1   6        564.91        590.58         4.86 o                         
   4   1   6         31.61         35.50         2.02 o                         
   5   1   6         78.62         80.68         2.55 o                         
   6   1   6          0.30          4.51         1.80 o                         
   7   1   6        128.20        111.79         3.15 o                         
   8   1   6        100.47         99.06         4.52 o                         
   9   1   6         10.96          9.69         5.74 o                         
  10   1   6         35.60         29.28         6.08 o                         
 -14   2   6          0.48         -2.48         4.07 o                         
 -13   2   6          3.78          3.18         3.53 o                         
 -12   2   6         14.09         21.53         2.89 o                         
 -11   2   6         98.13        114.39         3.22 o                         
 -10   2   6          9.46         13.96         1.98 o                         
  -9   2   6         65.25         67.59         2.12 o                         
  -8   2   6        331.05        310.97         3.07 o                         
  -7   2   6         68.22         64.92         1.61 o                         
  -6   2   6        222.22        259.85         2.51 o                         
  -5   2   6       4648.00       4600.70        19.74 o                         
  -4   2   6        945.57       1080.03         6.00 o                         
  -3   2   6        734.45        737.74         4.54 o                         
  -2   2   6       1060.01       1026.80         5.67 o                         
  -1   2   6       5414.10       5607.67        26.44 o                         
   0   2   6          7.77         13.21         1.26 o                         
   1   2   6          0.70         -1.13         1.13 o                         
   2   2   6        468.76        456.38         4.44 o                         
   3   2   6        430.84        411.17         4.14 o                         
   4   2   6        652.61        640.12         5.57 o                         
   5   2   6        358.02        346.03         4.32 o                         
   6   2   6         88.81         92.16         2.67 o                         
   7   2   6          2.77          6.50         2.21 o                         
   8   2   6          0.26         -2.96         2.96 o                         
   9   2   6          8.00          8.01         5.36 o                         
  10   2   6          2.59         -0.75         5.20 o                         
 -14   3   6          6.69         11.44         4.32 o                         
 -13   3   6         15.03         18.04         3.44 o                         
 -12   3   6          0.48          6.26         2.30 o                         
 -11   3   6          0.40          0.63         1.91 o                         
 -10   3   6         10.02          9.19         1.76 o                         
  -9   3   6         62.08        120.89         2.35 o                         
  -8   3   6        618.41        613.73         4.45 o                         
  -7   3   6        292.29        250.83         2.52 o                         
  -6   3   6       2606.89       2520.54        11.53 o                         
  -5   3   6       1009.88       1042.25         5.86 o                         
  -4   3   6        201.64        241.54         2.25 o                         
  -3   3   6        775.61        748.87         4.71 o                         
  -2   3   6        834.01        782.00         4.76 o                         
  -1   3   6       1018.56        993.49         6.40 o                         
   0   3   6        865.20        960.81         7.17 o                         
   1   3   6        763.90        662.27         5.96 o                         
   2   3   6         85.88         73.38         1.94 o                         
   3   3   6        254.66        253.26         3.26 o                         
   4   3   6          5.67         15.92         1.88 o                         
   5   3   6         16.52         26.04         2.20 o                         
   6   3   6         10.47         15.56         2.10 o                         
   7   3   6         42.98         42.20         3.25 o                         
   8   3   6         13.96         18.74         5.40 o                         
   9   3   6         12.03         12.27         5.06 o                         
  10   3   6          0.08         -6.34         6.34 o                         
 -14   4   6         31.22         27.78         4.45 o                         
 -13   4   6          2.33          2.14         2.93 o                         
 -12   4   6         22.72         21.30         2.54 o                         
 -11   4   6          1.91          2.13         1.76 o                         
 -10   4   6         13.83         15.79         1.70 o                         
  -9   4   6         25.87         31.30         1.85 o                         
  -8   4   6         22.51         20.00         1.47 o                         
  -7   4   6        592.53        616.73         4.32 o                         
  -6   4   6        538.90        554.60         4.06 o                         
  -5   4   6        708.63        807.87         5.10 o                         
  -4   4   6         89.36         65.54         1.58 o                         
  -3   4   6        275.89        330.23         3.07 o                         
  -2   4   6        123.93        129.72         1.82 o                         
  -1   4   6         65.50         92.10         1.67 o                         
   0   4   6         47.15         47.30         1.73 o                         
   1   4   6        301.35        303.23         3.90 o                         
   2   4   6         25.24         27.37         1.97 o                         
   3   4   6        115.83        106.96         2.51 o                         
   4   4   6        246.85        264.27         3.88 o                         
   5   4   6          6.41          3.57         1.89 o                         
   6   4   6         19.76         32.01         2.78 o                         
   7   4   6         53.91         59.58         4.08 o                         
   8   4   6         50.35         52.09         7.88 o                         
   9   4   6          0.03         -5.98         5.98 o                         
 -14   5   6          0.11          5.97         3.81 o                         
 -13   5   6         22.54         22.61         3.39 o                         
 -12   5   6         14.09         13.20         2.43 o                         
 -11   5   6         50.27         55.51         2.30 o                         
 -10   5   6         14.45         15.52         1.75 o                         
  -9   5   6        129.75        127.40         2.37 o                         
  -8   5   6        203.63        199.70         2.58 o                         
  -7   5   6        106.95         92.78         1.97 o                         
  -6   5   6        746.07        854.31         5.57 o                         
  -5   5   6        287.13        293.78         2.94 o                         
  -4   5   6        310.73        278.29         2.77 o                         
  -3   5   6       1309.29       1412.14         7.52 o                         
  -2   5   6        103.76         80.95         1.88 o                         
  -1   5   6       1343.81       1375.67         8.58 o                         
   0   5   6        180.57        157.56         2.60 o                         
   1   5   6         44.32         44.30         2.13 o                         
   2   5   6        436.26        429.38         5.23 o                         
   3   5   6        613.55        607.39         6.17 o                         
   4   5   6          0.37          0.55         1.84 o                         
   5   5   6         14.63         21.30         2.27 o                         
   6   5   6        111.77        111.43         6.84 o                         
   7   5   6         75.56         78.01         6.90 o                         
   8   5   6          0.27          1.39         6.23 o                         
   9   5   6         13.76         11.07         8.79 o                         
 -15   6   6          0.08          2.02         4.34 o                         
 -14   6   6          9.63          7.40         3.86 o                         
 -13   6   6         19.62         18.48         3.10 o                         
 -12   6   6         81.32         77.95         2.92 o                         
 -11   6   6         90.43         95.51         2.62 o                         
 -10   6   6         94.76         95.22         2.45 o                         
  -9   6   6        340.96        333.31         3.61 o                         
  -8   6   6        190.66        192.05         2.66 o                         
  -7   6   6        288.41        299.68         3.25 o                         
  -6   6   6       1242.30       1196.36         7.15 o                         
  -5   6   6        908.47        876.75         5.54 o                         
  -4   6   6         43.39         47.44         1.64 o                         
  -3   6   6        656.77        640.48         4.87 o                         
  -2   6   6       1740.09       1668.05         9.73 o                         
  -1   6   6        131.81        132.00         2.33 o                         
   0   6   6         76.22         67.84         1.98 o                         
   1   6   6        877.76        816.70         7.03 o                         
   2   6   6         45.97         52.51         2.75 o                         
   3   6   6         25.74         40.03         2.57 o                         
   4   6   6         53.89         55.78         2.95 o                         
   5   6   6        125.02        124.78         4.53 o                         
   6   6   6         16.78         28.42         4.79 o                         
   7   6   6          0.96          4.64         5.54 o                         
   8   6   6         24.63         21.09         6.12 o                         
 -15   7   6          5.80         -2.51         4.24 o                         
 -14   7   6          6.25          5.42         3.87 o                         
 -13   7   6          8.01          7.30         3.20 o                         
 -12   7   6          2.16          3.86         2.04 o                         
 -11   7   6         50.89         60.56         2.53 o                         
 -10   7   6        165.42        166.03         2.78 o                         
  -9   7   6         32.04         35.33         1.94 o                         
  -8   7   6         58.60         53.78         2.09 o                         
  -7   7   6        852.27        864.24         5.97 o                         
  -6   7   6        131.28        138.04         2.31 o                         
  -5   7   6          0.00         -1.09         1.28 o                         
  -4   7   6        355.70        378.58         4.00 o                         
  -3   7   6       1132.35       1081.52         7.48 o                         
  -2   7   6        593.91        595.63         5.08 o                         
  -1   7   6        397.24        384.28         3.77 o                         
   0   7   6        879.14        870.09         6.90 o                         
   1   7   6         94.86         95.22         2.91 o                         
   2   7   6          4.05          3.45         2.22 o                         
   3   7   6        228.50        223.59         4.36 o                         
   4   7   6         77.75         82.80         3.99 o                         
   5   7   6         21.86         32.26         4.43 o                         
   6   7   6         10.63         19.82         5.15 o                         
   7   7   6         19.97         28.60         6.15 o                         
 -14   8   6          0.20         -3.32         3.72 o                         
 -13   8   6         10.87          9.60         3.41 o                         
 -12   8   6        127.46        118.16         3.54 o                         
 -11   8   6          1.30          2.82         2.09 o                         
 -10   8   6          0.18          2.77         1.70 o                         
  -9   8   6          9.08         12.29         1.75 o                         
  -8   8   6        186.54        192.93         3.01 o                         
  -7   8   6        759.68        722.76         5.44 o                         
  -6   8   6         17.52         16.99         1.61 o                         
  -5   8   6        351.55        351.53         3.78 o                         
  -4   8   6         49.36         48.67         2.27 o                         
  -3   8   6         18.22         23.78         1.89 o                         
  -2   8   6         35.52         43.28         1.88 o                         
  -1   8   6         11.81         17.78         1.65 o                         
   0   8   6        212.35        198.32         3.07 o                         
   1   8   6        276.99        253.94         3.72 o                         
   2   8   6        172.19        170.41         3.79 o                         
   3   8   6        152.08        143.50         4.39 o                         
   4   8   6          0.93          2.11         3.17 o                         
   5   8   6          2.30          3.73         4.23 o                         
   6   8   6         14.74         16.03         5.29 o                         
   7   8   6          8.11          6.59         5.47 o                         
 -14   9   6         15.54         14.56         4.44 o                         
 -13   9   6          2.11          3.50         3.50 o                         
 -12   9   6         43.08         33.70         3.53 o                         
 -11   9   6          0.02         -1.88         1.94 o                         
 -10   9   6         25.73         26.66         2.12 o                         
  -9   9   6        137.30        131.08         2.66 o                         
  -8   9   6        122.86        121.26         2.60 o                         
  -7   9   6          0.75          2.80         1.64 o                         
  -6   9   6        180.78        159.71         2.76 o                         
  -5   9   6          1.12          0.36         1.54 o                         
  -4   9   6         10.54         12.32         1.81 o                         
  -3   9   6         12.84         29.45         2.00 o                         
  -2   9   6          1.39          1.49         1.35 o                         
  -1   9   6        212.35        204.80         3.03 o                         
   0   9   6        209.88        209.53         3.23 o                         
   1   9   6         41.78         51.89         2.56 o                         
   2   9   6        203.74        185.19         4.41 o                         
   3   9   6         21.14         20.83         3.41 o                         
   4   9   6          7.46          2.90         4.10 o                         
   5   9   6          0.25         -1.73         4.52 o                         
   6   9   6         14.08         22.37         6.13 o                         
 -14  10   6         12.91         10.67         4.42 o                         
 -13  10   6          0.48          3.10         3.47 o                         
 -12  10   6         28.66         22.90         3.01 o                         
 -11  10   6          0.22          0.21         2.09 o                         
 -10  10   6          4.44          6.92         2.02 o                         
  -9  10   6         15.22         17.67         2.04 o                         
  -8  10   6          4.36          6.07         1.71 o                         
  -7  10   6        250.18        260.98         3.63 o                         
  -6  10   6        425.93        441.18         5.35 o                         
  -5  10   6          0.08          0.40         1.73 o                         
  -4  10   6        101.80         98.90         2.67 o                         
  -3  10   6         61.35         62.60         2.21 o                         
  -2  10   6        187.79        181.08         2.87 o                         
  -1  10   6          0.28         -0.86         1.67 o                         
   0  10   6         21.60         37.54         2.37 o                         
   1  10   6        143.25        131.85         3.77 o                         
   2  10   6         13.65         18.54         2.94 o                         
   3  10   6          4.86         14.55         3.86 o                         
   4  10   6          9.06          4.54         4.90 o                         
   5  10   6         22.70         19.14         5.74 o                         
 -14  11   6          7.14          3.78         4.24 o                         
 -13  11   6          0.65          4.18         3.67 o                         
 -12  11   6         10.15         11.49         3.33 o                         
 -11  11   6         63.94         70.05         4.51 o                         
 -10  11   6         51.89         51.41         2.73 o                         
  -9  11   6         19.11         19.69         2.19 o                         
  -8  11   6        223.02        212.54         3.56 o                         
  -7  11   6        345.24        336.50         4.52 o                         
  -6  11   6         23.19         25.32         2.35 o                         
  -5  11   6         10.31         12.25         2.19 o                         
  -4  11   6         18.68         22.70         2.12 o                         
  -3  11   6        126.69        114.92         2.75 o                         
  -2  11   6         16.11         18.36         2.11 o                         
  -1  11   6         58.50         65.37         2.67 o                         
   0  11   6        317.12        305.31         4.58 o                         
   1  11   6         45.83         57.56         3.48 o                         
   2  11   6         79.59         86.82         5.30 o                         
   3  11   6         13.86         17.94         4.75 o                         
   4  11   6          3.46          3.24         5.34 o                         
 -14  12   6          0.38          4.62         5.27 o                         
 -13  12   6         25.35         14.40         4.46 o                         
 -12  12   6         55.53         48.75         6.07 o                         
 -11  12   6         20.89         23.53         3.61 o                         
 -10  12   6         24.30         19.49         3.03 o                         
  -9  12   6         54.26         67.35         2.86 o                         
  -8  12   6         99.49        110.48         3.26 o                         
  -7  12   6          2.01          4.28         2.39 o                         
  -6  12   6        145.20        153.77         4.08 o                         
  -5  12   6         84.41         89.28         3.19 o                         
  -4  12   6         13.39         18.59         2.46 o                         
  -3  12   6          8.08          8.65         2.23 o                         
  -2  12   6        253.90        248.87         4.41 o                         
  -1  12   6         90.65         99.13         3.30 o                         
   0  12   6          1.01          3.67         3.04 o                         
   1  12   6         80.70         78.93         4.59 o                         
   2  12   6         72.94         79.65         5.58 o                         
   3  12   6          0.12          2.85         6.84 o                         
 -13  13   6         10.43          8.45         5.00 o                         
 -12  13   6          0.61          2.34         4.69 o                         
 -11  13   6         24.89         24.05         4.21 o                         
 -10  13   6         27.07         21.85         3.61 o                         
  -9  13   6         20.26         20.16         3.21 o                         
  -8  13   6          0.58          6.19         2.61 o                         
  -7  13   6        220.43        203.73         4.53 o                         
  -6  13   6         28.13         35.31         2.97 o                         
  -5  13   6          4.76          9.95         2.50 o                         
  -4  13   6         12.20         10.77         2.57 o                         
  -3  13   6        199.90        183.22         4.27 o                         
  -2  13   6         73.27         79.74         3.84 o                         
  -1  13   6         18.43         18.80         3.31 o                         
   0  13   6         27.00         31.72         4.01 o                         
   1  13   6         44.92         43.16         6.13 o                         
   2  13   6          6.89         11.80         6.11 o                         
 -12  14   6          1.21         -3.63         6.23 o                         
 -11  14   6         19.43          9.61         4.43 o                         
 -10  14   6         14.13         15.71         4.02 o                         
  -9  14   6          0.53          3.24         3.49 o                         
  -8  14   6         55.99         63.60         4.80 o                         
  -7  14   6         38.37         45.21         3.97 o                         
  -6  14   6         38.13         32.02         3.66 o                         
  -5  14   6          1.67          2.47         3.57 o                         
  -4  14   6         12.73         13.63         3.85 o                         
  -3  14   6         45.52         53.78         4.87 o                         
  -2  14   6         16.47         24.95         4.88 o                         
  -1  14   6          7.93          7.17         4.09 o                         
   0  14   6         46.59         36.45         5.51 o                         
   1  14   6         14.65         16.36         6.77 o                         
 -12  15   6         26.61         20.53         5.75 o                         
 -11  15   6          7.75         10.65         5.11 o                         
 -10  15   6          0.90          7.37         4.66 o                         
  -9  15   6         18.78         22.70         4.24 o                         
  -8  15   6         62.08         51.44         4.52 o                         
  -7  15   6          2.74          2.38         3.70 o                         
  -6  15   6          0.64          6.93         3.77 o                         
  -5  15   6         21.95         13.77         4.22 o                         
  -4  15   6         13.79         13.34         4.33 o                         
  -3  15   6          0.88          0.96         4.52 o                         
  -2  15   6         21.09         17.64         5.39 o                         
  -1  15   6         36.94         40.06         5.54 o                         
 -10  16   6         16.18         20.63         5.16 o                         
  -9  16   6          8.78         12.00         4.45 o                         
  -8  16   6         11.85         15.70         4.36 o                         
  -7  16   6         32.30         31.97         4.78 o                         
  -6  16   6         27.86         26.81         4.89 o                         
  -5  16   6         29.62         18.10         5.87 o                         
  -4  16   6          2.34          1.95         6.06 o                         
  -3  16   6         10.53          1.00         5.41 o                         
  -7  17   6         19.36          6.07         5.11 o                         
  -6  17   6          2.97         -7.18         7.18 o                         
   0 -17   7         12.80          6.13         5.06 o                         
   1 -17   7         14.81          0.57         4.75 o                         
   2 -17   7         10.97          6.72         4.73 o                         
   3 -17   7         23.45         19.69         5.08 o                         
   4 -17   7         10.16          8.83         4.60 o                         
   5 -17   7          5.10          7.45         4.34 o                         
   6 -17   7         15.77         24.68         5.90 o                         
   7 -17   7         17.74         22.68         5.44 o                         
  -2 -16   7         15.56          9.95         5.17 o                         
  -1 -16   7         46.28         30.10         5.63 o                         
   0 -16   7          0.83         -0.09         4.27 o                         
   1 -16   7         36.37         31.46         4.25 o                         
   2 -16   7         53.23         51.74         7.77 o                         
   3 -16   7          4.01          2.50         3.70 o                         
   4 -16   7         58.89         68.19         4.66 o                         
   5 -16   7         71.58         76.61         7.84 o                         
   6 -16   7         71.68         81.16         7.08 o                         
   7 -16   7          0.01          7.29         4.09 o                         
   8 -16   7         36.55         23.65         4.61 o                         
   9 -16   7          6.95          7.25         4.66 o                         
  -3 -15   7         37.85         34.85         4.88 o                         
  -2 -15   7          9.55          8.46         4.31 o                         
  -1 -15   7         19.18         15.37         3.81 o                         
   0 -15   7         47.12         51.49         4.33 o                         
   1 -15   7        119.74        118.34         4.76 o                         
   2 -15   7          2.31          6.80         2.78 o                         
   3 -15   7         40.26         36.68         3.65 o                         
   4 -15   7         21.71         24.98         3.37 o                         
   5 -15   7         43.76         49.79         3.44 o                         
   6 -15   7          5.56          6.82         2.83 o                         
   7 -15   7         67.04         73.84         5.31 o                         
   8 -15   7         16.29         20.88         3.76 o                         
   9 -15   7          0.30          5.53         3.68 o                         
  10 -15   7         11.53         14.79         4.78 o                         
  -5 -14   7          9.76          3.04         5.10 o                         
  -4 -14   7         34.53         31.56         4.83 o                         
  -3 -14   7         11.26         12.87         4.27 o                         
  -2 -14   7         44.47         43.18         3.93 o                         
  -1 -14   7         53.17         54.89         3.99 o                         
   0 -14   7          4.13          7.76         2.62 o                         
   1 -14   7         10.12         12.02         2.42 o                         
   2 -14   7         17.29         24.26         2.43 o                         
   3 -14   7        137.55        135.85         3.51 o                         
   4 -14   7         81.72         65.01         2.98 o                         
   5 -14   7         83.27         82.19         3.01 o                         
   6 -14   7         56.61         58.59         3.21 o                         
   7 -14   7         23.04         35.33         3.18 o                         
   8 -14   7          5.23          4.19         2.89 o                         
   9 -14   7          6.02          9.12         3.53 o                         
  10 -14   7         24.87         30.21         4.66 o                         
  -6 -13   7         25.76         19.94         5.14 o                         
  -5 -13   7         71.02         72.85         6.42 o                         
  -4 -13   7         13.29         16.38         3.90 o                         
  -3 -13   7         13.66         11.11         3.18 o                         
  -2 -13   7          0.98          0.43         2.42 o                         
  -1 -13   7          5.20         10.83         2.38 o                         
   0 -13   7         50.77         45.20         2.48 o                         
   1 -13   7         45.90         56.24         2.36 o                         
   2 -13   7        477.84        462.69         5.16 o                         
   3 -13   7         14.04         18.13         2.24 o                         
   4 -13   7         13.16          7.75         1.88 o                         
   5 -13   7        138.85        154.12         3.07 o                         
   6 -13   7         22.63         14.06         2.28 o                         
   7 -13   7          5.72          1.91         2.37 o                         
   8 -13   7          1.44          7.13         2.85 o                         
   9 -13   7         18.25         29.49         3.61 o                         
  10 -13   7         65.46         77.42         6.09 o                         
  11 -13   7         11.93         14.87         4.34 o                         
  -7 -12   7          7.13          2.57         5.11 o                         
  -6 -12   7         40.19         41.08         4.90 o                         
  -5 -12   7         20.72         24.55         3.94 o                         
  -4 -12   7         18.52         10.30         3.42 o                         
  -3 -12   7         31.76         32.54         2.82 o                         
  -2 -12   7         11.17         11.84         2.12 o                         
  -1 -12   7        162.27        154.75         3.06 o                         
   0 -12   7        185.25        180.39         2.88 o                         
   1 -12   7        333.23        336.07         4.15 o                         
   2 -12   7         52.36         65.98         2.37 o                         
   3 -12   7         42.43         37.76         2.18 o                         
   4 -12   7        272.72        264.29         3.58 o                         
   5 -12   7        353.31        330.73         4.54 o                         
   6 -12   7         57.15         73.42         2.63 o                         
   7 -12   7         42.80         36.88         2.74 o                         
   8 -12   7        126.29        138.44         4.28 o                         
   9 -12   7         20.02         17.25         3.17 o                         
  10 -12   7          0.35          5.02         3.49 o                         
  11 -12   7         27.13         30.49         4.69 o                         
  -8 -11   7          7.35          8.44         5.20 o                         
  -7 -11   7         10.95          5.54         4.60 o                         
  -6 -11   7          0.04          2.99         3.78 o                         
  -5 -11   7         38.50         28.57         3.29 o                         
  -4 -11   7        140.70        153.82         3.65 o                         
  -3 -11   7        122.49        130.10         3.07 o                         
  -2 -11   7         19.36         24.67         2.09 o                         
  -1 -11   7        168.80        167.71         2.90 o                         
   0 -11   7        847.76        835.85         5.86 o                         
   1 -11   7         93.53         90.01         2.26 o                         
   2 -11   7        356.53        336.03         3.73 o                         
   3 -11   7        495.56        463.14         4.42 o                         
   4 -11   7         44.86         55.49         2.09 o                         
   5 -11   7          0.01          0.79         1.60 o                         
   6 -11   7         34.55         45.32         2.29 o                         
   7 -11   7         38.24         37.66         2.60 o                         
   8 -11   7        179.72        178.30         4.32 o                         
   9 -11   7          3.64         10.59         2.77 o                         
  10 -11   7         43.71         33.97         3.95 o                         
  11 -11   7         17.06         13.30         4.84 o                         
  -8 -10   7          3.64         -3.63         5.11 o                         
  -7 -10   7          3.46         -0.04         3.84 o                         
  -6 -10   7         30.30         36.49         3.45 o                         
  -5 -10   7         77.41         84.96         3.23 o                         
  -4 -10   7        171.69        162.08         3.06 o                         
  -3 -10   7         34.77         44.52         2.17 o                         
  -2 -10   7        232.45        251.89         3.44 o                         
  -1 -10   7        739.28        705.85         5.25 o                         
   0 -10   7          0.78         -0.77         1.44 o                         
   1 -10   7        326.08        330.10         3.44 o                         
   2 -10   7          1.72         -0.82         1.51 o                         
   3 -10   7        202.77        206.77         2.96 o                         
   4 -10   7         54.78         63.34         1.99 o                         
   5 -10   7         65.97         64.96         2.12 o                         
   6 -10   7         27.49         31.78         2.04 o                         
   7 -10   7         33.28         41.10         2.39 o                         
   8 -10   7         10.52          8.38         2.22 o                         
   9 -10   7         36.78         42.20         3.21 o                         
  10 -10   7          7.33          6.27         3.07 o                         
  11 -10   7          7.24          4.60         4.89 o                         
  12 -10   7          7.37          6.70         4.94 o                         
  -9  -9   7          4.33         -0.26         4.64 o                         
  -8  -9   7          4.20          3.49         3.84 o                         
  -7  -9   7         13.75         19.63         3.27 o                         
  -6  -9   7         15.52         12.54         2.55 o                         
  -5  -9   7          8.09         11.51         2.23 o                         
  -4  -9   7          4.08          3.33         1.60 o                         
  -3  -9   7          7.10         10.29         1.55 o                         
  -2  -9   7        195.62        171.74         2.57 o                         
  -1  -9   7          5.01          7.52         1.34 o                         
   0  -9   7        241.95        233.11         2.90 o                         
   1  -9   7        726.60        751.63         5.30 o                         
   2  -9   7        158.72        147.64         2.42 o                         
   3  -9   7        242.90        232.35         2.95 o                         
   4  -9   7         60.16         57.57         1.90 o                         
   5  -9   7         56.29         65.08         2.12 o                         
   6  -9   7          1.69          1.84         1.53 o                         
   7  -9   7         83.20         84.96         2.56 o                         
   8  -9   7        188.72        183.97         3.91 o                         
   9  -9   7         44.67         39.75         2.79 o                         
  10  -9   7          6.38         10.34         3.43 o                         
  11  -9   7          1.45          3.30         3.77 o                         
  12  -9   7          4.88          2.78         4.57 o                         
 -10  -8   7          0.34          3.21         5.42 o                         
  -9  -8   7          0.93          3.04         3.77 o                         
  -8  -8   7         33.99         27.88         3.42 o                         
  -7  -8   7         65.63         70.24         3.06 o                         
  -6  -8   7          0.21          0.89         1.97 o                         
  -5  -8   7        142.19        132.13         2.79 o                         
  -4  -8   7         71.79         89.78         2.18 o                         
  -3  -8   7         56.65         61.65         1.83 o                         
  -2  -8   7          0.06          0.36         1.05 o                         
  -1  -8   7        158.29        136.47         2.07 o                         
   0  -8   7        717.55        766.20         4.99 o                         
   1  -8   7        239.28        232.56         2.71 o                         
   2  -8   7        207.92        210.63         2.57 o                         
   3  -8   7          4.52          3.56         1.27 o                         
   4  -8   7        159.30        142.99         2.32 o                         
   5  -8   7        115.90        106.44         2.28 o                         
   6  -8   7         38.47         45.45         1.99 o                         
   7  -8   7        291.64        266.51         3.75 o                         
   8  -8   7         35.66         38.55         2.49 o                         
   9  -8   7          0.77          1.47         2.34 o                         
  10  -8   7          1.04          4.65         3.21 o
[truncated: 500,338 more chars]
