# Supplementary material for: Structure of the five-coordinate CoII complex (1H-imidazole){tris­[(1-benzyl­triazol-4-yl-κN 3)meth­yl]amine-κN}cobalt(II) bis­(tetra­fluoro­borate)
Source: Acta Crystallogr E Crystallogr Commun. 2024 Apr 18;80(Pt 5):486–8. doi: 10.1107/S205698902400330X (PMC11074585; doi:10.1107/S205698902400330X)
Supplement: Supplementary file 3 [file e-80-00486-Isup4.cml]

<?xml version="1.0" encoding="UTF-8" ?>
<!DOCTYPE CDXML SYSTEM "http://www.cambridgesoft.com/xml/cdxml.dtd" >
<CDXML
 CreationProgram="ChemDraw 22.2.0.3300"
 Name="structure_chemdraw.cdxml"
 BoundingBox="123.94 169.90 383.78 408.67"
 WindowPosition="0 0"
 WindowSize="-2147483648 -1073741824"
 WindowIsZoomed="yes"
 FractionalWidths="yes"
 InterpretChemically="yes"
 ShowAtomQuery="yes"
 ShowAtomStereo="no"
 ShowAtomEnhancedStereo="yes"
 ShowAtomNumber="no"
 ShowResidueID="no"
 ShowBondQuery="yes"
 ShowBondRxn="yes"
 ShowBondStereo="no"
 ShowTerminalCarbonLabels="no"
 ShowNonTerminalCarbonLabels="no"
 HideImplicitHydrogens="no"
 LabelFont="3"
 LabelSize="9.15"
 LabelFace="96"
 CaptionFont="20"
 CaptionSize="11.1"
 HashSpacing="2.53"
 MarginWidth="1.86"
 LineWidth="0.93"
 BoldWidth="3.73"
 BondLength="27.97"
 BondSpacing="12"
 ChainAngle="120"
 LabelJustification="Auto"
 CaptionJustification="Left"
 AminoAcidTermini="HOH"
 ShowSequenceTermini="yes"
 ShowSequenceBonds="yes"
 ShowSequenceUnlinkedBranches="no"
 ResidueWrapCount="40"
 ResidueBlockCount="10"
 PrintMargins="36 36 36 36"
 MacPrintInfo="0003000001200120000000000B6608A0FF84FF880BE309180367052703FC0002000001200120000000000B6608A0000100000064000000010001010100000001270F000100010000000000000000000000000002001901900000000000600000000000000000000100000000000000000000000000000000"
 ChemPropName=""
 ChemPropFormula="Chemical Formula: "
 ChemPropExactMass="Exact Mass: "
 ChemPropMolWt="Molecular Weight: "
 ChemPropMOverZ="m/z: "
 ChemPropAnalysis="Elemental Analysis: "
 ChemPropBoilingPt="Boiling Point: "
 ChemPropMeltingPt="Melting Point: "
 ChemPropCritTemp="Critical Temp: "
 ChemPropCritPres="Critical Pres: "
 ChemPropCritVol="Critical Vol: "
 ChemPropGibbs="Gibbs Energy: "
 ChemPropLogP="Log P: "
 ChemPropMR="MR: "
 ChemPropHenry="Henry&apos;s Law: "
 ChemPropEForm="Heat of Form: "
 ChemProptPSA="tPSA: "
 ChemPropLogS="LogS: "
 ChemPropPKa="pKa: "
 ChemPropID=""
 ChemPropFragmentLabel=""
 color="0"
 bgcolor="1"
 RxnAutonumberStart="1"
 RxnAutonumberConditions="no"
 RxnAutonumberStyle="Roman"
 RxnAutonumberFormat="(#)"
><colortable>
<color r="1" g="1" b="1"/>
<color r="0" g="0" b="0"/>
<color r="1" g="0" b="0"/>
<color r="1" g="1" b="0"/>
<color r="0" g="1" b="0"/>
<color r="0" g="1" b="1"/>
<color r="0" g="0" b="1"/>
<color r="1" g="0" b="1"/>
</colortable><fonttable>
<font id="3" charset="iso-8859-1" name="Arial"/>
<font id="20" charset="iso-8859-1" name="Times New Roman"/>
</fonttable><page
 id="3904"
 BoundingBox="0 0 540 719.75"
 HeaderPosition="36"
 FooterPosition="36"
 PrintTrimMarks="yes"
 HeightPages="1"
 WidthPages="1"
><fragment
 id="1060"
 BoundingBox="123.94 169.90 383.78 408.67"
 Z="170"
><n
 id="1061"
 p="202.33 294.11"
 xyz="202.33 294.11 36.37"
 Z="147"
 AS="N"
/><n
 id="1062"
 p="214.41 305.87"
 xyz="214.41 305.87 16.48"
 Z="148"
 IgnoreWarnings="yes"
 Warning="An atom in this label has an invalid valence."
 Element="7"
 NumHydrogens="0"
 NeedsClean="yes"
 AS="N"
><t
 p="211.11 309.44"
 BoundingBox="211.11 301.86 217.71 309.44"
 LabelJustification="Left"
><s font="3" size="9.15" color="0" face="96">N</s></t></n><n
 id="1063"
 p="195.41 319.76"
 Z="149"
 Element="7"
 NumHydrogens="0"
 NeedsClean="yes"
 AS="N"
><t
 p="192.11 323.33"
 BoundingBox="192.11 315.75 198.71 323.33"
 LabelJustification="Left"
><s font="3" size="9.15" color="0" face="96">N</s></t></n><n
 id="1064"
 p="172.84 310.65"
 xyz="172.84 310.65 11.19"
 Z="150"
 Element="7"
 NumHydrogens="0"
 NeedsClean="yes"
 AS="N"
><t
 p="169.54 314.22"
 BoundingBox="169.54 306.64 176.14 314.22"
 LabelJustification="Left"
 LabelAlignment="Below"
><s font="3" size="9.15" color="0" face="96">N</s></t></n><n
 id="1065"
 p="176.65 297.06"
 xyz="176.65 297.06 33.09"
 Z="151"
 AS="N"
/><n
 id="1066"
 p="148.64 331.21"
 xyz="148.64 331.21 -20.89"
 Z="157"
 AS="N"
/><n
 id="1067"
 p="170.64 338.21"
 xyz="170.64 338.21 -32.97"
 Z="158"
 AS="N"
/><n
 id="1068"
 p="169.55 351.85"
 xyz="169.55 351.85 -55.16"
 Z="159"
 AS="N"
/><n
 id="1069"
 p="146.44 358.49"
 xyz="146.44 358.49 -65.24"
 Z="160"
 AS="N"
/><n
 id="1070"
 p="124.46 351.47"
 xyz="124.46 351.47 -53.15"
 Z="161"
 AS="N"
/><n
 id="1071"
 p="125.57 337.83"
 xyz="125.57 337.83 -30.96"
 Z="162"
 AS="N"
/><n
 id="1072"
 p="277.95 289.20"
 Z="169"
 Element="27"
 NumHydrogens="0"
 Charge="2"
 NeedsClean="yes"
 AS="N"
><t
 p="274.65 292.77"
 BoundingBox="274.65 282.27 294.17 292.87"
 LabelJustification="Left"
 LabelAlignment="Left"
><s font="3" size="9.15" color="0" face="96">Co</s><s font="3" size="9.15" color="0" face="64">2</s><s font="3" size="9.15" color="0" face="96">+</s></t></n><n
 id="1073"
 p="149.76 317.57"
 xyz="149.76 317.57 1.29"
 Z="171"
 AS="N"
/><n
 id="1074"
 p="214.27 286.75"
 Z="174"
 AS="N"
/><n
 id="1075"
 p="231.40 287.26"
 Z="176"
 IgnoreWarnings="yes"
 Warning="An atom in this label has an invalid valence."
 Element="7"
 NumHydrogens="0"
 NeedsClean="yes"
 AS="N"
><t
 p="228.10 290.83"
 BoundingBox="228.10 283.25 234.70 290.83"
 LabelJustification="Left"
 LabelAlignment="Left"
><s font="3" size="9.15" color="0" face="96">N</s></t></n><n
 id="1076"
 p="257.09 245.87"
 Z="178"
 AS="N"
/><n
 id="1077"
 p="280.33 259.29"
 Z="179"
 IgnoreWarnings="yes"
 Warning="An atom in this label has an invalid valence."
 Element="7"
 NumHydrogens="0"
 NeedsClean="yes"
 AS="N"
><t
 p="277.03 262.86"
 BoundingBox="277.03 255.28 283.63 262.86"
 LabelJustification="Left"
><s font="3" size="9.15" color="0" face="96">N</s></t></n><n
 id="1078"
 p="300.26 241.35"
 Z="180"
 Element="7"
 NumHydrogens="0"
 NeedsClean="yes"
 AS="N"
><t
 p="296.96 244.92"
 BoundingBox="296.96 237.34 303.56 244.92"
 LabelJustification="Left"
><s font="3" size="9.15" color="0" face="96">N</s></t></n><n
 id="1079"
 p="289.35 216.83"
 Z="181"
 Element="7"
 NumHydrogens="0"
 NeedsClean="yes"
 AS="N"
><t
 p="286.05 220.40"
 BoundingBox="286.05 212.82 292.65 220.40"
 LabelJustification="Left"
 LabelAlignment="Below"
><s font="3" size="9.15" color="0" face="96">N</s></t></n><n
 id="1080"
 p="262.68 219.63"
 Z="182"
 AS="N"
/><n
 id="1081"
 p="329.59 193.60"
 Z="188"
 AS="N"
/><n
 id="1082"
 p="343.01 216.83"
 Z="189"
 AS="N"
/><n
 id="1083"
 p="369.83 216.83"
 Z="190"
 AS="N"
/><n
 id="1084"
 p="383.23 193.60"
 Z="191"
 AS="N"
/><n
 id="1085"
 p="369.83 170.37"
 Z="192"
 AS="N"
/><n
 id="1086"
 p="343.01 170.37"
 Z="193"
 AS="N"
/><n
 id="1087"
 p="302.75 193.60"
 Z="200"
 AS="N"
/><n
 id="1088"
 p="231.40 309.56"
 Z="203"
 AS="N"
/><n
 id="1089"
 p="232.37 259.15"
 Z="205"
 AS="N"
/><n
 id="1090"
 p="255.63 332.95"
 xyz="255.63 332.95 -8.10"
 Z="208"
 AS="N"
/><n
 id="1091"
 p="278.86 319.58"
 xyz="278.86 319.58 -7.13"
 Z="209"
 IgnoreWarnings="yes"
 Warning="An atom in this label has an invalid valence."
 Element="7"
 NumHydrogens="0"
 NeedsClean="yes"
 AS="N"
><t
 p="275.56 323.15"
 BoundingBox="275.56 315.57 282.16 323.15"
 LabelJustification="Left"
><s font="3" size="9.15" color="0" face="96">N</s></t></n><n
 id="1092"
 p="298.59 337.47"
 xyz="298.59 337.47 -3.84"
 Z="210"
 Element="7"
 NumHydrogens="0"
 NeedsClean="yes"
 AS="N"
><t
 p="295.29 341.04"
 BoundingBox="295.29 333.46 301.89 341.04"
 LabelJustification="Left"
><s font="3" size="9.15" color="0" face="96">N</s></t></n><n
 id="1093"
 p="287.54 361.90"
 xyz="287.54 361.90 -2.78"
 Z="211"
 Element="7"
 NumHydrogens="0"
 NeedsClean="yes"
 AS="N"
><t
 p="284.24 365.47"
 BoundingBox="284.24 357.89 290.84 365.47"
 LabelJustification="Left"
 LabelAlignment="Below"
><s font="3" size="9.15" color="0" face="96">N</s></t></n><n
 id="1094"
 p="260.99 359.10"
 xyz="260.99 359.10 -5.43"
 Z="212"
 AS="N"
/><n
 id="1095"
 p="327.44 385.06"
 xyz="327.44 385.06 2.75"
 Z="218"
 AS="N"
/><n
 id="1096"
 p="340.98 361.90"
 xyz="340.98 361.90 2.05"
 Z="219"
 AS="N"
/><n
 id="1097"
 p="367.69 361.90"
 xyz="367.69 361.90 4.46"
 Z="220"
 AS="N"
/><n
 id="1098"
 p="380.86 385.06"
 xyz="380.86 385.06 7.58"
 Z="221"
 AS="N"
/><n
 id="1099"
 p="367.35 408.20"
 xyz="367.35 408.20 8.30"
 Z="222"
 AS="N"
/><n
 id="1100"
 p="340.62 408.20"
 xyz="340.62 408.20 5.89"
 Z="223"
 AS="N"
/><n
 id="1101"
 p="300.72 385.06"
 xyz="300.72 385.06 0.34"
 Z="230"
 AS="N"
/><n
 id="2130"
 p="340.80 299.71"
 xyz="340.80 299.71 -27.74"
 Z="238"
 AS="N"
/><n
 id="2132"
 p="368.31 293.05"
 xyz="368.31 293.05 -12.07"
 Z="239"
 AS="N"
/><n
 id="2134"
 p="360.67 278.14"
 xyz="360.67 278.14 15.59"
 Z="240"
 Element="7"
 NumHydrogens="0"
 NeedsClean="yes"
 AS="N"
><t
 p="357.37 281.71"
 BoundingBox="357.37 274.13 363.97 281.71"
 LabelJustification="Left"
><s font="3" size="9.15" color="0" face="96">N</s></t></n><n
 id="2136"
 p="328.48 275.59"
 xyz="328.48 275.59 17.03"
 Z="241"
 AS="N"
/><n
 id="2138"
 p="316.17 288.93"
 xyz="316.17 288.93 -9.75"
 Z="242"
 Element="7"
 NumHydrogens="0"
 NeedsClean="yes"
 AS="N"
><t
 p="312.87 292.50"
 BoundingBox="312.87 284.92 319.47 292.50"
 LabelJustification="Left"
><s font="3" size="9.15" color="0" face="96">N</s></t></n><b
 id="1113"
 Z="152"
 B="1061"
 E="1062"
 BS="N"
/><b
 id="1114"
 Z="153"
 B="1062"
 E="1063"
 Order="2"
 BS="N"
 BondCircularOrdering="1161 1113 1115 0"
/><b
 id="1115"
 Z="154"
 B="1063"
 E="1064"
 BS="N"
/><b
 id="1116"
 Z="155"
 B="1064"
 E="1065"
 BS="N"
/><b
 id="1117"
 Z="156"
 B="1065"
 E="1061"
 Order="2"
 BS="N"
 BondCircularOrdering="0 1116 1113 1126"
/><b
 id="1118"
 Z="163"
 B="1066"
 E="1067"
 Order="2"
 BS="N"
 BondCircularOrdering="1125 1123 1119 0"
/><b
 id="1119"
 Z="164"
 B="1067"
 E="1068"
 BS="N"
/><b
 id="1120"
 Z="165"
 B="1068"
 E="1069"
 Order="2"
 BS="N"
 BondCircularOrdering="0 1119 1121 0"
/><b
 id="1121"
 Z="166"
 B="1069"
 E="1070"
 BS="N"
/><b
 id="1122"
 Z="167"
 B="1070"
 E="1071"
 Order="2"
 BS="N"
 BondCircularOrdering="0 1121 1123 0"
/><b
 id="1123"
 Z="168"
 B="1071"
 E="1066"
 BS="N"
/><b
 id="1124"
 Z="172"
 B="1064"
 E="1073"
 BS="N"
/><b
 id="1125"
 Z="173"
 B="1073"
 E="1066"
 BS="N"
/><b
 id="1126"
 Z="175"
 B="1061"
 E="1074"
 BS="N"
/><b
 id="1127"
 Z="177"
 B="1074"
 E="1075"
 BS="N"
/><b
 id="1128"
 Z="183"
 B="1076"
 E="1077"
 BS="N"
/><b
 id="1129"
 Z="184"
 B="1077"
 E="1078"
 Order="2"
 BS="N"
 BondCircularOrdering="1128 1159 0 1130"
/><b
 id="1130"
 Z="185"
 B="1078"
 E="1079"
 BS="N"
/><b
 id="1131"
 Z="186"
 B="1079"
 E="1080"
 BS="N"
/><b
 id="1132"
 Z="187"
 B="1080"
 E="1076"
 Order="2"
 BS="N"
 BondCircularOrdering="1131 0 1142 1128"
/><b
 id="1133"
 Z="194"
 B="1081"
 E="1082"
 Order="2"
 BS="N"
 BondCircularOrdering="1138 1140 0 1134"
/><b
 id="1134"
 Z="195"
 B="1082"
 E="1083"
 BS="N"
/><b
 id="1135"
 Z="196"
 B="1083"
 E="1084"
 Order="2"
 BS="N"
 BondCircularOrdering="1134 0 0 1136"
/><b
 id="1136"
 Z="197"
 B="1084"
 E="1085"
 BS="N"
/><b
 id="1137"
 Z="198"
 B="1085"
 E="1086"
 Order="2"
 BS="N"
 BondCircularOrdering="1136 0 0 1138"
/><b
 id="1138"
 Z="199"
 B="1086"
 E="1081"
 BS="N"
/><b
 id="1139"
 Z="201"
 B="1079"
 E="1087"
 BS="N"
/><b
 id="1140"
 Z="202"
 B="1087"
 E="1081"
 BS="N"
/><b
 id="1141"
 Z="204"
 B="1075"
 E="1088"
 BS="N"
 CrossingBonds="1161"
/><b
 id="1142"
 Z="206"
 B="1076"
 E="1089"
 BS="N"
/><b
 id="1143"
 Z="207"
 B="1089"
 E="1075"
 BS="N"
/><b
 id="1144"
 Z="213"
 B="1090"
 E="1091"
 BS="N"
/><b
 id="1145"
 Z="214"
 B="1091"
 E="1092"
 Order="2"
 BS="N"
 BondCircularOrdering="1160 1144 1146 0"
/><b
 id="1146"
 Z="215"
 B="1092"
 E="1093"
 BS="N"
/><b
 id="1147"
 Z="216"
 B="1093"
 E="1094"
 BS="N"
/><b
 id="1148"
 Z="217"
 B="1094"
 E="1090"
 Order="2"
 BS="N"
 BondCircularOrdering="0 1147 1144 1157"
/><b
 id="1149"
 Z="224"
 B="1095"
 E="1096"
 Order="2"
 BS="N"
 BondCircularOrdering="1156 1154 1150 0"
/><b
 id="1150"
 Z="225"
 B="1096"
 E="1097"
 BS="N"
/><b
 id="1151"
 Z="226"
 B="1097"
 E="1098"
 Order="2"
 BS="N"
 BondCircularOrdering="0 1150 1152 0"
/><b
 id="1152"
 Z="227"
 B="1098"
 E="1099"
 BS="N"
/><b
 id="1153"
 Z="228"
 B="1099"
 E="1100"
 Order="2"
 BS="N"
 BondCircularOrdering="0 1152 1154 0"
/><b
 id="1154"
 Z="229"
 B="1100"
 E="1095"
 BS="N"
/><b
 id="1155"
 Z="231"
 B="1093"
 E="1101"
 BS="N"
/><b
 id="1156"
 Z="232"
 B="1101"
 E="1095"
 BS="N"
/><b
 id="1157"
 Z="233"
 B="1090"
 E="1088"
 BS="N"
/><b
 id="1158"
 Z="234"
 B="1075"
 E="1072"
 Display="Dash"
 BS="N"
/><b
 id="1159"
 Z="235"
 B="1077"
 E="1072"
 Display="Dash"
 BS="N"
/><b
 id="1160"
 Z="236"
 B="1091"
 E="1072"
 Display="Dash"
 BS="N"
/><b
 id="1161"
 Z="237"
 B="1062"
 E="1072"
 Display="Dash"
 BS="N"
 CrossingBonds="1141"
/><b
 id="2140"
 Z="243"
 B="2130"
 E="2132"
 Order="2"
 BS="N"
 BondCircularOrdering="2144 0 0 2141"
/><b
 id="2141"
 Z="244"
 B="2132"
 E="2134"
 BS="N"
/><b
 id="2142"
 Z="245"
 B="2134"
 E="2136"
 Order="2"
 BS="N"
 BondCircularOrdering="2141 0 0 2143"
/><b
 id="2143"
 Z="246"
 B="2136"
 E="2138"
 BS="N"
/><b
 id="2144"
 Z="247"
 B="2138"
 E="2130"
 BS="N"
/><b
 id="2779"
 Z="254"
 B="2138"
 E="1072"
 Display="Dash"
 BS="N"
/></fragment><fragment
 id="2636"
 BoundingBox="323.30 322.87 343.56 338.61"
 Z="252"
><n
 id="2637"
 p="331.42 330.59"
 Z="251"
 MarginWidth="0.90"
 NodeType="Fragment"
 NeedsClean="yes"
 AS="N"
><fragment
 id="3905"
><n
 id="3906"
 p="332.42 330.59"
 Element="5"
 NumHydrogens="0"
 Charge="-1"
/><n
 id="3907"
 p="360.37 330.59"
 Element="9"
 NumHydrogens="0"
/><n
 id="3908"
 p="332.42 302.64"
 Element="9"
 NumHydrogens="0"
/><n
 id="3909"
 p="304.47 330.59"
 Element="9"
 NumHydrogens="0"
/><n
 id="3910"
 p="332.42 358.54"
 Element="9"
 NumHydrogens="0"
/><b
 id="3911"
 B="3906"
 E="3907"
/><b
 id="3912"
 B="3906"
 E="3908"
/><b
 id="3913"
 B="3906"
 E="3909"
/><b
 id="3914"
 B="3906"
 E="3910"
/></fragment><t
 p="328.22 334.31"
 BoundingBox="328.22 325.71 343.56 338.61"
 LabelJustification="Left"
 LabelLineHeight="auto"
 LineHeight="auto"
 LabelAlignment="Left"
><s font="20" size="9.6" color="0">BF</s><s font="20" size="9.6" color="0" face="32">4</s></t></n><graphic
 id="2650"
 BoundingBox="325.17 323.62 325.17 329.95"
 Z="253"
 GraphicType="Symbol"
 SymbolType="Minus"
><represent attribute="Charge" object="2637"/></graphic></fragment><fragment
 id="3887"
 BoundingBox="181.12 236.63 201.38 252.37"
 Z="278"
><n
 id="3888"
 p="189.24 244.35"
 Z="277"
 MarginWidth="0.90"
 NodeType="Fragment"
 NeedsClean="yes"
 AS="N"
><fragment
 id="3916"
><n
 id="3890"
 p="190.24 244.35"
 Z="268"
 Element="5"
 NumHydrogens="0"
 Charge="-1"
 NeedsClean="yes"
><t
 p="187.19 247.92"
 BoundingBox="187.19 240.34 195.58 247.92"
 LabelJustification="Left"
 LabelAlignment="Left"
><s font="3" size="9.15" color="0" face="96">B-</s></t></n><n
 id="3891"
 p="218.19 244.35"
 Z="269"
 Element="9"
 NumHydrogens="0"
 NeedsClean="yes"
><t
 p="215.40 247.92"
 BoundingBox="215.40 240.34 220.99 247.92"
 LabelJustification="Left"
><s font="3" size="9.15" color="0" face="96">F</s></t></n><n
 id="3892"
 p="190.24 216.40"
 Z="270"
 Element="9"
 NumHydrogens="0"
 NeedsClean="yes"
><t
 p="187.45 219.97"
 BoundingBox="187.45 212.39 193.04 219.97"
 LabelJustification="Left"
><s font="3" size="9.15" color="0" face="96">F</s></t></n><n
 id="3893"
 p="162.29 244.35"
 Z="271"
 Element="9"
 NumHydrogens="0"
 NeedsClean="yes"
><t
 p="159.50 247.92"
 BoundingBox="159.50 240.34 165.09 247.92"
 LabelJustification="Left"
><s font="3" size="9.15" color="0" face="96">F</s></t></n><n
 id="3894"
 p="190.24 272.30"
 Z="272"
 Element="9"
 NumHydrogens="0"
 NeedsClean="yes"
><t
 p="187.45 275.87"
 BoundingBox="187.45 268.29 193.04 275.87"
 LabelJustification="Left"
><s font="3" size="9.15" color="0" face="96">F</s></t></n><b
 id="3895"
 Z="273"
 B="3890"
 E="3891"
/><b
 id="3896"
 Z="274"
 B="3890"
 E="3892"
/><b
 id="3897"
 Z="275"
 B="3890"
 E="3893"
/><b
 id="3898"
 Z="276"
 B="3890"
 E="3894"
/></fragment><t
 p="186.04 248.07"
 BoundingBox="186.04 239.47 201.38 252.37"
 LabelJustification="Left"
 LabelLineHeight="auto"
 LineHeight="auto"
 LabelAlignment="Left"
><s font="20" size="9.6" color="0">BF</s><s font="20" size="9.6" color="0" face="32">4</s></t></n><graphic
 id="3902"
 BoundingBox="182.99 237.38 182.99 243.71"
 Z="279"
 GraphicType="Symbol"
 SymbolType="Minus"
><represent attribute="Charge" object="3888"/></graphic></fragment></page></CDXML>
